# Supplementary material for: Morphoagronomic characterization and whole-genome resequencing of eight highly diverse wild and weedy S. pimpinellifolium and S. lycopersicum var. cerasiforme accessions used for the first interspecific tomato MAGIC population
Source: Hortic Res. 2020 Nov 1;7:174. doi: 10.1038/s41438-020-00395-w (PMC7603519; doi:10.1038/s41438-020-00395-w)
Supplement: Supplementary file 2 — Supplementary Data S1rev [file 41438_2020_395_MOESM2_ESM.xlsx]

## Sheet: Supplementary data S2
Supplementary data S2. Average values of the morphological characterization of the eight accessions resequenced in this study.
		Plant descriptors									Inflorescence descriptors					Fruit descriptors																	Internal Fruit Quality Descriptors				Agronomic Descriptors
Study code	Population	SPD	SA	LT	LN	SLN	LB	1TH	3TL	5TL	IT	FPT	LP	SP	SPOS	FC	GI	FP	FS	RCE	FCS	SPS	FF	FH	FW	W	SS	PT	LOC	L	A	B	Acid	Brix	AA	pH	DM	DM50%
SP1	SP	3	0.555556	3	6.55556	5.8	2	10.7222	28.4444	36.1667	1	20.6667	0.444444	0.333333	7	3	3	3	3	0	1	1	0	1.47037	1.06667	0.790444	1	0.121111	2	29.4156	27.5537	9.40954	0.877778	5.48889	26.1429	4.46278	55	55
SP4	SP	0	1	3	7	17	2	5.5	17.5	26	1	10	0	0	3	1	3	3	2	0	1	1	0	1.6	1.76	2.894	3	0.2	2	29.475	22.46	9.68167	0.956667	6	23	4.15333	55	55
SP3	SP	1.2	2	3	6.4	3.15	1.15	10.45	11.35	13.0556	1.6	12.2	0.9	0.6	3	3	5	0	3	0	1	1	0	1.51	1.248	1.16311	1	0.153	2	35.1295	29.6336	16.5171	1.43	3.15	43.1	4.09	52	57
SP2	SP	5	1	3	7	7	1	17	25	29.25	1	20.5	1	0	7	1	3	3	3	0	1	1	0	1.45833	1.27	1.233	1	0.2	2	31.04	28.7167	12.2358	0.75	6.83333	30.8333	4.35333	58	58
SLC3	SLC	7	0	5	7	17.5556	3	17.7222	18.5556	18.9444	2	8.88889	1.55556	1.77778	3	1	3	3	2.55556	1.66667	1.66667	1.38889	1.66667	2.47778	2.80889	11.3918	1	0.38	2.35556	31.1461	16.4667	11.4209	0.853704	5.89259	30.4074	4.01222	62	72
SLC2	SLC	3	1	5	7	8	3	8	10.75	17.25	1.5	9	1	1	3	3	6	5	3	0	1	1	0	1.725	1.47	1.911	1	0.18	2	31.6042	24.5883	12.7025	0.895	3.15	30.5	4.555	65	65
SLC1	SLC	5.66667	0	5	6.66667	11.6667	2.16667	13.9167	19.75	30.1667	1	11.3333	0.333333	0	5	1	3.33333	4.5	2.83333	0	1	1	0	1.94444	1.99667	4.44067	1.33333	0.263333	2	30.1172	22.0458	10.615	0.743333	5.6	40.6667	4.18667	65.6667	66.5
SLC4	SLC	7	0.4	5	8.8	16.1	3	16.3	16.5	17.75	2	8.4	0.9	0.8	0	1	3	3	1.45	1.5	2	1	1.2	2.79833	3.702	23.8334	5	0.386	3.04	35.9777	22.764	15.0443	0.398	4.12667	26.5333	4.499	74	75
