# Supplementary material for: Morphoagronomic characterization and whole-genome resequencing of eight highly diverse wild and weedy S. pimpinellifolium and S. lycopersicum var. cerasiforme accessions used for the first interspecific tomato MAGIC population
Source: Hortic Res. 2020 Nov 1;7:174. doi: 10.1038/s41438-020-00395-w (PMC7603519; doi:10.1038/s41438-020-00395-w)
Supplement: Supplementary file 3 — Supplementary data S3 [file 41438_2020_395_MOESM3_ESM.xlsx]

## Sheet: Supplementary data S3
Supplementary data S3. Numeric differences by a hierarchical clustering heatmap of the accessions for 37 traits assessed in this study.
		SLC3	SLC4	SLC2	SP3	SP4	SLC1	SP1	SP2
	L	-0.24	1.7	-0.06	1.36	-0.91	-0.65	-0.93	-0.28
	B	-0.31	1.13	0.2	1.72	-1	-0.63	-1.11	0.01
	SPS	2.47	-0.35	-0.35	-0.35	-0.35	-0.35	-0.35	-0.35
	LP	1.63	0.27	0.48	0.27	-1.57	-0.9	-0.67	0.48
	IT	1.37	1.37	0.25	0.47	-0.86	-0.86	-0.86	-0.86
	SP	1.95	0.38	0.7	0.06	-0.9	-0.9	-0.37	-0.9
	SPD	1.16	1.16	-0.38	-1.07	-1.53	0.65	-0.38	0.39
	1TH	1.18	0.86	-0.99	-0.45	-1.55	0.33	-0.39	1.02
	SS	-0.54	2.18	-0.54	-0.54	0.82	-0.31	-0.54	-0.54
	LN	-0.07	2.35	-0.07	-0.88	-0.07	-0.52	-0.66	-0.07
	SLN	1.21	0.95	-0.5	-1.37	1.11	0.16	-0.89	-0.68
	RCE	1.73	1.5	-0.54	-0.54	-0.54	-0.54	-0.54	-0.54
	FF	1.94	1.24	-0.53	-0.53	-0.53	-0.53	-0.53	-0.53
	FCS	1.16	2	-0.53	-0.53	-0.53	-0.53	-0.53	-0.53
	W	0.68	2.23	-0.51	-0.6	-0.38	-0.19	-0.64	-0.59
	LOC	0.5	2.33	-0.47	-0.47	-0.47	-0.47	-0.47	-0.47
	PT	1.43	1.53	-0.54	-0.84	-0.35	0.25	-1.14	-0.35
	FH	1.2	1.83	-0.28	-0.72	-0.54	0.13	-0.8	-0.82
	FW	0.98	1.96	-0.49	-0.73	-0.17	0.09	-0.93	-0.71
	LB	1.04	1.04	1.04	-1.26	-0.21	0.01	-0.21	-1.45
	DM	0.16	1.81	0.57	-1.22	-0.8	0.67	-0.8	-0.39
	DM50%	1.16	1.54	0.26	-0.76	-1.01	0.45	-1.01	-0.63
	LT	0.94	0.94	0.94	-0.94	-0.94	0.94	-0.94	-0.94
	FC	-0.72	-0.72	1.21	1.21	-0.72	-0.72	1.21	-0.72
	GI	-0.57	-0.57	2	1.14	-0.57	-0.29	-0.57	-0.57
	Acid	-0.05	-1.62	0.13	1.98	0.34	-0.43	0.06	-0.4
	A	-1.81	-0.35	0.07	1.24	-0.42	-0.52	0.76	1.03
	SA	-1.13	-0.52	0.39	1.91	0.39	-1.13	-0.28	0.39
	FS	-0.08	-1.98	0.68	0.68	-1.04	0.39	0.68	0.68
	AA	-0.14	-0.69	-0.13	1.66	-1.19	1.32	-0.75	-0.08
	Brix	0.62	-0.65	-1.36	-1.36	0.7	0.41	0.33	1.3
	3TL	0.01	-0.33	-1.27	-1.17	-0.16	0.21	1.64	1.07
	5TL	-0.58	-0.73	-0.79	-1.32	0.3	0.83	1.58	0.71
	FPT	-0.74	-0.83	-0.71	-0.08	-0.52	-0.25	1.58	1.55
	SPOS	-0.37	-1.64	-0.37	-0.37	-0.37	0.48	1.33	1.33
	FP	-0.04	-0.04	1.31	-2.08	-0.04	0.97	-0.04	-0.04
	pH	-1.35	1.02	1.32	-0.96	-0.67	-0.48	0.83	0.3
