# Supplementary material for: Morphoagronomic characterization and whole-genome resequencing of eight highly diverse wild and weedy S. pimpinellifolium and S. lycopersicum var. cerasiforme accessions used for the first interspecific tomato MAGIC population
Source: Hortic Res. 2020 Nov 1;7:174. doi: 10.1038/s41438-020-00395-w (PMC7603519; doi:10.1038/s41438-020-00395-w)
Supplement: Supplementary file 4 — Supplementary data S4 [file 41438_2020_395_MOESM4_ESM.xlsx]

## Sheet: Supplementary data S4
Supplementary data S4. Percentage of the variance explained by each principal component (PC) of the PCA analysis, correlations between the PCs and the morphological traits evaluated in the eight accessions resequenced in this study and the eigenvalues of the accessions for each PC.
Variance explained by each principal component
		PC1	PC2	PC3	PC4	PC5	PC6	PC7	PC8
Standard deviation		4.171	2.6642	2.0373	1.80099	1.69387	1.2773	0.78087	2.216e-15
Proportion of Variance (%)		47.02	19.18	11.22	8.766	7.755	4.41	1.648	0
Cumulative Proportion of Variance (%)		47.02	66.2	77.42	86.188	93.942	98.35	100	100
Correlations between the PCs and the morphological traits
		PC1	PC2	PC3	PC4	PC5	PC6	PC7	PC8
SPD	Plant descriptors	0.175538	0.11274	0.144024	0.0692646	-0.29022	0.136282	0.0118848	0.0285873
SA		-0.136708	-0.261413	-0.100781	0.148287	0.0797282	-0.0688448	-0.28736	-0.161129
LT		0.181299	-0.0166004	0.0790239	-0.289926	-0.149207	0.192578	0.0731442	-0.108552
LN		0.193161	0.0086933	-0.259105	0.0833365	-0.082857	-0.0678344	-0.189803	0.344539
SLN		0.177272	0.145653	-0.0267436	-0.0870867	0.302759	0.0244837	-0.135302	0.0358854
LB		0.180616	0.0084318	0.00253448	-0.330975	-0.0129935	-0.191252	0.164274	0.0744163
1TH		0.130972	0.0936301	0.200143	0.271476	-0.259307	0.148325	-0.0924444	-0.0147588
3TL		-0.0568374	0.31235	0.0338502	0.191995	-0.140161	-0.163916	0.209523	0.0531589
5TL		-0.103689	0.321935	-0.0429848	0.00637872	-0.0946299	-0.0260363	0.264617	0.00525769
IT	Inflorescence descriptors	0.19109	-0.194899	0.105995	0.0525633	-0.00455438	-0.154219	0.0327144	0.0672735
FPT		-0.155186	0.152741	0.0228742	0.243772	-0.244813	-0.172206	0.0166103	-0.00422528
LP		0.11174	-0.128145	0.304239	0.0919139	-0.203498	-0.168363	-0.383247	0.148596
SP		0.148803	-0.135321	0.268463	-0.0938504	-0.005131	-0.310197	0.00502927	0.0884469
SPOS		-0.175173	0.194817	0.142883	0.0593234	-0.186742	-0.0182545	-0.00375224	0.0672574
FC	Fruit descriptors	-0.123781	-0.21445	0.0106734	-0.124781	-0.16647	-0.328616	0.405641	0.0799598
GI		-0.0599579	-0.299024	0.0165013	-0.272073	-0.121816	0.0013546	-0.176391	0.155492
FP		0.0460241	0.18633	-0.0456982	-0.419593	-0.181203	0.0624114	-0.244401	0.08408
FS		-0.171969	-0.038517	0.271962	-0.0805394	-0.224786	0.0345742	-0.0044226	0.0752068
RCE		0.22298	0.0054114	0.111691	0.108096	0.035986	-0.154953	0.0604977	-0.0191334
FCS		0.228653	-0.00892999	-0.0163421	0.132722	-0.0143046	-0.12561	0.0931997	-0.00708399
SPS		0.118826	0.0395072	0.390555	0.00227165	0.148698	-0.166766	-0.0465843	-0.318879
FF		0.214726	0.0116082	0.165379	0.0944299	0.0572776	-0.163923	0.0444899	-0.0702959
FH		0.237656	0.00433438	0.00655883	0.0061186	-0.0108532	0.0368828	0.153733	-0.0516626
FW		0.234614	0.019111	-0.0579879	0.0447814	0.0503053	0.0683692	0.0855118	-0.0146112
W		0.227092	-0.00204582	-0.113676	0.106136	-0.0254642	-0.0124312	0.131216	0.00968245
SS		0.149602	0.0140101	-0.359278	0.0957252	0.121976	3.44302e-05	0.041695	-0.0309081
PT		0.230277	0.051363	0.063919	0.0499166	0.0402318	0.126113	-0.0714889	-0.0725785
LOC		0.215679	-0.0225732	-0.143314	0.14657	-0.0635348	-0.0859548	0.118366	0.233148
L		0.110949	-0.271649	-0.113435	0.226082	-0.107235	0.0716721	0.0493558	-0.318085
A		-0.172231	-0.113188	-0.160489	0.207064	-0.223743	-0.0391229	-0.0382553	0.210784
B		0.0613156	-0.314106	-0.0504017	0.212285	-0.123503	0.128188	-0.107083	0.0481682
Acid	Internal Fruit Quality Descriptors	-0.154025	-0.214803	0.163542	0.0288354	0.216078	-0.0206658	0.136716	-0.120047
Brix		-0.0229486	0.33376	0.102381	0.151056	0.102238	0.0482734	-0.283004	-0.130978
AA		-0.0541092	-0.178932	0.190261	0.051311	-0.114414	0.537005	0.300195	-0.0721294
pH		0.0048934	0.0118978	-0.285978	-0.141804	-0.403257	-0.270907	-0.111455	-0.626336
DM	Agronomic Descriptors	0.194926	0.0295408	-0.125267	-0.147802	-0.22909	0.167027	-0.0336628	-0.0446755
DM50%		0.22457	-0.0191016	0.0630606	-0.086149	-0.132555	0.131844	0.0336793	0.0312427
Correlations between the PCs and the morphological traits sorted by decreasing absolute value
		PC1		PC2		PC3		PC4		PC5		PC6		PC7		PC8
		FH	0.237656	Brix	0.33376	SPS	0.390555	FP	-0.419593	pH	-0.403257	AA	0.537005	FC	0.405641	pH	-0.626336
		FW	0.234614	5TL	0.321935	SS	-0.359278	LB	-0.330975	SLN	0.302759	FC	-0.328616	LP	-0.383247	LN	0.344539
		PT	0.230277	B	-0.314106	LP	0.304239	LT	-0.289926	SPD	-0.29022	SP	-0.310197	AA	0.300195	SPS	-0.318879
		FCS	0.228653	3TL	0.31235	pH	-0.285978	GI	-0.272073	1TH	-0.259307	pH	-0.270907	SA	-0.28736	L	-0.318085
		W	0.227092	GI	-0.299024	FS	0.271962	1TH	0.271476	FPT	-0.244813	LT	0.192578	Brix	-0.283004	LOC	0.233148
		DM50%	0.22457	L	-0.271649	SP	0.268463	FPT	0.243772	DM	-0.22909	LB	-0.191252	5TL	0.264617	A	0.210784
		RCE	0.22298	SA	-0.261413	LN	-0.259105	L	0.226082	FS	-0.224786	FPT	-0.172206	FP	-0.244401	SA	-0.161129
		LOC	0.215679	Acid	-0.214803	1TH	0.200143	B	0.212285	A	-0.223743	LP	-0.168363	3TL	0.209523	GI	0.155492
		FF	0.214726	FC	-0.21445	AA	0.190261	A	0.207064	Acid	0.216078	DM	0.167027	LN	-0.189803	LP	0.148596
		DM	0.194926	IT	-0.194899	FF	0.165379	3TL	0.191995	LP	-0.203498	SPS	-0.166766	GI	-0.176391	Brix	-0.130978
		LN	0.193161	SPOS	0.194817	Acid	0.163542	Brix	0.151056	SPOS	-0.186742	FF	-0.163923	LB	0.164274	Acid	-0.120047
		IT	0.19109	FP	0.18633	A	-0.160489	SA	0.148287	FP	-0.181203	3TL	-0.163916	FH	0.153733	LT	-0.108552
		LT	0.181299	AA	-0.178932	SPD	0.144024	DM	-0.147802	FC	-0.16647	RCE	-0.154953	Acid	0.136716	SP	0.0884469
		LB	0.180616	FPT	0.152741	LOC	-0.143314	LOC	0.14657	LT	-0.149207	IT	-0.154219	SLN	-0.135302	FP	0.08408
		SLN	0.177272	SLN	0.145653	SPOS	0.142883	pH	-0.141804	SPS	0.148698	1TH	0.148325	W	0.131216	FC	0.0799598
		SPD	0.175538	SP	-0.135321	DM	-0.125267	FCS	0.132722	3TL	-0.140161	SPD	0.136282	LOC	0.118366	FS	0.0752068
		SPOS	-0.175173	LP	-0.128145	W	-0.113676	FC	-0.124781	DM50%	-0.132555	DM50%	0.131844	pH	-0.111455	LB	0.0744163
		A	-0.172231	A	-0.113188	L	-0.113435	RCE	0.108096	B	-0.123503	B	0.128188	B	-0.107083	PT	-0.0725785
		FS	-0.171969	SPD	0.11274	RCE	0.111691	W	0.106136	SS	0.121976	PT	0.126113	FCS	0.0931997	AA	-0.0721294
		FPT	-0.155186	1TH	0.0936301	IT	0.105995	SS	0.0957252	GI	-0.121816	FCS	-0.12561	1TH	-0.0924444	FF	-0.0702959
		Acid	-0.154025	PT	0.051363	Brix	0.102381	FF	0.0944299	AA	-0.114414	LOC	-0.0859548	FW	0.0855118	IT	0.0672735
		SS	0.149602	SPS	0.0395072	SA	-0.100781	SP	-0.0938504	L	-0.107235	L	0.0716721	LT	0.0731442	SPOS	0.0672574
		SP	0.148803	FS	-0.038517	LT	0.0790239	LP	0.0919139	Brix	0.102238	SA	-0.0688448	PT	-0.0714889	3TL	0.0531589
		SA	-0.136708	DM	0.0295408	PT	0.063919	SLN	-0.0870867	5TL	-0.0946299	FW	0.0683692	RCE	0.0604977	FH	-0.0516626
		1TH	0.130972	LOC	-0.0225732	DM50%	0.0630606	DM50%	-0.086149	LN	-0.082857	LN	-0.0678344	L	0.0493558	B	0.0481682
		FC	-0.123781	FW	0.019111	FW	-0.0579879	LN	0.0833365	SA	0.0797282	FP	0.0624114	SPS	-0.0465843	DM	-0.0446755
		SPS	0.118826	DM50%	-0.0191016	B	-0.0504017	FS	-0.0805394	LOC	-0.0635348	Brix	0.0482734	FF	0.0444899	SLN	0.0358854
		LP	0.11174	LT	-0.0166004	FP	-0.0456982	SPD	0.0692646	FF	0.0572776	A	-0.0391229	SS	0.041695	DM50%	0.0312427
		L	0.110949	SS	0.0140101	5TL	-0.0429848	SPOS	0.0593234	FW	0.0503053	FH	0.0368828	A	-0.0382553	SS	-0.0309081
		5TL	-0.103689	pH	0.0118978	3TL	0.0338502	IT	0.0525633	PT	0.0402318	FS	0.0345742	DM50%	0.0336793	SPD	0.0285873
		B	0.0613156	FF	0.0116082	SLN	-0.0267436	AA	0.051311	RCE	0.035986	5TL	-0.0260363	DM	-0.0336628	RCE	-0.0191334
		GI	-0.0599579	FCS	-0.00892999	FPT	0.0228742	PT	0.0499166	W	-0.0254642	SLN	0.0244837	IT	0.0327144	1TH	-0.0147588
		3TL	-0.0568374	LN	0.0086933	GI	0.0165013	FW	0.0447814	FCS	-0.0143046	Acid	-0.0206658	FPT	0.0166103	FW	-0.0146112
		AA	-0.0541092	LB	0.0084318	FCS	-0.0163421	Acid	0.0288354	LB	-0.0129935	SPOS	-0.0182545	SPD	0.0118848	W	0.00968245
		FP	0.0460241	RCE	0.0054114	FC	0.0106734	5TL	0.00637872	FH	-0.0108532	W	-0.0124312	SP	0.00502927	FCS	-0.00708399
		Brix	-0.0229486	FH	0.00433438	FH	0.00655883	FH	0.0061186	SP	-0.005131	GI	0.0013546	FS	-0.0044226	5TL	0.00525769
		pH	0.0048934	W	-0.00204582	LB	0.00253448	SPS	0.00227165	IT	-0.00455438	SS	3.44302e-05	SPOS	-0.00375224	FPT	-0.00422528
Eigenvalues of the accessions for each PCs
		PC1	PC2	PC3	PC4	PC5	PC6	PC7	PC8
SP1		-3.88814	2.23625	-0.201186	0.21457	-1.04947	-1.83857	1.12398	2.10942e-15
SP4		-1.7902	1.45679	-1.97612	-0.556445	3.52534	-0.193228	-0.391307	2.08167e-15
SP3		-3.31735	-5.21924	0.650281	1.75078	0.648905	0.527719	0.420777	1.60982e-15
SP2		-2.80579	1.96708	0.299738	2.10974	-1.52296	0.328422	-1.32032	7.61327e-16
SLC3		5.11613	0.694014	4.01198	0.0182355	1.05589	-0.673395	-0.0702983	1.56819e-15
SLC2		-0.596086	-2.53163	-0.288595	-3.43165	-1.32984	-0.631593	-0.648681	2.04004e-15
SLC1		-0.330453	2.03763	0.380176	-1.28775	-0.506521	2.59824	0.681043	1.93595e-15
SLC4		7.61188	-0.6409	-2.87628	1.18252	-0.821351	-0.117597	0.204813	1.86656e-15
