# Supplementary material for: Morphoagronomic characterization and whole-genome resequencing of eight highly diverse wild and weedy S. pimpinellifolium and S. lycopersicum var. cerasiforme accessions used for the first interspecific tomato MAGIC population
Source: Hortic Res. 2020 Nov 1;7:174. doi: 10.1038/s41438-020-00395-w (PMC7603519; doi:10.1038/s41438-020-00395-w)
Supplement: Supplementary file 5 — Supplementary data S5 [file 41438_2020_395_MOESM5_ESM.xlsx]

## Sheet: Supplementary data S5
Supplementary data S5. Statistics of mapping coverage using Heinz 1706 SL4.0 as a reference genome (Hosmani et al., 2019).
			S. pimpinellifolium																S. lycopersicum var. cerasiforme
			SP1				SP2				SP3				SP4				SLC1				SLC2				SLC3				SLC4
	Chr.	Heinz 1796 bp	bp mapped	% mapping coverage onto Heinz 1706	Total nucleotides mapped	Average depth of coverage	bp mapped	% mapping coverage onto Heinz 1706	Total nucleotides mapped	Average depth of coverage	bp mapped	% mapping coverage onto Heinz 1706	Total nucleotides mapped	Average depth of coverage	bp mapped	% mapping coverage onto Heinz 1706	Total nucleotides mapped	Average depth of coverage	bp mapped	% mapping coverage onto Heinz 1706	Total nucleotides mapped	Average depth of coverage	bp mapped	% mapping coverage onto Heinz 1706	Total nucleotides mapped	Average depth of coverage	bp mapped	% mapping coverage onto Heinz 1706	Total nucleotides mapped	Average depth of coverage	bp mapped	% mapping coverage onto Heinz 1706	Total nucleotides mapped	Average depth of coverage
	1	90863682	86796382	95.5	1770754506	20.4	86512457	95.2	1484519452	17.1	84002924	92.4	1529823092	18.2	88755461	97.6	1543000999	17.3	90559820	99.6	1971125741	21.7	90185902	99.2	1713237113	18.9	90639515	99.7	1770239712	19.5	88199461	97	1718047738	19.4
	2	53473368	51186043	95.7	1009322436	19.7	50758145	94.9	782925037	15.4	52270408	97.7	949195426	18.1	52155429	97.5	879342382	16.8	52236826	97.6	1093241139	20.9	53031760	99.1	974609379	18.3	50987788	95.3	949439402	18.6	53250163	99.5	983755435	18.4
	3	65298490	63357369	97	1266829314	19.9	63033453	96.5	1034789475	16.4	62905354	96.3	1131739974	17.9	62743992	96	1036624945	16.5	65055639	99.6	1387678421	21.3	64656873	99	1190709338	18.4	65091048	99.6	1236658650	18.9	63055831	96.5	1149817241	18.2
	4	64459972	62356911	96.7	1231427769	19.7	62927661	97.6	1048017252	16.6	61518443	95.4	1080006661	17.5	63422931	98.3	1066119997	16.8	63581793	98.6	1325422447	20.8	63481679	98.4	1156587725	18.2	63931114	99.1	1200643354	18.7	64046955	99.3	1226082794	19.1
	5	65269487	64038816	98.1	1306692161	20.4	64183635	98.3	1130059231	17.6	61689277	94.5	1095165845	17.7	63846018	97.8	1100334275	17.2	64299745	98.5	1349101558	20.9	63941808	97.9	1187662397	18.5	65154190	99.8	1247318152	19.1	64687435	99.1	1280498997	19.7
	6	47258699	45271577	95.7	893452894	19.7	46240591	97.8	742048439	16	45259491	95.7	809430360	17.8	46285960	97.9	762123273	16.4	46115927	97.5	942031876	20.4	46581088	98.5	836918550	17.9	47154945	99.7	873920778	18.5	47043375	99.5	845088315	17.9
	7	67883646	64196842	94.5	1245220813	19.3	63844864	94	1095268575	17.1	63885700	94.1	1118298779	17.5	67189290	98.9	1161070204	17.2	65002955	95.7	1344163422	20.6	67220746	99	1250239527	18.5	67715634	99.7	1288295483	19	64132607	94.4	1244398870	19.4
	8	63995357	60397876	94.3	1210027340	20	61938822	96.7	1087908999	17.5	61031694	95.3	1091360602	17.8	63078539	98.5	1112486098	17.6	63211206	98.7	1357104071	21.4	63298102	98.9	1199659975	18.9	60251447	94.1	1111941869	18.4	63195705	98.7	1277665644	20.2
	9	68513564	68049110	99.3	1436414278	21.1	67319636	98.2	1242840936	18.4	64969127	94.8	1208963053	18.6	67203598	98	1185027444	17.6	67362412	98.3	1438605229	21.3	67201256	98	1269817873	18.8	67872798	99	1323315332	19.4	68326904	99.7	1393739578	20.3
	10	64792705	62630713	96.6	1299059520	20.7	63059570	97.3	1131790639	17.9	62423000	96.3	1162933357	18.6	63654214	98.2	1117796700	17.5	63829406	98.5	1371993691	21.4	63702238	98.3	1204134228	18.9	64617593	99.7	1255767118	19.4	63898953	98.6	1301235033	20.3
	11	54379777	53802300	98.9	1096648304	20.3	52678079	96.8	898669648	17	53136778	97.7	983982898	18.5	49103933	90.2	801780778	16.3	53974923	99.2	1145132608	21.2	53756699	98.8	995113575	18.5	54056453	99.4	1028891789	19	54038699	99.3	1051555111	19.4
	12	66688036	66240763	99.3	1431472218	21.6	65661749	98.4	1266870854	19.2	64591592	96.8	1217648655	18.8	64189437	96.2	1124607024	17.5	63919367	95.8	1357813058	21.2	66251165	99.3	1271176827	19.1	66292274	99.4	1312262983	19.7	64889173	97.3	1344901077	20.7
	Mean			96.8		20.2		96.8		17.1		95.5		18		97		17		98.1		21		98.7		18.5		98.7		19		98.2		19.4
