# Supplementary material for: Morphoagronomic characterization and whole-genome resequencing of eight highly diverse wild and weedy S. pimpinellifolium and S. lycopersicum var. cerasiforme accessions used for the first interspecific tomato MAGIC population
Source: Hortic Res. 2020 Nov 1;7:174. doi: 10.1038/s41438-020-00395-w (PMC7603519; doi:10.1038/s41438-020-00395-w)
Supplement: Supplementary file 6 — Supplementary data S6 [file 41438_2020_395_MOESM6_ESM.xlsx]

## Sheet: Supplementary data S6
Supplementary data S6. Statistics of variants distribution along chromosomes identified in four SP and four SLC accessions using Heinz 1706 SL4.0 as a reference genome (Hosmani et al., 2019).
			S. pimpinellifolium					S. lycopersicum var. cerasiforme					Total
			SP1	SP2	SP3	SP4	Mean	SLC1	SLC2	SLC3	SLC4	Mean
	Chromosome 1
		Length	90863682	90863682	90863682	90863682	90863682	90863682	90863682	90863682	90863682	90863682	90863682
		Variants	562786	537598	555558	290161	486526	104113	173441	93999	139221	127694	1092458
		Variants rate	161.453	169.018	163.554	313.149	186.76	872.741	523.888	966.645	652.658	711.576	83
	Chromosome 2
		Length	53473368	53473368	53473368	53473368	53473368	53473368	53473368	53473368	53473368	53473368	53473368
		Variants	311973	286247	296678	263957	289714	222721	65522	195193	40360	130949	671471
		Variants rate	171.404	186.808	180.24	202.584	184.573	240.091	816.113	273.951	1324.91	408.353	79.6362
	Chromosome 3
		Length	65298490	65298490	65298490	65298490	65298490	65298490	65298490	65298490	65298490	65298490	65298490
		Variants	411232	399843	412008	365277	397090	55128	102443	51255	5,56	123556	877332
		Variants rate	158.787	163.31	158.488	178.764	164.443	1184.49	637.413	1273.99	228.798	528.493	74.4285
	Chromosome 4
		Length	64459972	64459972	64459972	64459972	64459972	64459972	64459972	64459972	64459972	64459972	64459972
		Variants	406794	332002	504696	266890	377596	209246	136965	67385	86702	125074	990446
		Variants rate	158.459	194.155	127.72	241.523	170.712	308.058	470.631	956.592	743.466	515.373	65.0818
	Chromosome 5
		Length	65269487	65269487	65269487	65269487	65269487	65269487	65269487	65269487	65269487	65269487	65269487
		Variants	314544	344637	529203	197577	346490	206551	123759	36791	67102	108551	966559
		Variants rate	207.505	189.386	123.335	330.35	188.373	315	527.392	1774.06	972.691	601.281	67.5277
	Chromosome 6
		Length	47258699	47258699	47258699	47258699	47258699	47258699	47258699	47258699	47258699	47258699	47258699
		Variants	330845	229076	337860	220489	279568	175981	86439	28973	53586	86244.8	683091
		Variants rate	142.842	206.301	139.877	214.336	169.042	268.544	546.729	1631.13	881.922	547.96	69.1836
	Chromosome 7
		Length	67883646	67883646	67883646	67883646	67883646	67883646	67883646	67883646	67883646	67883646	67883646
		Variants	527519	351298	515670	186477	395241	233309	72980	29405	258194	148472	1026098
		Variants rate	128.685	193.237	131.642	364.032	171.753	290.96	930.168	2308.57	262.917	457.215	66.1571
	Chromosome 8
		Length	63995357	63995357	63995357	63995357	63995357	63995357	63995357	63995357	63995357	63995357	63995357
		Variants	528193	293611	522630	169280	378428	120653	95629	447791	125181	197314	926572
		Variants rate	121.159	217.96	122.449	378.044	169.108	530.408	669.204	142.913	511.223	324.333	69.0668
	Chromosome 9
		Length	68513564	68513564	68513564	68513564	68513564	68513564	68513564	68513564	68513564	68513564	68513564
		Variants	324788	267772	364266	239333	299040	227968	101803	203530	39130	143108	850012
		Variants rate	210.949	255.865	188.087	286.269	229.112	300.54	673.001	336.626	1750.92	478.755	80.6031
	Chromosome 10
		Length	64792705	64792705	64792705	64792705	64792705	64792705	64792705	64792705	64792705	64792705	64792705
		Variants	372131	364287	348668	194613	319925	169504	123216	42527	155161	122602	796406
		Variants rate	174.113	177.862	185.829	332.931	202.525	382.249	525.847	1523.57	417.584	528.48	81.3564
	Chromosome 11
		Length	54379777	54379777	54379777	54379777	54379777	54379777	54379777	54379777	54379777	54379777	54379777
		Variants	257194	217113	225841	416149	279074	41477	70674	58622	53879	56163	772276
		Variants rate	211.435	250.468	240.788	130.674	195	1311.08	769.445	927.634	1009.29	968.249	70
	Chromosome 12
		Length	66688036	66688036	66688036	66688036	66688036	66688036	66688036	66688036	66688036	66688036	66688036
		Variants	291594	241543	274669	376418	296056	202086	90457	62444	242015	149250	904537
		Variants rate	228.702	276.092	242.794	177.165	225.255	329.998	737.235	1067.97	275.553	446.82	73.7262
	Total
		Length	772876783	772876783	772876783	772876783	772876783	772876783	772876783	772876783	772876783	772876783	772876783
		Variants	4639593	3865027	4887747	3186621	4144747	1968737	1243328	1317915	1545929	1.51898e+06	10557258
		Variants rate	166.583	199.967	158.125	242.538	186.471	392.575	621.619	586.439	499.943	508.814	73.2081
