# Supplementary material for: Morphoagronomic characterization and whole-genome resequencing of eight highly diverse wild and weedy S. pimpinellifolium and S. lycopersicum var. cerasiforme accessions used for the first interspecific tomato MAGIC population
Source: Hortic Res. 2020 Nov 1;7:174. doi: 10.1038/s41438-020-00395-w (PMC7603519; doi:10.1038/s41438-020-00395-w)
Supplement: Supplementary file 8 — Supplementary data S8 [file 41438_2020_395_MOESM8_ESM.xlsx]

## Sheet: Supplementary data S8
Supplementary data S8. Variants effect prediction using the SnpEff software (Cingolani et al., 2012) classified by impact, type, region and functional class.
				S. pimpinellifolium										S. lycopersicum var. cerasiforme										Total mean
				SP1		SP2		SP3		SP4		Mean		SLC1		SLC2		SLC3		SLC4		Mean
				Count	%	Count	%	Count	%	Count	%	Count	%	Count	%	Count	%	Count	%	Count	%	Count	%	Count	%
	Effects by impact
			High	6717	0.085	5934	0.088	6791	0.084	5427	0.096	6217.25	0.08825	3443	0.101	3237	0.132	2982	0.129	3169	0.119	3207.75	0.12025	4712.5	0.10425
			Moderate	55011	0.695	46799	0.693	54725	0.674	39997	0.708	49133	0.6925	20739	0.61	17986	0.735	15349	0.663	16955	0.635	17757.2	0.66075	33445.1	0.676625
			Low	50413	0.637	42457	0.629	49140	0.605	34802	0.616	44203	0.62175	17216	0.506	13771	0.563	12084	0.522	12757	0.478	13957	0.51725	29080	0.5695
			Modifier	7806018	98.584	6657091	98.59	8013172	98.638	5565268	98.579	7.01039e+06	98.5978	3359579	98.783	2412933	98.57	2283942	98.686	2636648	98.768	2.67328e+06	98.7018	4.84183e+06	98.6498
	Effects by type
		High
			Frameshift variant	3957	0.05	3548	0.052	3975	0.049	3197	0.057	3669.25	0.052	2176	0.064	2050	0.084	1781	0.077	1926	0.072	1983.25	0.07425	2826.25	0.063125
			Stop gained	1281	0.016	1112	0.016	1326	0.016	1107	0.02	1206.5	0.017	606	0.018	585	0.024	622	0.027	671	0.025	621	0.0235	913.75	0.02025
			Stop lost	440	0.006	389	0.006	447	0.005	335	0.006	402.75	0.00575	185	0.005	154	0.006	134	0.006	152	0.006	156.25	0.00575	279.5	0.00575
			Splice donor variant	603	0.008	516	0.008	581	0.007	443	0.008	535.75	0.00775	267	0.008	265	0.011	239	0.01	226	0.008	249.25	0.00925	392.5	0.0085
			Splice acceptor variant	575	0.007	520	0.008	600	0.007	470	0.008	541.25	0.0075	297	0.009	290	0.012	284	0.012	270	0.01	285.25	0.01075	413.25	0.009125
			Start lost	377	0.005	330	0.005	385	0.005	278	0.005	342.5	0.005	170	0.005	154	0.006	139	0.006	149	0.006	153	0.00575	247.75	0.005375
		Moderate																3199
			Missense variant	53395	0.673	45355	0.671	53156	0.653	38848	0.687	47688.5	0.671	20275	0.595	17533	0.715	15094	0.651	16668	0.623	17392.5	0.646	32540.5	0.6585
			Inframe insertion	1005	0.013	915	0.014	1022	0.013	697	0.012	909.75	0.013	361	0.011	337	0.014	243	0.01	269	0.01	302.5	0.01125	606.125	0.012125
			Inframe deletion	680	0.009	605	0.009	685	0.008	544	0.01	628.5	0.009	278	0.008	253	0.01	162	0.007	210	0.008	225.75	0.00825	427.125	0.008625
			Disruptive inframe insertion	444	0.006	403	0.006	466	0.006	341	0.006	413.5	0.006	163	0.005	149	0.006	128	0.006	129	0.005	142.25	0.0055	277.875	0.00575
			Disruptive inframe deletion	487	0.006	451	0.007	470	0.006	399	0.007	451.75	0.0065	191	0.006	187	0.008	117	0.005	136	0.005	157.75	0.006	304.75	0.00625
		Low
			Synonymous variant	40090	0.505	33672	0.498	38988	0.479	27328	0.483	35019.5	0.49125	13227	0.388	10437	0.426	9183	0.396	9540	0.357	10596.8	0.39175	22808.1	0.4415
			Splice region variant	10902	0.137	9338	0.138	10647	0.131	7989	0.141	9719	0.13675	4277	0.126	3737	0.152	3240	0.14	3505	0.131	3689.75	0.13725	6704.38	0.137
			5' UTR prem. start codon gain	1842	0.023	1570	0.023	1869	0.023	1298	0.023	1644.75	0.023	711	0.021	555	0.023	450	0.019	533	0.02	562.25	0.02075	1103.5	0.021875
			Stop retained variant	157	0.002	128	0.002	151	0.002	116	0.002	138	0.002	54	0.002	39	0.002	42	0.002	38	0.001	43.25	0.00175	90.625	0.001875
			Initiator codon variant	35	0	41	0.001	36	0	29	0.001	35.25	0.0005	24	0.001	16	0.001	12	0.001	16	0.001	17	0.001	26.125	0.00075
		Modifier
			Intergenic region	4726481	59.594	3991493	59.015	4982965	61.241	3326066	58.814	4.25675e+06	59.666	2171545	63.75	1411409	57.544	1450053	62.541	1734607	64.868	1.6919e+06	62.1757	2.97433e+06	60.9209
			Upstream gene variant	1369228	17.264	1188694	17.575	1346696	16.551	1003519	17.745	1.22703e+06	17.2838	528567	15.517	449906	18.343	367438	15.848	399462	14.938	436343	16.1615	831689	16.7226
			Downstream gene variant	1234999	15.571	1067985	15.79	1215059	14.933	898152	15.882	1.10405e+06	15.544	476616	13.992	400887	16.344	332173	14.327	364738	13.64	393604	14.5758	748826	15.0599
			Intron variant	427628	5.392	367358	5.431	421279	5.178	303279	5.363	379886	5.341	164564	4.831	134563	5.486	120810	5.211	123706	4.626	135911	5.0385	257898	5.18975
			3' UTR variant	33532	0.423	28983	0.429	32853	0.404	23730	0.42	29774.5	0.419	12108	0.355	10642	0.434	8955	0.386	9458	0.354	10290.8	0.38225	20032.6	0.400625
			5' UTR variant	22564	0.284	19728	0.292	22594	0.278	16694	0.295	20395	0.28725	9469	0.278	8377	0.342	7098	0.306	7448	0.279	8098	0.30125	14246.5	0.29425
			Non coding transcript variant	470	0.006	430	0.006	454	0.006	371	0.007	431.25	0.00625	238	0.007	240	0.01	169	0.007	195	0.007	210.5	0.00775	320.875	0.007
	Effects by region
			Intergenic	4726481	59.692	3991493	59.113	4982965	61.338	3326066	58.915	4.25675e+06	59.7645	2171545	63.851	1411409	57.657	1450053	62.655	1734607	64.978	1.6919e+06	62.2853	2.97433e+06	61.0249
			Upstream	1369228	17.292	1188694	17.604	1346696	16.577	1003519	17.776	1.22703e+06	17.3122	528567	15.542	449906	18.379	367438	15.876	399462	14.964	436343	16.1902	831689	16.7512
			Downstream	1234969	15.597	1067961	15.816	1215033	14.956	898133	15.909	1104024	15.5695	476599	14.014	400872	16.376	332161	14.352	364729	13.663	393590	14.6013	748807	15.0854
			Intron	418814	5.289	359840	5.329	412621	5.079	296792	5.257	372017	5.2385	161083	4.736	131513	5.372	118086	5.102	120774	4.524	132864	4.9335	252440	5.086
			Exon	100006	1.263	84858	1.257	98727	1.215	71411	1.265	88750.5	1.25	36654	1.078	30936	1.264	26850	1.16	28982	1.086	30855.5	1.147	59803	1.1985
			UTR 3'	33518	0.423	28972	0.429	32838	0.404	23721	0.42	29762.2	0.419	12098	0.356	10634	0.434	8951	0.387	9451	0.354	10283.5	0.38275	20022.9	0.400875
			UTR 5'	24381	0.308	21271	0.315	24434	0.301	17964	0.318	22012.5	0.3105	10160	0.299	8914	0.364	7534	0.326	7963	0.298	8642.75	0.32175	15327.6	0.316125
			Splice site region	9218	0.116	7822	0.116	8979	0.111	6676	0.118	8173.75	0.11525	3531	0.104	3009	0.123	2641	0.114	2907	0.109	3022	0.1125	5597.88	0.113875
			Transcript	470	0.006	430	0.006	454	0.006	371	0.007	431.25	0.00625	238	0.007	240	0.01	169	0.007	195	0.007	210.5	0.00775	320.875	0.007
			Splice site donor	551	0.007	467	0.007	527	0.006	407	0.007	488	0.00675	239	0.007	232	0.009	216	0.009	211	0.008	224.5	0.00825	356.25	0.0075
			Splice site acceptor	523	0.007	473	0.007	553	0.007	434	0.008	495.75	0.00725	263	0.008	262	0.011	258	0.011	248	0.009	257.75	0.00975	376.75	0.0085
	Effects by functional class
			Missense	48388	54.6	41055	54.817	48161	55.124	35261	56.046	43216.2	55.0876	18170	57.604	15996	60.095	13613	59.025	15059	60.466	15709.5	59.2975	29462.9	56.1293
			Silent	39295	44.34	33013	44.08	38234	43.762	26800	42.598	34335.5	43.7674	12922	40.966	10171	38.211	8966	38.876	9315	37.402	10343.5	38.8637	22339.5	42.5586
			Nonsense	940	1.061	826	1.103	974	1.115	853	1.356	898.25	1.145	451	1.43	451	1.694	484	2.099	531	2.132	479.25	1.83875	688.75	1.31213
		Transitions (Ts)		3835489		3392177		4281318		2777158		3.57154e+06		1645598		949307		1022000		1233768		1.21267e+06		2.3921e+06
		Transversions (Tv)		2754185		2369663		3155902		1913462		2548303		1177780		716364		790475		927918		903134		1.72572e+06
		Ts/Tv ratio		1.3926		1.4315		1.3566		1.4514		1.40802		1.3972		1.3252		1.2929		1.3296		1.33622		1.37213
