# Supplementary material for: Morphoagronomic characterization and whole-genome resequencing of eight highly diverse wild and weedy S. pimpinellifolium and S. lycopersicum var. cerasiforme accessions used for the first interspecific tomato MAGIC population
Source: Hortic Res. 2020 Nov 1;7:174. doi: 10.1038/s41438-020-00395-w (PMC7603519; doi:10.1038/s41438-020-00395-w)
Supplement: Supplementary file 9 — Supplementary data S9 [file 41438_2020_395_MOESM9_ESM.xlsx]

## Sheet: Supplementary data S9
Supplementary data S9. Amino acids replacement and codon changes identified using the SnpEff software (version 4.2; Cingolani et al., 2012). The rows are amino acids and codons from the Heinz 1706 SL4.0 reference genome (Hosmani et al., 2019) and columns are amino acids and codons from the accessions pf this study.
		SP1	Codon changes
				-	AAA	AAC	AAG	AAT	ACA	ACC	ACG	ACT	AGA	AGC	AGG	AGT	ATA	ATC	ATG	ATT	CAA	CAC	CAG	CAT	CCA	CCC	CCG	CCT	CGA	CGC	CGG	CGT	CTA	CTC	CTG	CTT	GAA	GAC	GAG	GAT	GCA	GCC	GCG	GCT	GGA	GGC	GGG	GGT	GTA
			-		121	127	92	290	72	50	24	84	42	43	41	66	66	39	62	93	107	52	68	73	138	32	31	86	8	16	8	26	22	38	14	44	194	52	107	160	58	38	31	90	96	69	40	113	35
			AAA	274	107	142	682	234	126	2	3	1	369	2	7	7	98	7	5	13	175	1	4	2	1				1		1		2			2	592	2	4	4	4	2			8	1			3
			AAC	90	208	46	128	932	3	56		7	4	258	1	7		43	1	3	1	61	2		1	3				1		1	1			1	1	232	2	4	1	2				4
			AAG	114	850	112	48	161	3	2	74	3	8	7	240	5	2	5	130	1	3		87	2							2				1	1	9	2	329	5	2	1						1	1
			AAT	236	281	941	159	87	5	1	1	136	5	2	2	435	8	1	5	107	5	3		131	1			1				2				4	8	2	1	587	2	1		2	2	1		4
			ACA	96	132	6	7	7	42	122	554	261	119		1	2	276	3	10	3		2	1	2	73	1	1		2			1	1				1	2			373		2	4			1		5
			ACC	55	4	71	1	3	147	28	87	425		58		1	1	144	1	4		1		1	1	54											2				1	180	1	3		1		1
			ACG	22	6	1	66	2	571	80	8	132	2	1	52		5	1	320	5					2	1	28		1						1					1	4	2	132		1				1
			ACT	80	4	14	5	156	293	461	131	34	3		1	153	2	10	2	338				2		2		75								2	1	1		2	2	8		429				2	2
			AGA	72	414	2	20	1	101	1	1	2	25	64	373	81	75	1	2	1	1		1						132	1	1	2	2				11		2				1	1	259	3			1
			AGC	32	3	246	6	6		63	3	3	91	12	47	430	1	54		2		1	2							28				1	2		1	5		2					1	164	1	3
			AGG	41	7	1	228	2			32		393	47	30	80	1		65	3			4						1		77				3				5	1				1	1		143	1
			AGT	83	7	8	13	414	4			160	76	466	57	40		2	3	118			5	1				1	1			39	1			3	1	1		6				2	1		1	319
			ATA	78	114	5	8	13	322		3	4	79		3	3	31	156	285	289	2		1		1								66	1	3	1	2			3	5	1		1	3				400
			ATC	43	4	42	3	7	4	146	3	6	2	50	1		178	34	84	635										1			1	69	1	2		1		1		3	1
			ATG	151	37	2	106	78	9	4	383	6	3	2	78	2	365	112	40	159	4		2	4	1	1	2						2	3	105		6		1	4	1		1		1		3	2	3
			ATT	101	10	3	2	147	4	7	4	319		5	3	80	277	657	141	67	2	1	1	3	1			1		1			1	1	1	144	1			2	1			1	1	1		1	2
			CAA	142	223		4		5				7				2			1	62	86	519	114	125		3	6	312	1	1	3	82	3	5	4	179		4	2	2	1			3		1	1	4
			CAC	61	5	57		2						1	1			1			64	28	65	433	2	28		3		155		5		35				39		1	1				1	2
			CAG	74		1	93		1		6				3	1		1	1		522	79	23	102	4		39		2	1	219	1	3		74		1		92		2		3						1
			CAT	92	8	5	1	167				2		1		2				5	108	409	89	32	9	1	1	76		2	2	342	1	2	2	97	2	2	2	106			1	1	1		1	3
			CCA	122	4	1	1	1	80	1	1	2		1		1	2			1	122	2	3	3	57	201	599	254	56		1	1	150	3	5	3	3				82	1		4	1	1		1
			CCC	48	2	2			1	39				4				4			2	17	1		125	23	74	392		10		1	1	61	2	2						25		1
			CCG	38	1				1		20				2				1		2	1	44	3	568	73	10	123	2		18		3	2	156				1		1	1	29	1
			CCT	85	4	1		4	2	4	1	79				2					6	6	3	93	254	391	131	59			3	52	2	2		141			1			2		86
			CGA	19	5			1					126		2			1	1		294		3	3	44				11	20	162	64	29	3		2					1				52	1
			CGC	15		1					1			30							1	144	1	2		24	2	5	43	8	29	226		23		1							1			21		1
			CGG	19									1		77	1					1	1	152	3	2		20	2	156	32	5	37	1		19	3	1						1				31
			CGT	21	1		2	4	1					1	1	49				1	1	3	3	325			1	49	49	222	52	12			1	46				1			1	3	1			47
			CTA	31	3				3								77			2	110	1	1	2	164	2	3	5	25				14	104	319	196	1			1	1				2				69
			CTC	41	1							1	2	2				77	1	1	5	40	1	3		82	2	12	1	23	1	1	113	30	101	453					1
			CTG	26	3						1						1	2	106	1	3	1	62	1	4		178	4			22		350	110	13	162				1
			CTT	83	1			5			1	1	1	1			2	1		139	3	1	3	77		3	5	210	1			50	199	511	160	42	1		1	2				2	1
			GAA	212	618	3	8	5	2		1		10	1			4	2	1	1	197	1	1	3	4		1		6		1	1	3	1		1	75	162	746	203	135			6	313	3	6	9	91
			GAC	53	7	213	1	7						2		1		1	2		1	39				1						1	1	1			172	41	136	895	2	30		2	2	150		3	1
			GAG	124	11	1	285	5					5		8		2		3	2	6		117					1			2			1	2		687	146	52	195	4	2	56	4	7	2	192	4	3
			GAT	191	4	8	2	585	1			1	3			8	3			1			3	98					1			1				1	227	882	214	99	2	3		108	10	5	2	346	1
			GCA	81	10		2	4	404		6	2	7	5		2	6	1	1	1			1		69		2	3					5				145	5	5	7	37	149	633	300	81	1	1	1	263
			GCC	51	1	2			2	174		3						4				1				42								1			2	48		5	157	23	93	451		39	1	2
			GCG	42		1	4		3	1	116		1		1				6								19				2							1	64		555	87	13	167		2	32	2	3
			GCT	87			1	3	2	2		412				3		1		7				1	3			89				1				6	4		4	137	282	504	160	41	1	1	1	125	2
			GGA	138	16		1	1	2	1	2	1	229		3				1		2		1	1	1	1		1	63	3	1	1	4			1	298	1	4	4	90	2		4	62	155	494	195	67
			GGC	71	2	3		1		1		1		126	2	3						4			1					28	1	2		1			2	141	6	3	1	34		1	180	42	125	589	1
			GGG	48	3		5	3			1		1	2	140	1			2												28				1			2	149	5	2	1	47		477	89	47	140	2
			GGT	108			1	11					1	3	5	296						1		1				1	1			43				2	8	6	3	294	3	2	1	140	197	486	193	49	5
			GTA	45	2	1	1		3				1			2	359	1	3		1										1	1	81	1	1	1	83		2		274		3	4	69			3	23
			GTC	26	1	1				1				1		1	7	268	1	10	1	1						2						58			2	27	2	3		166	3	4	1	25		2	110
			GTG	56	1		3	1	1		2	1	1		4	2	4		314	3					1		2				1		3		74	1	3	1	94	4	12	1	287	3	1	1	73	9	422
			GTT	95	3			5	1		1	2	1		1	3	4	4	1	712		1		2			1	4			1		3		1	149	4	1	5	99	2	4		424	2	1	1	95	214
			TAA	40	13		1						1				2				37								1								13			1
			TAC	34	1	45	2	2				1	1	1		1	3		2		1	124	1	5		1				1		2						43		1									1
			TAG	9		1	10		1				1				1	1			4		40																9
			TAT	90	2	2		133						1		4	7			3	2	5	1	247	1			1				3	1	1		3				137				1				1	3
			TCA	133	14	2			126		3	2	3		1	1	2	3	1	1			2	3	294		5	2					6				3	1	1	1	131	3	1	1			1		1
			TCC	42	2	2		1		54	1	2		1				2		2		2	1		2	142	1	1						4		4		1				71	1	1				1
			TCG	37				3	3	1	37								5						8		99								2				1		2		32
			TCT	154	3			3	2			119	2			5	2	4	2	4				4	1	2	1	270				1		1		5	2			1		4		276	1				1
			TGA	18	1								7						1										34						2		2								9				1
			TGC	26	2	1								36		1		2				3				1			1	111		3		1												37	1	1
			TGG	47	2		1			1			1	2	50				2		1		1						1		109			1	3				2								46
			TGT	61					1		1	2	1	1	1	101								13	1				2			221		1		1			1	4				2	2			86
			TTA	89	4		1	3	3	1							115		3	2	1	1			3				1				323	2	7		2		1	1	7								103
			TTC	56	1	2		1	1	1				2				59		3					1	1							1	143		6		2	2			2				1
			TTG	85	5	1	1				3				1		3	2	138	1	1		1	1	1		1					1	9	4	433	8	1		2			2	1	1		1	1
			TTT	168	8			8				5				1	2	2	1	134	1	2		1				1				1	1	5	2	286	2			7				4	2	1		1	3
			Amino acid changes
				*	-	?	A	C	D	E	F	G	H	I	K	L	M	N	P	Q	R	S	T	V	W	Y
			*	185	50	17		17	1	24	3	9		4	25	47	1	1		81	44	22	1	1	49	29
			-	54		2204	217	56	212	301	146	318	125	198	213	212	62	417	287	175	141	458	230	179	20	109
			?
			A	1	248	13	3652	4	203	224	10	290	2	20	18	22	7	10	227	1	12	529	1127	1103
			C	40	81	6	2	732	4	1	166	127	16	2	2	15		1	2		340	309	4	5	76	255
			D	9	236	8	147	2	1917	749	8	518	137	5	14	4	2	813	1	4	6	15	2	137		245
			E	113	317	19	207	1	706	1560	2	536	4	11	922	15	4	14	6	321	33	7	3	188	3	5
			F	12	200	24	6	124	9	4	1688	5	3	200	9	908	1	11	3	1	1	469	7	199	2	218
			G	46	349	16	328	136	456	470	11	3520	7		28	14	3	19	5	3	552	436	9	271	60	4
			H	5	146	7	3	8	148	4	4	8	902	6	14	137		231	120	326	507	8	2	2		358
			I	3	205	17	13	4	7	3	187	6	4	2324	141	399	510	217	3	6	90	151	822	1423	1	13
			K	104	345	43	9		13	934	8	10	5	126	1687	16	135	649	1	269	628	25	214	7	2	3
			L	101	330	25	15	11	5	9	987	5	128	426	19	5767	248	9	679	191	130	610	14	550	56	10
			M	2	137	14	2	2	4	7	6	6	4	636	143	251	40	80	4	6	81	9	402	362	4	8
			N	6	315	11	8	2	825	12	7	11	195	162	776	10	6	2006	6	8	16	713	209	10		185
			P	2	285	8	233	2		5	6	3	125	7	12	541	1	9	3334	183	146	772	231	3	3	3
			Q	217	207	9	8	2	2	276	3	5	381	4	320	173	1	1	177	1126	550	7	12	9	3	2
			R	146	170	17	10	315	2	19	3	561	481	83	677	139	68	12	149	462	2370	361	139	5	156	4
			S	132	463	18	525	311	18	9	466	493	11	197	48	600	11	685	829	10	346	5064	583	12	37	188
			T		228	25	1141	5	6	4	8	6	8	792	225	9	333	260	238	1	182	566	3376	29	1	5
			V	1	204	18	1187	9	135	195	243	283	4	1372	11	592	319	8	10	2	12	16	12	3223		3
			W	140	41	6		88		2	6	46			3	74	2			2	161	43	1	5	22	2
			Y	117	117	7	1	269	181		202	1	381	13	5	26	2	182	3	5	7	161	1	6	3	1226
		SP2	Codon changes
				-	AAA	AAC	AAG	AAT	ACA	ACC	ACG	ACT	AGA	AGC	AGG	AGT	ATA	ATC	ATG	ATT	CAA	CAC	CAG	CAT	CCA	CCC	CCG	CCT	CGA	CGC	CGG	CGT	CTA	CTC	CTG	CTT	GAA	GAC	GAG	GAT	GCA	GCC	GCG	GCT	GGA	GGC	GGG	GGT	GTA
			-		105	118	76	244	54	39	18	72	36	42	35	64	68	38	58	80	98	56	55	62	116	31	28	72	14	16	9	18	23	37	12	45	186	42	85	165	50	27	28	73	81	67	34	107	39
			AAA	242	104	123	611	182	110	2	1	1	344	2	6	9	93	6	2	13	152		3	1					2		1		1			2	496	3	1	4	3	2			10				3
			AAC	93	183	46	100	772	3	51		6	2	237		6		38	1	3	1	57	1	1		2				1	1	1	1	1		1	1	208	1	2		4				3
			AAG	101	700	97	48	128	3	1	53	7	8	6	208	3	1	1	101	1	2	1	74	1	1		1				2		1		2		10	2	299	4	2	1					1	1
			AAT	215	252	787	130	85	6	2	1	95	3	4	1	383	10		4	109	4	2	1	102							1	2		1			10	1	3	503		2		1	1	1		4
			ACA	97	143	4	2	8	40	106	480	235	87	1	1	2	243	1	9	2	2	3	1	2	71		1		1		1	1	1					1		2	316		1	2			1		6
			ACC	41	7	61		5	128	27	73	359		44			1	128		4		1				33											2	1			1	158	1	2
			ACG	21	4	1	57	3	492	56	8	118	2	1	46		6		297	5					2		21		1											1	3	1	100						1
			ACT	62	5	13	1	139	254	363	105	31	2		2	117	1	9	1	254				3		1		60	1					1			1	1		2	1	6		367				2	2
			AGA	65	352	2	16	1	82	2	2	1	23	68	336	65	70	2	1	1	1		1						105			1					9		4	1			1	1	218	1	3	2	2
			AGC	30	6	202	3	7		52	2	2	85	13	35	374	1	38		2			2							26				1	1			5		1				1		155		3
			AGG	35	8		199	1	1		25		335	46	29	62	2		54	2			4								60				2				7	2					1		117	1
			AGT	66	8	9	10	354	5			129	53	367	46	34	1	2	1	81			2	1				1				26	1			1		1	1	5				2	1	2	1	267
			ATA	66	99	4	4	10	289		3	4	72		1	1	28	134	263	240	1		1	3	1						1	1	58		3	1	1			3	6	1		1	2				326
			ATC	37	9	37	3	7	2	133	4	4	3	44	1	1	152	28	62	526										2			1	65		2		1		1		1
			ATG	134	39	1	106	73	10	4	328	5	2		58		302	89	37	118	3	1		5		1	1	1					2	2	82		8		1	5	1				1		3	1	3
			ATT	88	10	1	2	142	4	6	2	273	2	3	3	71	243	551	124	56	1	1	1	1	1			1		1			1			115	1			2	1			2	1	1		1
			CAA	138	210		3		6				4			1	1		1	1	66	57	434	88	114		3	2	268	1	1	2	78	3	3	1	157		1	3	1	1			3		1	1	2
			CAC	42	6	47		2							1			1			68	29	48	349	2	21		1	1	137	1	6		34				36								3
			CAG	71	1		85		2		5					1			1		462	63	19	87	3		34		3	1	183		2		67	3			75	1	2		2
			CAT	69	7	4		146				2				1		1		2	98	340	76	29	6		2	73	1	4	2	291			3	79	3	2	2	79			1	2			1	1
			CCA	116	10	1	1	1	74	1	2	2	1			1	4				103	2	2	4	67	160	518	212	50		2	2	125	4	6	3	2			1	65	1	1	3		1		1
			CCC	34	2	2				27				4				1			2	23	1		113	21	65	342		16		1	1	56	1	2						25		1
			CCG	38					1		13						1		1		3	1	37	4	460	63	15	107	3		15		2	1	148				1		2	1	23	1
			CCT	84	2	1		3		2	1	58	1								5	4	2	79	218	350	113	48		1	5	53	2	2		120				1		2		60
			CGA	15	7			1					118		2				1		278		1	3	45		1	1	10	24	152	59	24	1		2					1				46	1
			CGC	14		1					1		1	34								128				22	2	3	31	8	21	186		23		1				1			1	1		19
			CGG	18	2								1		62						2	1	138	2	1		21	1	131	33	5	40	1		9	1	1						1				21
			CGT	21	1		1	5	1			1		1	2	40				2		3	1	278				42	34	210	52	8		1	2	32				2			1	3	1			43
			CTA	21	2				2								69			2	85		3	1	138	2	3	5	26				13	86	275	153	1			1				2	1				71
			CTC	36	1		1					2	1	1			1	71			2	42	1	2	1	64	2	11	1	22			110	31	90	392	1				1					1
			CTG	21				1			2						2	1	101	1	2	1	53	1	6		150	5	1		23		316	97	9	127				1			1
			CTT	68	6			5				1	1	1			1	1		139	2	1	1	77	1	1	5	187	2			45	161	394	136	42	1			1				2				1
			GAA	200	511	4	12	6	2				12	1			3	1		1	158	1	1	3	1		2		6		2		1				75	132	610	160	113			7	326	1	7	7	65
			GAC	59	7	169	1	5								1			1			29		1								1	1				151	38	102	750	2	34		2	2	137	1	4	1
			GAG	100	12	1	230	5					3		5		2		2	1	2		90								2			1			561	102	47	182	2		47	4	7	2	152	2	3
			GAT	165	8	5	3	489				1	2		1	5	2						1	83		1			2			2				1	188	759	186	93	1	1		107	10	6	2	295	1
			GCA	77	14	1	1	2	318		5	2	3	4		1	5		1				1		56		1	3					4				122	3	3	8	35	114	546	268	65	4	1	2	217
			GCC	48	1	2			2	144		2	1			1		2				1				34								2			2	39		6	126	18	92	396		24		2
			GCG	37	3	1	2		4		109				1			1	5								14				2			1			1		56		439	67	12	130		2	29	2	5
			GCT	80	1			2	2	1		343				3		1		4					1	1	2	59					1		1	1	6		2	115	236	426	129	36	1			115	2
			GGA	111	13		2	1	2		1		187		4			1	1				1						49	3	3	1	2			1	263	1	2	5	76	1	1	3	54	112	402	142	72
			GGC	68	1	2		1		1		1		112	1	3						5			1		1			24	1	2					4	119	2	5	1	37		3	143	33	102	476
			GGG	49	1		2	2			1		2	2	111	1															22				1			3	120	2			39		397	73	31	115	1
			GGT	93			1	6					1	3	3	260	1							1			1		1			40				2	7	4	2	255	4	2	2	114	171	442	131	37	5
			GTA	41	2	1		1	2				2	1		2	312	1	3	1	1											1	62		1	1	75		1	2	250	1	3	3	51			5	24
			GTC	22	3	1								1		1	2	230	1	8		1						1						49				24		2		126	1	2	1	26		2	88
			GTG	48			1		1		2	1			2	2	5		249	3					1		1						3		55		3		81	3	13		252	2	1		46	10	340
			GTT	88	3			5	2			3	1		1	2	2	5		604				3	1			2					1			123	4		2	77	1	4	1	364	2	1	2	78	181
			TAA	38	16		1		1				1				7			1	23								1								13			1
			TAC	26	4	43	2	2			1	1				2			2		1	104		4					1	1		1						39		2		1		1					1
			TAG	7		1	9		1				1				1	1			4		37																7
			TAT	98	4	1		107						1		4	7	1	2	4	1	4	2	206				1				2		1		1		1		122								1	3
			TCA	124	15	1			100	1	3	2			1		1	3			1			3	260	1	5	2	1				3				2	1	1	1	130	2	1	2			1
			TCC	36	1	1				39	1	3		1				1		1		1			1	123						1		2		4						60		1				1
			TCG	31	2	1		3	2		32								3						6		89			1					1				1		1		19		2
			TCT	135	4		1	4	1		1	98	2			4	2	4	1	3				3	1	2		228				1		1		1	1			3		3	1	229	1			1	1
			TGA	15	1								7						1										33						1		1								6				1
			TGC	24	1							1		46				1				4				1			1	103		3														38	1	1
			TGG	34	1		3						1	1	47				2		1		1						1	1	101			1	3				2	1			1				33
			TGT	50							1	2	1	2	1	93				1				10	1				2		1	196	1	1					1	5				1	2			83
			TTA	69	4		1		3	1							87	2	2	1	2	1			4								273	2	3	1	2		1	1	4				1	1			91
			TTC	58	3		1	2		1				1				50		3		1			1									122		5		2	1			1				1			1
			TTG	67		1					3			1	1		4	1	126		2			1	1		1				1		6	2	385	3		1	4	1		2	1	1			1
			TTT	152	5			4				5					1	2	1	115	1	2		2	1							1	1	3	3	222	1			4				5	1				3
			Amino acid changes
				*	-	?	A	C	D	E	F	G	H	I	K	L	M	N	P	Q	R	S	T	V	W	Y
			*	162	44	16		14	1	21	3	6		10	27	41	1	1		64	43	21	2	1	39	26
			-	49		2020	178	53	207	271	130	289	118	186	181	199	58	362	247	153	128	436	183	178	17	104
			?
			A	2	229	13	3070	4	171	192	18	247	1	13	22	17	6	8	171	1	7	455	932	978		5
			C	38	69	5	1	629	5	1	137	125	14	2	1	13			2		308	281	4	5	51	219
			D	11	216	8	147	2	1640	627	12	457	113	2	19	3	1	668	1	1	8	11	1	103		191
			E	101	283	17	173	2	576	1293	6	504	4	8	765	10	2	16	3	251	30	8	2	142	2	4
			F	6	190	20	6	110	6	2	1390	2	5	171	9	775	1	6	2	1	1	378	6	164	1	192
			G	40	308	13	283	108	394	400	14	2861	6	2	20	9	1	12	3	1	455	388	6	233	46	4
			H	3	106	5	3	8	117	5	4	5	747	4	13	116		199	105	290	444	6	2	2		295
			I	3	177	14	12	4	7	2	169	5	5	1958	127	340	449	201	3	4	87	131	724	1179	1	8
			K	95	304	39	8	1	13	806	10	12	3	115	1463	18	103	530	2	231	571	25	178	5	1	2
			L	90	263	19	14	13	6	10	823	6	127	383	15	4841	229	7	587	153	124	540	14	464	57	13
			M	2	121	13	1	1	5	9	7	5	6	509	145	217	37	74	3	3	60	4	347	309	4	7
			N	8	297	11	7	1	714	15	6	9	162	160	665	7	5	1690	2	7	12	638	164	8		151
			P	1	261	11	185	1	2	3	9	2	117	6	15	480	1	8	2872	155	150	631	181	3	2	3
			Q	172	202	7	6	2	4	233	3	5	295	2	299	160	2		156	981	463	10	13	4	2	3
			R	125	153	15	10	286	6	21	3	474	415	79	586	104	56	11	139	426	2079	323	116	6	115	4
			S	112	404	18	452	245	17	6	432	435	8	140	50	503	5	582	719	5	278	4219	473	8	33	141
			T		198	23	959	5	8	3	8	3	9	654	219	5	307	234	189	3	145	454	2875	25	1	5
			V	2	181	18	1023	4	108	166	208	225	4	1173	9	471	253	8	6	1	7	18	11	2695		3
			W	141	31	3	1	71	1	2	5	33			4	65	2			2	151	41		5	20	2
			Y	84	115	9	2	234	164		170	1	318	12	10	19	4	153	1	4	5	136	2	6	3	1086
		SP3	Codon changes
				-	AAA	AAC	AAG	AAT	ACA	ACC	ACG	ACT	AGA	AGC	AGG	AGT	ATA	ATC	ATG	ATT	CAA	CAC	CAG	CAT	CCA	CCC	CCG	CCT	CGA	CGC	CGG	CGT	CTA	CTC	CTG	CTT	GAA	GAC	GAG	GAT	GCA	GCC	GCG	GCT	GGA	GGC	GGG	GGT	GTA
			-		127	138	86	324	80	54	29	71	51	41	37	73	75	52	75	89	111	58	65	75	134	33	36	89	14	19	5	29	20	44	15	48	206	49	119	171	55	35	27	87	104	77	34	121	36
			AAA	262	118	141	692	202	124	1	4	3	365	2	5	7	116	5	3	11	162	1	2				1		2				3	2		2	619	3	3	4	5	2			9				3
			AAC	91	202	45	128	916	4	52		6	2	254	1	8		39	1	5	1	55			1	3				1				1		2	1	229	1	9		2			1	4		1
			AAG	95	852	101	45	166	2	2	73	4	11	5	234	5	1	1	110	4	3		81	1	1		1				3					1	7	2	327	3	2	1		1	1		2	1
			AAT	205	280	918	157	97	4	3	1	133	5	2	3	434	6	1	5	119	5	4		123					1			3				2	10	1	1	561	2	1		4	1	1		4
			ACA	111	157	5	4	4	48	114	523	248	107		1	1	281	2	12	2	1	3	1	1	82		2		2			1	1					1		1	367	1	3	3	1	1	1		4
			ACC	47	8	72		6	148	28	90	438		51	1	2	2	138	1	3		1		1	1	56					1			1			2			1	3	185		4		1		2
			ACG	24	6	1	74	2	583	63	8	152	3	1	46		7		309	6					2	1	32		1		1									2	3	2	113		1				1
			ACT	69	8	14	2	163	287	402	123	41	2	1	1	152	3	10	2	352		1		1		1	3	69						1		1		1			2	6		407		1		2	2
			AGA	74	436	3	18	1	94	1	1	1	31	69	361	86	100	1	2	1			1						133		2	1	1				11		2	1			1	1	265	2	1	2	2
			AGC	31	4	255	5	8		59	1	2	81	11	50	438	1	42		3		1	2				1			22				1	1		1	5		1				1		158	1	5
			AGG	30	8	1	228	3	1		36		381	39	29	88	1		71	3			6						2		68				1				4	2				1	1		150
			AGT	71	10	8	11	430	6	2		179	69	434	60	40	2	2	2	105			4	1				1				35				2	1	1		5				2	1		1	310
			ATA	70	109	4	3	13	326		2	3	77	1	1	2	30	139	297	277	2				1			1					71		2	1	3			4	4	1		1	4				412
			ATC	40	8	45	2	9	6	141	2	4	4	46	1		182	39	81	626									1	1			1	79		2		2			1	2							1
			ATG	146	45	2	122	80	8	5	384	7	4	1	75	3	364	106	44	170	3			4		1	1				1		2	2	101	1	7		1	6	1		2		1		3	2	3
			ATT	97	12	3	3	161	4	7	4	313	2	3	3	82	286	602	133	67	1			2				1		1			1	1	1	127				5	1			1	1				1
			CAA	151	242		4		5				3			1	1	2		2	66	78	493	109	133		3	3	318	1	1	3	90	3	4	2	176		2	3	2	2			2		1	1	3
			CAC	52	3	49		1						1	1			1			68	29	66	409	2	29	1	2		145	1	5		28		1	1	32						1	1	2
			CAG	69	3	1	103	1	1		3				1	1	1		1		523	75	29	106	5		40		2	1	212		1	1	70	1	1		101	1	2		1			1			1
			CAT	89	4	3	1	173				2	1	1		4	1			2	121	396	85	30	7		1	75		3	2	352	1	2	3	92	2	1	2	98			1	3	2			1
			CCA	125	13		1	2	91	2	1	2	2			1	3			1	140	2	2	3	69	201	581	232	58		1	2	144	4	4	2	2				68	1		4	2	1		1	1
			CCC	35	4	2			1	36				4				2			2	26	1	1	138	24	73	392	1	11		1	1	57	2	1						27		1
			CCG	34	1		1		1	1	25										2		45	2	542	66	14	121	2		20		3	1	170		1		1		2		28	1
			CCT	79	3	1		4	2	4	1	72				1		2			6	6	2	94	252	392	119	53			3	51	3	4		145	1		2			1		87
			CGA	17	5			1					141		2				1		276		2	3	39			1	12	21	172	60	31	2	1	3					2				57	1
			CGC	10	2	1					1			29								129		2		20	2	4	36	8	36	248		27		2		1					1			24		1
			CGG	11	3										73						1	1	164	3	1		24	1	153	34	4	45	1		21	2	1						1		1		30
			CGT	24	1		1	3	1					1	2	39			1	1	4	3	2	351				53	58	213	48	11			1	61				1				3	1			42
			CTA	24					1			1					90	1	1	2	102		2		165	2	4	5	28		1		16	113	313	206	1			1	1				1				73
			CTC	33	1		1			1		3		2				76	1	1	4	40	1	1	1	82	1	13	1	23	1	1	99	28	105	478					2
			CTG	31	3			1			2						1	1	96		4	1	62	2	4		161	4			22		320	96	12	152				1
			CTT	83	7			5	1			1					1	1		141	3	1	1	88			5	203	2			43	190	461	144	41	1			1				3	1				1
			GAA	195	599	5	10	6	1				11	1			2	1	1	2	190	1		3	1			1	5		1		4			3	78	157	696	218	128		1	6	356	3	8	9	82
			GAC	58	5	206	1	6						2		1	1		2			38				2						1	2				164	38	129	904	2	30		1	3	142		4	1
			GAG	114	15	1	285	9	1		1		5	2	2		1	2	4		5		101	1			1		1		5			1			676	127	58	209	2	4	67	4	7	4	180	3	2
			GAT	180	10	8	2	554				1	4			8	1			4		1	3	92		1			1			2				1	228	858	204	109	4	2		119	10	4	2	312	2
			GCA	75	10		2	1	395		7	2	5	5		1	3	2			1		1		60		3	3					3				174	4	5	5	41	125	580	295	74	3	1	2	273
			GCC	50	2	3			2	164	2	4		1				1				1				34											2	38	1	5	158	25	99	414		29	2	1
			GCG	41		1	2		5	1	139				1				8						1		20				2								61		517	93	13	170		3	32	1	3
			GCT	81	1	1		3	2	2		397				4		1		5	1				2		2	80			1	1	1	1	1	5	4		2	120	274	456	141	45		1	1	126	1
			GGA	126	17		1	3	2	2	1		223		3		2	1	1		1		1	1	1			1	51	2	1	1	3	1			322	1	5	6	77			2	64	160	464	193	78
			GGC	74	2	5				1		1		123	1	3						2			1				2	26	1	2					4	145	2	7	1	38		3	164	42	129	561
			GGG	46	2		1	2		1	1		5	1	154				2									1			19				1			2	141	2	2	1	45		451	83	37	164	2
			GGT	104	4		1	7					3	2	5	280		1	1					1			1		1			45				1	7	5	4	308	3	1	1	130	189	470	160	45	4
			GTA	48	3	1	1	1	2			1	1	1		2	355		4	1	1							1			1	2	74	1	1	2	85		1	3	269	2	1	4	70			6	24
			GTC	21	4											1	6	268	1	12	1	2						2						50			2	22		3		154	2	5	1	30		3	111
			GTG	51	2		3		1		1	1			3	2	7	1	312	3					2		2						4		65		3		101	6	14	1	280	3	1	1	64	7	392
			GTT	101	2			6			1	4			1	4	3	5	2	699		1		1				4			1		1		1	150	2	2	4	94	4	4		419	3	1	1	90	204
			TAA	33	19								1				2				35								1								12			1
			TAC	34	1	49	1	2	1	1						1			2		1	114		6			1		1	1		2		1				44		3		1							1
			TAG	8			11		1						1		1				3		46																11
			TAT	100	5	2	2	145								4	5		2	5	1		1	248	1		2	1				3				1				139		1						1	3
			TCA	127	17	1			120	1	3	2	3	1	1		2	3	1				1	2	293	1	4	2	1				5				4	2	1	2	138	3	1	3		1	1
			TCC	44	1			1		49		2		2						1		1			3	150	1	1						1		5	1	1				71		1
			TCG	35	2			3	2	1	37								5	1					7		101								2		1		2		2		28		1
			TCT	142	2			5	2			126	2			3	2	3	2	4				3	1	2	1	253								4				2		3	1	259	1				1
			TGA	20	1								11						1										37						2		3								11				1
			TGC	28	1			1				1		40				1				3				1			1	114		3					1									38	1	1
			TGG	34	4		1						1	1	49				1		1		1				1		1	1	122			1	3				1								42
			TGT	52	5			1			1	2	2			112						1		12	1				2		1	232				1			1	4					2			95
			TTA	71	6			2	3	1			1				119		3	1	1				4								318	1	5	1	2			1	5				1	1		1	102
			TTC	62	4	2		2	1	1		1	1					66		3						1							1	134		7		2	2	1		2
			TTG	64	2	1	1				4			1	1		3	1	149	1			1	1	1		1				1	1	9	2	438	7	1		2	2			1	1		1	1
			TTT	174	7			7				5	3				1	1	1	139		2			1	1		1					1	5	2	288	2			2				9	2				3
			Amino acid changes
				*	-	?	A	C	D	E	F	G	H	I	K	L	M	N	P	Q	R	S	T	V	W	Y
			*	190	46	15		16	1	26	5	11		3	31	44	1			84	51	21	1	1	47	33
			-	60		2284	204	64	220	325	152	336	133	216	213	221	75	462	292	176	155	490	234	196	20	127
			?
			A	3	234	13	3446	6	172	249	18	276	1	12	17	18	8	9	205	3	10	554	1122	1114		2
			C	42	74	6		723	4	2	165	137	16	1	6	13		2	2		355	301	4	6	73	276
			D	8	230	8	158	1	1909	725	20	477	131	6	18	4	2	774	3	3	8	16	1	126		255
			E	126	289	20	212		711	1508	4	570	5	8	909	15	5	21	3	296	30	8	3	177	5	5
			F	11	212	24	11	120	5	4	1630	2	2	210	11	933	1	11	4		4	447	8	208		217
			G	56	330	20	304	138	476	485	11	3376	4	4	28	11	4	17	5	2	545	418	9	282	48	5
			H	6	136	5	5	6	131	5	9	6	864	4	8	127		226	117	340	510	8	2	1		364
			I	3	190	17	11	6	11	3	198	5	2	2248	137	409	511	235	3	3	91	148	812	1400	1	9
			K	109	314	43	11		12	956	17	13	2	138	1707	18	113	610	3	248	620	21	213	7	3	4
			L	110	282	24	13	12	6	7	981	7	134	440	21	5633	250	9	656	181	126	644	18	531	59	13
			M	2	132	14	3	2	6	8	7	6	4	640	167	263	44	82	2	3	80	11	404	356	4	9
			N	6	288	8	9	3	800	13	10	12	182	170	767	8	6	1976	4	6	16	707	203	11		174
			P	2	261	12	220	2		7	6	4	134	8	23	550		9	3269	200	152	760	239	4	2	4
			Q	223	210	10	7	1	4	280	8	5	368	6	352	173	1	2	184	1111	542	12	9	5	3	5
			R	143	156	10	10	316	5	18	3	578	492	107	702	158	75	13	145	456	2385	360	136	6	145	4
			S	129	427	23	513	302	19	11	468	480	8	171	52	562	10	711	822	7	324	4906	594	10	34	201
			T		227	24	1099	4	6	2	11	10	8	806	259	7	324	267	249	2	167	570	3296	26	1	6
			V	2	202	19	1162	10	130	198	251	278	4	1360	15	567	319	8	11	2	9	21	11	3135	1	7
			W	135	29	5		83		1	10	42			5	81	1		1	2	174	32		4	21	3
			Y	113	123	11	2	267	186		194	1	368	10	9	25	4	198	5	3	7	171	2	5	1	1234
		SP4	Codon changes
				-	AAA	AAC	AAG	AAT	ACA	ACC	ACG	ACT	AGA	AGC	AGG	AGT	ATA	ATC	ATG	ATT	CAA	CAC	CAG	CAT	CCA	CCC	CCG	CCT	CGA	CGC	CGG	CGT	CTA	CTC	CTG	CTT	GAA	GAC	GAG	GAT	GCA	GCC	GCG	GCT	GGA	GGC	GGG	GGT	GTA
			-		90	106	58	183	54	40	22	60	44	30	33	44	61	28	52	51	84	42	46	42	87	21	22	53	9	10	9	19	15	33	19	33	139	38	78	133	50	27	20	58	60	53	33	71	20
			AAA	225	94	107	460	155	84	1	5	1	268	2	5	5	78	4	3	9	129	1	1								1		1			2	427	5	2	4	3	2			9
			AAC	89	138	38	91	573	2	43		6	1	182		6	1	31		2	1	45				2				2		1	1			1	2	152	1	5		1				1
			AAG	78	605	83	41	118	4	4	45	2	4	3	186		3	3	79	1	2		54	2			1				3					1	8	1	251	2	2	1	2		1			1
			AAT	167	182	631	109	86	4	3		89	5	2	2	317	9	3	4	84	3	3	1	76								3				1	8	1	1	417		1		1	2			2
			ACA	86	101	5	2	8	31	89	401	167	66			2	216	2	9		1	2	1	1	71		1		1				4					1		1	277		1	3			1	1	4
			ACC	39	6	44		4	100	25	76	295		42			1	110		3		1				41		1									2					120	1	3		1
			ACG	22	7		69	2	412	46	6	80	2	1	35	1	4		256	2			1		1		21		1						1		1		1		3	1	84						2
			ACT	60	7	12	2	119	177	304	97	31	3		1	106	1	8		232				1				53								1	1	1		2	1	5		308	1			2	1
			AGA	72	307	1	15	3	63	2	2	2	25	57	260	65	66	3	1	1	1		1						92		1	2					8	1	2						186	1	2		2
			AGC	17	3	174	2	7		39	1	4	58	10	28	291		47	1	1		2	2							16	1				1			4		1				1	1	130		2
			AGG	36	7		148	2	2		23		248	37	26	54	1	2	38	2	1		4								42						1		6						1		118
			AGT	75	9	4	11	272	1			116	60	305	53	25	1		3	84			3					1	1			31	1			1			1	2				4		3	2	226
			ATA	75	87	3	5	13	255		2	3	55		2		22	110	212	208	1		1	3	1				1		1		47	1	2	1	1			3	3	1		1	4				275
			ATC	27	10	37	2	5	2	128	2	3	4	29		1	132	26	54	428										1				55		1		1				2
			ATG	124	31	1	77	57	9	4	300	3	3	1	62	1	258	70	33	125			3	4		1	1						1	1	69		7		1	6					2		2	1	1
			ATT	80	6	3	3	104		5	3	228	1	2	1	63	185	417	102	42	1	1	1	2	1			1						1		97	1			3	1			1	2	1			2
			CAA	122	172		5		6		2		1				4	1		1	46	50	359	73	91		2	3	236	1	1	2	63	1	2	1	150		3	3	3	1			5				5
			CAC	41	2	34		2													55	26	41	283	2	23	1	1	1	123	1	4		31				34					1			2
			CAG	56		1	74	1	1		1					1					346	49	17	70	2		32		4	1	156		1	1	49	1			68	2	2								1
			CAT	68	4	2	1	117				2	1			2				3	75	321	78	26	10		1	58		3	2	242			2	73		2	1	65			1				1	1
			CCA	96	6				69	1	2	2	1				3	2			71	2	2	3	57	163	432	198	34	2	2		136	1	2	3	3				58	1		3		1		1
			CCC	40	1	1			1	29				5				2			2	19	1	1	95	18	49	242		12		1	1	51	1	3				1		23
			CCG	35	1				1	1	14				1				1		1	1	33	2	377	57	7	77	2		12		1	1	111							1	14
			CCT	71		1		2	1	1		65	1			1					6		1	68	181	315	95	38		1	3	45	2	3		101			1			1		66
			CGA	9	4								86								205		3	2	32	1			12	6	124	41	25	1		3									26	1		1
			CGC	13	1	1		1			1			26				2				100				17	2	2	20	8	26	159		28		2			1				1			17
			CGG	11			1						1		47							1	109	2	1		18	1	109	27	4	25			9	1	1						1				28
			CGT	18	2		1	4				1	2		1	35				2		2	1	265				36	35	177	35	9		2	2	29							1	1	1			31
			CTA	18	4				1								56			4	74		1	1	112	2	1	5	22	1			14	77	230	133	1			2					1				42
			CTC	32	2		1					2		1				59	1	2	1	25		2		64	1	11	1	15	1	2	80	27	72	335
			CTG	18	3						2						1	1	78	1	3	1	49	1	4		136	4			14		250	76	12	110				2							1
			CTT	59	1			3		1		3	1			1		2		112	3			72		1	3	162	1		1	33	123	350	108	32	1			2				2	1				1
			GAA	172	469	3	12	3	5				10	1	1		2	2			146	1	2	1	2		1		5	1			2				65	101	476	153	100		1	6	264	1	4	3	61
			GAC	46	7	168	1	7	1							1		2	2			35				1						1	1				111	25	92	692	2	24		2	2	114	1	2	1
			GAG	87	10	2	247	2					3		1		2			1	3	1	83	1							4						453	94	42	156	3	1	37	3	6	2	148	2	4
			GAT	149	10	5	2	404				1	2	1	1	3	3	1				1		83					1		1					2	180	651	162	78	2	1		78	11	5	2	256	1
			GCA	70	13		1	1	281		5	4	3	4		1	2	1	1				1		57	1	1	3			1		3		1		108	2	4	7	32	91	432	206	60	1	1		198
			GCC	42	1	1			1	123		1						1								21											4	32		6	107	20	69	319		26	1	3	1
			GCG	36	1	1	2		4	1	93				1				1								13								1				45		364	59	12	112		2	25	1	3
			GCT	65			1	4	1	1		323	2	1		4		2		3		1			2			56	1				1	1	1	4	6	1		102	192	356	98	27	2		2	85
			GGA	108	13		1	1	2		1		193		5	1	1	1	1	1	2		1	1					41	1	2		3				215	1	3	1	61		1		40	84	405	145	75
			GGC	62	1					1			2	96	2	3		1				1			1					21							2	107	2	5	1	26		3	129	36	78	362	1
			GGG	55	2		1	3			1		2	2	96	2			1												18				1		1	1	105			1	30		315	58	35	89	1
			GGT	89	3		1	6					1	3	5	216			1								1		1			35					3	3	1	211	3	1	2	103	126	393	150	34	2
			GTA	31		1			2			1	3				254	1	4	1	1				1						1	2	50	2		1	67		2	1	204	1	2	3	40			3	21
			GTC	19										1		1	1	210		6	1							3			1			44		2		19	1	2		104	1	3		22		2	67
			GTG	49	3		2		1		1	1	1		2	2	6		207	6			1		3		2						2	1	43		2		76	2	9	2	209	1	1	1	34	5	271
			GTT	78	4			4	1				4		1	1	1	3		520				2	1			2			1	1	1			107	1		2	67	2	3		314	1	1	2	58	174
			TAA	28	20				1				1				7				23								2								14			1
			TAC	24	4	32	1	2		1		1				1	2	1	2			84		3		1				1		2		1				36		1									1
			TAG	5	1		8		1												4		31																9
			TAT	82	5	1		90					1	1		4	5		2	1	2	3	1	180				2				1		1						94									3
			TCA	108	8	1		1	78		1	3			1		4	4						2	220	1	3	2			1		1				2	1		1	92	1		1			1
			TCC	31	1					43	1	1		1						1		1			1	104								2		4					1	46		1				2
			TCG	37	2				1	1	22					1			1						5		63		1						1				1		1		23
			TCT	133	2		1	4	3	1		85				2	2	2	1	3				2	2	3	1	198								3				1		2		185	1
			TGA	12	1								8						1										26						2		1								8				1
			TGC	18	2			1					1	27				1				3				1			1	83		3					1						1			26	1	1
			TGG	34	3		1						1	1	45				1	1	1		1				1		2	1	105			1	2				1				1				35
			TGT	39	4								1			69		1						8	1				2			171				1			1	5					1			64
			TTA	61					2				1				85	1	3	1	3	1			1								175	1	3				1	1	2				1	1			63
			TTC	51	5			1				1						51		4					1	1								115		7		2				2				2			1
			TTG	60	3	1					2		2	1	1		3	1	97		2			1			1				1		5	1	309	6			2			2		1
			TTT	135	7			8				4	2				1	2	1	104		1		1			1						1	3	2	208	3			3	1			4				1	1
			Amino acid changes
				*	-	?	A	C	D	E	F	G	H	I	K	L	M	N	P	Q	R	S	T	V	W	Y
			*	143	32	13		17	1	24	2	8		7	30	34	1			58	37	20	2	1	28	19
			-	42		1853	155	46	171	217	107	217	84	140	148	164	52	289	183	130	124	307	176	124	19	90
			?
			A	1	202	11	2496	3	150	167	12	209	1	9	19	18	2	7	154	1	8	438	838	823		2
			C	38	51	6	1	515	5	2	116	93	11	2	6	13		1	2		262	228		4	34	175
			D	5	189	6	109	3	1446	545	11	393	119	6	20	5	2	584	1		6	7	2	92		179
			E	129	244	15	151	1	504	1036	7	430	4	7	738	10		10	3	234	25	5	5	128	3	4
			F	12	164	22	7	88	5	3	1151	3	2	162	12	730	1	9	3		2	312	5	138		139
			G	41	295	19	232	105	329	332	9	2479	2	4	22	7	3	10	2	3	425	328	5	216	43	2
			H	4	104	5	2	7	101	1	4	4	656	3	7	106		155	96	249	377	5	2	2		267
			I	6	172	10	9	3	7	2	149	7	6	1570	113	294	368	165	3	4	66	104	631	995	1	8
			K	92	264	39	10		12	688	5	11	3	98	1200	18	82	463	1	186	467	18	146	1		2
			L	85	232	16	7	12	7	5	741	5	104	329	14	3938	179	4	508	136	97	477	13	385	54	10
			M	1	114	10		3	6	8	8	5	4	453	108	162	33	58	2	3	65	5	316	265	4	9
			N	5	248	8	3	5	575	12	5	5	124	130	520	6	4	1328	2	5	14	517	147	6		137
			P	2	238	4	167		1	4	10	2	96	7	8	422	1	4	2401	117	117	530	187	2	1	4
			Q	191	173	5	6	2	5	221	3	5	242	6	251	122		2	130	768	402	8	10	8	1	4
			R	101	144	15	4	255	1	19	2	413	372	79	486	106	39	12	110	325	1650	280	96	5	114	3
			S	104	388	13	358	202	10	4	351	368	7	149	39	425	6	463	604	5	251	3417	401	7	30	126
			T	1	190	17	807	2	5	5	7	6	5	579	194	8	265	194	189	3	109	392	2337	22		6
			V	2	163	14	858	7	91	151	180	170	2	1009	9	380	211	5	12	3	17	14	7	2153		3
			W	134	29	5	1	60		1	6	35		1	4	65	1		1	2	154	38		5	16	3
			Y	92	97	9		222	131		134		270	9	10	19	4	125	3	3	5	121	2	5	1	829
		SLC1	Codon changes
				-	AAA	AAC	AAG	AAT	ACA	ACC	ACG	ACT	AGA	AGC	AGG	AGT	ATA	ATC	ATG	ATT	CAA	CAC	CAG	CAT	CCA	CCC	CCG	CCT	CGA	CGC	CGG	CGT	CTA	CTC	CTG	CTT	GAA	GAC	GAG	GAT	GCA	GCC	GCG	GCT	GGA	GGC	GGG	GGT	GTA
			-		50	53	35	105	21	13	6	20	13	18	18	17	21	20	23	39	38	21	37	18	60	17	8	36	5	5	2	4	11	20	7	21	62	23	36	54	32	14	13	37	34	32	12	34	9
			AAA	129	65	53	235	72	38		2	1	154		6	4	41	3	3	5	57		1	1			2		2		1					1	250	2	2	5	1				6				4
			AAC	35	78	20	48	287	2	22	1	6	2	101		4		22	1	1	1	24			1	2				1			1			1	2	82		2						1		1
			AAG	50	313	40	22	66	1	1	21	2	1	1	96	1		1	47	2	1		27	1							1						11		157	4	1
			AAT	99	114	283	63	29	2	1		53	1	1	1	155	2	1	1	45	2	1	1	38								1					8			237		1		2	1			2
			ACA	45	80	3		3	12	40	185	86	33			1	114	3	6			2	1	1	40		1		1									1			154			1		1	1		2
			ACC	20	3	17		2	46	17	29	139		18		1		68		2		1				26	1	1	1													63		1		1
			ACG	11	3		33		184	25	1	55			17		5	1	136	1					1		14		1														33
			ACT	36		10	1	58	102	145	39	16	1	1		56		5		123				1		1		29									2	1			1	4		173					2
			AGA	42	149	1	12	1	35	1	2	1	10	25	113	37	43		1		1		1						52		1		1				7		2						113			1
			AGC	10	7	74	1	3		20		1	29	5	18	165		24		1		1	2							10							1	3						1		73		1
			AGG	20	3		72	1	1		10		107	19	11	28		1	29	1			2						1		17								5					1			72	1
			AGT	28	6	2	9	155	1			59	26	136	20	9		3	3	40			1						1		1	16					1		1	3								108
			ATA	34	41	2	2	7	141	1	2	1	28				11	57	95	95	1		1		1						1		33		1					3	1				2				133
			ATC	21	7	16		5	2	75	1	2	1	16		2	64	11	30	206										1				26				1				1
			ATG	66	20		47	36	5	3	154	2	2		34		123	37	21	58	1			4			1						1	1	41	1	7			2	1				1		2	1	1
			ATT	35	6	1	2	58		1	1	123	1			42	77	222	47	35	1	1	1	2	1			1		1				1	1	48	1							1		1
			CAA	67	104		2		5								1			1	44	31	194	38	58		1	3	113				38			1	58		2	1					1		1		1
			CAC	22	3	16		1	1				1							1	20	12	22	134	1	18		1		59		3		11				17							1
			CAG	31	1	1	38									1					173	25	14	36	3		13		1	1	86		1		26				33		2								2
			CAT	36	5		1	53				1	1	1		1				2	29	126	43	12	5		3	32		1	2	145		1	1	44			1	38			1		1		1	1
			CCA	47	6			1	46	1	2	2	3	1			2				51		3	1	37	105	201	85	20				74	1	1	3	2	1			27	1		1		1
			CCC	16	1					13				4								5	1	1	49	15	27	117		5			1	32	1	2						11
			CCG	15	3						6								1		1		16	1	176	39	4	36			5		2		72							1	6
			CCT	34		1				2		34								1	5	4	2	40	90	172	30	24			2	17	1	1		65			1	2			1	24
			CGA	4	7			1					46					1			122		4		16		1		4	7	69	26	14			1					1				21
			CGC	7										14								45				12	2	2	19	4	10	78		13		1				1			1			10
			CGG	3	1		1								31								60	2			11		56	11	2	16			7								1				9
			CGT	6				1	1					1		15		1		1		1	1	128				16	20	92	20	6				15							1		1			15
			CTA	11	3												27			2	41			1	60	2	1	3	15				7	36	117	69	1				1				1				31
			CTC	19	1		1					2		1				43				8				40	2	9	1	6		1	45	19	22	187
			CTG	10							1								35	1	1		25	2	1		72	3			13		127	43	4	52				1
			CTT	39	5			3				1					1	1		56	2			39			3	102	1	1		15	64	175	52	19	1			1				3
			GAA	92	249	1	5						9		1			1			64				2		1		3				1			1	33	44	266	60	49			6	131	1	3		23
			GAC	21	4	80		1	1				1			1		1				16				1	1				1	1		1			56	21	56	286	1	17	1	1		64		2
			GAG	45	7		119						4		1		2	1	2	1	1	1	36								2			1	1		200	45	28	82		2	18		6	2	72	2	2
			GAT	60	5	2	1	205						1	1	2	2						1	39					1					1		1	82	318	75	50	1			46	5	6	2	118
			GCA	43	12		2	1	150		4		3	3			1	1	1				1		35			1			1		1				74	2	2	4	14	42	219	98	30	1		1	99
			GCC	23	2	1		1		63																14								2			2	17		1	51	15	30	147		15		2
			GCG	16	2	1	1		2		43				1				1								6				1	1						1	29		146	24	7	43		2	10		2
			GCT	50	1			5			1	145	1	1		2	1	2		3					1			25	1							1	2		4	63	97	175	56	16	1	1	1	47
			GGA	70	9		1	1	1				98		4			1	1		3		2						26		1						99		2	4	35	1			28	44	210	61	32
			GGC	34									2	53	1	3						1	1		1					6	1					1	2	55	1	2	1	9			82	31	45	188	1
			GGG	22	1		2				1		1	1	51	1															9								47				13		138	32	28	47	1
			GGT	54	1			4					2	2	1	98		2	1			1										20				2	1	6	1	106	1	1	1	48	65	182	92	19	1
			GTA	20	1		1						2				111		1	1	1												32	1		1	30				111		1	1	21			2	11
			GTC	9										2		1	1	101		3	1	1						1						12		1	1	10		2		66	1	2	1	15		1	39
			GTG	23	2		5		1		2	1	1				4		111	3							1						2		21	1	2		36	1	3	1	106		1		33	5	142
			GTT	39	1			2	1		1							3		248				2				2	1				1			56				35	1	2		170	2	1	1	27	83
			TAA	14	10												1				14								1								5
			TAC	14	2	17	1	2								1			2		1	40		2		1				1		1						17											1
			TAG	5			5														2		20																4
			TAT	49	2		1	58								3	2		2	2	2	4	1	90										1		1				63									3
			TCA	65	6				31		1						1	6						2	123		4						1	1			1			2	55	1					1
			TCC	20						20		1						2							2	73		1						1		4		1				29		1				1
			TCG	15	1		1				14								1						5		30								2				1				15
			TCT	64	3			2				47	1			2	2		1	2						2	2	109								1		1				1		93				1
			TGA	4	1								5																18			1			1		1								2				1
			TGC	10	3									12				2				1				1				47	1	2														13	1	1
			TGG	16	2		1								30				1				1						1	1	58				2				1						1		23
			TGT	21	2											38								6							1	84		1					1	3					1			37
			TTA	38	1		1		1								42	1	2	1	2	2			1				1				90	2	2	1			1	1	1								31
			TTC	28	3			1					1					19		2					1								1	65		3										1
			TTG	42	5	1					1						1	1	58	1	1												2		144	4	1			1		2
			TTT	82	3			4				3					1	2		55		1		1				1						1	1	117	2			2				4				2	1
			Amino acid changes
				*	-	?	A	C	D	E	F	G	H	I	K	L	M	N	P	Q	R	S	T	V	W	Y
			*	69	17	6		9		10		2		1	16	12				36	25	8		1	19	14
			-	19		1322	96	22	77	98	56	112	39	80	85	94	23	158	121	75	47	150	60	68	9	44
			?
			A	2	122	10	1180	2	88	113	13	111		8	20	6	2	9	82	1	9	208	408	412		1
			C	19	25	6		259	3	1	55	53	7	2	5	7			1		135	121		1	18	87
			D	4	80	1	67	1	675	269	7	197	55	3	10	4		288	2	1	5	7	1	53		97
			E	76	129	8	75	1	231	527	2	217	1	5	380	8	2	1	3	101	20	2		50	1	1
			F	1	96	14	4	61	2	2	569	3	2	79	6	404		5	2		1	170	3	71		63
			G	27	172	8	110	62	173	153	5	1292	2	3	14	5	2	5	1	6	223	161	2	112	25	3
			H	1	52	6	1	3	55	1	2	4	284	3	9	57		70	60	114	212	4	2	1		114
			I	4	85	5	3	1	4	1	91	3	3	778	58	151	172	89	3	4	33	67	350	482	1	6
			K	46	155	24	2		11	420	4	6	2	52	635	7	50	231	2	86	261	11	66	4		3
			L	48	144	15	7	7	4	4	425	1	52	178	17	1948	95	4	299	72	54	229	6	207	33	6
			M		59	7	1	1	2	7	5	4	4	218	67	113	21	36	1	1	36	3	164	139	3	4
			N	3	127	7	3	2	321	10	3	5	63	71	303	3	2	619	3	4	6	266	87	6		64
			P	3	106	6	72		3	3	5	1	52	3	10	260	1	2	1207	79	52	278	106		1	3
			Q	104	93	5	2	2	1	93	1	2	130	2	145	67		1	78	425	201	4	5	5	1	3
			R	51	71	11	5	130	1	14	4	243	176	48	245	53	30	5	60	191	829	143	51	1	51	2
			S	66	195	7	196	103	10	5	192	185	3	81	34	221	5	236	351	3	122	1710	195		23	81
			T		98	14	430	3	2	2	3	3	5	322	120	2	142	93	114	1	54	211	1121	9	1	5
			V	1	82	9	465	5	48	69	95	110	3	475	10	193	112	2	4	2	4	8	6	1091	1	1
			W	68	13	3		34		1	4	24			3	31	1			1	90	15		5	13
			Y	48	58	5		133	80		64		136	4	6	16	4	77	1	4	2	62		4	1	414
		SLC2	Codon changes
				-	AAA	AAC	AAG	AAT	ACA	ACC	ACG	ACT	AGA	AGC	AGG	AGT	ATA	ATC	ATG	ATT	CAA	CAC	CAG	CAT	CCA	CCC	CCG	CCT	CGA	CGC	CGG	CGT	CTA	CTC	CTG	CTT	GAA	GAC	GAG	GAT	GCA	GCC	GCG	GCT	GGA	GGC	GGG	GGT	GTA
			-		37	21	22	93	22	17	10	30	16	11	11	27	40	19	21	24	39	29	39	17	38	12	11	17	8	10	9	6	11	13	7	20	57	15	22	64	17	13	13	21	36	27	17	45	10
			AAA	117	61	47	192	68	32	2	1	1	123	1	2	3	45	2		4	51				1				1		1		2			1	200			5	2	2			1
			AAC	48	70	13	40	221	1	23		2	1	78		3		13		1	1	20	1							1								92	2	1		1				1
			AAG	36	243	36	15	47	1		30	1	3	4	81		2	5	51	1	2		29								2						4		116	2	1						2		2
			AAT	106	109	251	51	47	2	2	1	34	3			128	7	1	1	34	2			31								1					5	2		197				2				1
			ACA	41	45	3		2	11	36	143	91	38				95		4	2		1	1	1	22		1		1				1					1			130		1	1			1		1
			ACC	28	3	27			41	13	19	117		11		1		54				1				24								1			2				1	39		1
			ACG	11	3		19		155	11	2	31	2		13				90						1		9													1			40
			ACT	27	2	9	1	46	93	121	28	6	1	1		36		5		74							1	17										1			1	2		135				1	1
			AGA	43	108		12		26		1		12	27	89	31	33	1		1			1						28					1			4		1	1			1		98		1		1
			AGC	7	2	69		2		13		1	37	7	15	100		27	1	1		1	2							9					1			2		1						49		1
			AGG	15			63	1			13		100	24	12	31		1	19	1			2								18								2								70
			AGT	27	6	2	6	116				35	31	105	18	11		1		35			1				1		1			15				1			1						1	1		103
			ATA	37	38	2	5	7	99		3		24		1		12	39	116	79	2			3									23		1					3	3	1			1				94
			ATC	20	5	21	2	6	2	59		3	1	11			42	12	22	153										1	1			22		1				1									1
			ATG	65	21		39	40	5	1	125	1	3	1	22		118	43	14	58				2		3	1							2	30		6		1	5					1		1	2	1
			ATT	46	6	1	1	39		2		111	2	2		26	80	184	37	31				1				1					1			40				2	1	1
			CAA	58	59		1	1	2			1						1		1	35	21	138	38	42		2	1	102		1		25	1		2	59			1				2	3				1
			CAC	28	1	14															23	12	17	107	2	22		1		45				11				13		2					1	2
			CAG	34	1		32				1		1								130	24	13	26	3		10	1			80		1	2	31	1	1		30	1	2		2				1		1
			CAT	50	2	2		53	1			2	1					1		1	29	120	18	18	4	1		29		1		113			1	28	1	1		29			1
			CCA	42	8				34				1		1						37	1	1		24	100	146	70	22				57	2	1	2	1				26	1		1				1
			CCC	18	1	1			1	11				4				3			1	11	1	1	40	10	18	87		4		1		23				1		1		12
			CCG	13					1		13								1		1		14	1	142	27	4	30	1		8				53	1				2	1	1	8
			CCT	40	2	1			2	1		30				1		1			1		1	25	65	158	20	17	1		1	31	1	2		58			1			2		30	1
			CGA	5	6								35		1				1		92			3	15				6	7	56	15	13			2				1					12	1
			CGC	6	1						1			12								47	1			8	3	2	11	2	13	56		11		1							1			8
			CGG	7	1										19								51	1	1		8		39	8	2	10			5		1						1		1		9
			CGT	13				1								8							1	111				15	16	59	20	5				16									1			19
			CTA	11	1	1						1					22			1	31				65	3		4	11	1			7	34	94	49	1			1	1								21
			CTC	13	1	1	1					1						36		1		9		1		47		10		5		1	35	4	31	116
			CTG	12	3						1			1					28		2		19	1	1		69	3			10		101	34	5	48				2									1
			CTT	33	2			1				1	1						1	49	2	2	3	35	1		3	85	1			12	44	144	35	23				1				1
			GAA	90	198	1	5	3	1				6				2	2			64		1	2	1				3		1						29	44	190	49	44		1	3	137		1	3	40
			GAC	17	2	63						1				1						14				1						1					41	19	34	224	2	10	1	2	1	54		1
			GAG	53	8	1	107	3					2					1			1	2	38								2						163	42	12	67	1	4	16	3	5	2	88	2	1
			GAT	72	3	2	3	180					1			1	1	1						46			1		1			2	1				62	226	52	48		3		32	4	2		127	1
			GCA	35	5		2		113		2	2	1	2			1	2					1		23			1									58	3		5	13	39	165	83	25	1			92
			GCC	29		1			1	51		1						1								11											1	16	2	1	38	13	24	125		16		1
			GCG	13			1		1		37								1								6								1				22		162	21	4	30		3	12	1
			GCT	40				2	1		1	125			1	1				2							1	23						1		1	2			53	67	148	50	14				28
			GGA	58	4		1	1	2				98		3								1						22		1		1				90	1	1	1	39				29	30	170	53	36
			GGC	33						1			1	46	1	1										1				14	1							44	3	3	1	20			55	25	36	135	2
			GGG	22	1		1						1	1	54				1								1				13								43	2			17		121	28	17	34	1
			GGT	47				3							1	97						1										25				1	3		1	94	2	1		49	61	156	74	15
			GTA	22	1								1				110	1	1										1			1	28			1	28				94		1	1	12			4	12
			GTC	4										1		1		87	1	2									1					26		1		5		1		56	1	2		12		2	29
			GTG	28	1												3	1	97														1		27				40	2	3	1	104	2	2		29	6	109
			GTT	37		1						1			1	1		2		216				1				1				1				49			3	28		3		138			1	31	45
			TAA	17	10								1				6				13								1								4
			TAC	22		15		1			1		1	1		1			2			46								1								13											1
			TAG	1			4		1														16																1								1
			TAT	38	2			48								1	4	1		1				85												1		1		47									3
			TCA	59	8				41			2						4			1			2	95		1	1										1		1	34	2
			TCC	22						16															1	59										4		1				16			1			2
			TCG	17	1		1	3			6		1									1			3		29								1								9
			TCT	53								42				1		1	1					1	1	2		103			1			1		2				2		2		63	2
			TGA	3									4																8						1										2
			TGC	6	1									11								2							1	50		1		1												18
			TGG	17	1										21				1			1	1								51			1													28
			TGT	27									1			32								4								78								5				1	1			24
			TTA	21	1				2								38	1		1													68	2	1	1				2	2			1			1		29
			TTC	23	1		1	1										15		2						1					1			57		4		2								1
			TTG	34		1	1				2				1	1	1	3	44				1	1			3						1		102	2			1								2
			TTT	84	6			3				1		1				1	1	51		1											1	5	1	85								1	1				1
			Amino acid changes
				*	-	?	A	C	D	E	F	G	H	I	K	L	M	N	P	Q	R	S	T	V	W	Y
			*	53	17	4		8		5	2	3		6	14	15				29	14	10	1		13	9
			-	20		1238	64	34	79	79	51	125	46	83	59	89	21	114	78	78	60	160	79	55	8	57
			?
			A		108	9	996	3	78	85	2	87		6	8	4	1	3	65	1	2	158	335	373
			C	24	31	2	1	198	5		60	43	6		1	9					131	91		2	33	90
			D	1	86	3	50		517	189	3	189	60	2	8	2		245	2		5	3	1	46		96
			E	63	129	14	72		202	394	1	238	4	5	318	5		8	1	104	14		1	65	1	1
			F	7	97	10	1	41	2		441	2	1	69	8	309	1	4	1		1	153	1	56		68
			G	28	152	8	129	55	145	141	5	1039	1		7	3	1	4	2	1	235	148	3	104	27
			H	1	77	1	1	3	45	1	2	3	257	2	3	40		69	59	87	160	1	3	1		112
			I	4	94	9	6	1	6		75	1	4	632	57	124	175	76	1	2	30	45	279	379		4
			K	48	131	22	5		7	320	1	3		59	511	10	51	198	1	82	213	9	68	2		4
			L	43	116	8	5	7	6	2	359	3	49	153	10	1503	73	4	294	58	43	218	8	155	30	4
			M		59	6		2	5	7	5	4	2	219	60	90	14	40	4		25	3	132	137	3	3
			N	2	151	3	3	2	292	7	2	2	51	56	270		1	532		4	6	213	65	2		54
			P		111	2	82		4	2	5	2	39	4	11	201	1	2	958	57	71	254	93			2
			Q	94	88	4	6	1	2	90	3	4	109	2	93	64		1	59	316	184	3	4	3	1
			R	44	79	10	3	119	2	8	2	220	162	37	191	51	20	2	52	148	639	138	41	2	56
			S	78	176	9	126	105	8	1	182	160	5	69	24	196	2	192	296	4	128	1330	156	2	15	64
			T	1	95	12	351	2	3	2	4	2	3	230	73	2	94	87	75	1	55	160	918	9		5
			V	2	78	13	406	4	36	71	79	99	1	422	2	186	99	1	1		6	8	1	807		3
			W	51	15	2		30			3	28	1		1	36	1			1	72	22		4	11	1
			Y	50	55	5		96	61		62		131	6	2	11	2	64			2	48	1	5	1	336
		SLC3	Codon changes
				-	AAA	AAC	AAG	AAT	ACA	ACC	ACG	ACT	AGA	AGC	AGG	AGT	ATA	ATC	ATG	ATT	CAA	CAC	CAG	CAT	CCA	CCC	CCG	CCT	CGA	CGC	CGG	CGT	CTA	CTC	CTG	CTT	GAA	GAC	GAG	GAT	GCA	GCC	GCG	GCT	GGA	GGC	GGG	GGT	GTA
			-		43	20	28	75	25	13	7	20	19	10	13	18	23	24	18	24	37	23	19	22	27	12	13	13	4	2	8	6	12	25	6	7	39	11	27	45	19	6	9	14	28	18	12	22	9
			AAA	106	59	26	158	43	25	1			108			3	38	4		6	46		1						1		1						168		1	2	2				2
			AAC	26	68	16	28	184	1	19		3	1	62		2		12	1	2	1	9		1										1		1		48	1	1
			AAG	27	225	21	19	66		1	15	2	3	1	75	2		2	25		1		15	1			1								1	1	5	1	96	2									1
			AAT	73	111	225	45	26	2	1	1	36	2			98	2	2		33	1		1	33	1								1			1	3	2		172					1			1
			ACA	22	61	3	1	2	10	29	128	52	36				79	2	2	1		2	1	1	20		1		1									1		1	97		1	4	1			1
			ACC	20	5	13			35	12	19	99		14				41	1	1		1			1	14								1								50		1
			ACG	6			20		127	12	3	33			13	1	2	2	66	1					1		4		1											2			33
			ACT	22	10	10		41	88	89	28	8	1	1		34		5		83					1	1		11								1				1	2	4		103	1			1	2
			AGA	12	109		10		21	1	2	1	9	24	68	21	29	1					1		1				41		1	1					3		1						84		2	3
			AGC	4	3	64	3	1		11			34	4	17	107		15		1										10					1			2				1				51	1	2
			AGG	12	10		61	1			10		96	16	11	29	1		23										1		18								3	2							60
			AGT	31	9	2	5	91	1			38	20	95	18	6		2		22			1							2		6		1					1	2				1				68
			ATA	22	35	1	1	4	97		1	3	24			1	8	31	68	64													16				1			2	3				1				100
			ATC	15	6	14	2	4	2	46	1		1	10		1	41	7	25	145		1								1				23						1		1
			ATG	48	16		34	25	4	1	85		2		24	1	92	32	13	51				4		1	1						1		26		4			2	1		2				4	1	1
			ATT	23	10	1	1	40	1	4	2	90				23	76	145	38	27				1				1	1				1			40	1			2				1	1
			CAA	46	113		2		3								1				24	29	114	26	30		1	2	91		1	2	22	1		2	47	1							1		1		2
			CAC	22	2	26									1						20	16	25	102	2	14	1			43				10				7		1					1	2
			CAG	15	6		39														129	19	5	32	3		12		1		69		1		13				25	1	2								1
			CAT	27	3			54												1	36	92	19	7	2			22	1			97		1	1	18	1	1	1	39
			CCA	25	11				48			1		1		1	1				44	1	2	1	15	88	118	59	26		1	1	51	2		3	1			1	21	1
			CCC	18		1			1	8			1								2	10	2		32	12	19	87		5		1		25	1	1						14
			CCG	9	1						5		2						1		1		12	1	120	15	1	35			6		2		50							1	3
			CCT	24				1		3		26								1	6		1	26	62	152	21	24			2	18	1	1		42								22
			CGA	2	5								35								60		1	2	11				8	5	49	12	13	1											11	1
			CGC	5	1									9							1	25				2	2	1	8	3	3	52		7									1			5
			CGG	4	2										18								39		1		9		33	9	2	9			6								1				10
			CGT	3	2			2								15								94			2	13	19	48	17	4		1		13												7
			CTA	11	3				1				2				26	1		2	25				51	1		3	11				7	26	71	37	1				1								19
			CTC	14	1		1					1						28				9	1	1		29	1	9		9		1	41	16	29	89					1
			CTG	7	2			1											28		2		21	1			54	4			6		81	37	4	48
			CTT	14	2			1				1					1	1		47				26			4	86	1		1	10	41	126	34	18				2				2				1
			GAA	50	200		3	1	1				4	1			1			1	50	1							2							1	24	51	171	57	40			3	113		1		20
			GAC	10	4	65		1								1						9				1											44	15	44	187	1	13		1		51		3
			GAG	27	15	1	83	1					3		1			1		1			29				1				2			1			141	38	21	72			12		4	2	69
			GAT	53	4	2	1	152								2	1			1				37								1					70	190	52	42	2	3	1	34	5	1		94	1
			GCA	27	18		1	3	106		2	1	1	3			2	1							21		1						1				65	3	1	2	10	34	172	72	27			1	80
			GCC	19	3				2	40				1								1				16											3	21		2	38	9	24	110		10		1
			GCG	12	1	1					32				1			1									7												16		118	23	3	34		2	6		2
			GCT	32	2			3		1	1	102	1			1		1		1					1		1	19								1	3		1	60	74	112	38	8				30
			GGA	38	9			1	1		1		62		3						1		1						20		1						69		1	1	24	1			14	27	137	57	60
			GGC	17	4									36	1	1				1			1							13	1						2	41	1	2		11			42	21	32	123
			GGG	21	3								2		43			1													6				1		1	1	47	2			16		96	17	19	37
			GGT	31	1			3					3	1	1	84		1				1		1					1			17					1	3	1	89	2			44	43	132	56	18	2
			GTA	12	3	1		1						1			99				1								1				20				18				88				21			1	11
			GTC	5	1											1		67		3	1													15			1	8		1		47		2		6		1	23
			GTG	23	3		2			1					1	1	1		75								1		1				1		20	1			23	3	1		78	2			22	5	103
			GTT	27	2		1						1		1	1	1	4		175																42			1	26		2		117		1	1	29	53
			TAA	11	7															1	7																4
			TAC	4	9	12	1	1											2			30								1		1						15											1
			TAG	4			1																13																2
			TAT	25	5			34								2	2				1	2		69				1									1			39								1	1
			TCA	48	8	1			33		2		1				1	2			1			2	76		2														34	1	1	1
			TCC	13						11			1							1						41	1							3		4		1				14						1
			TCG	13			1	4	1		11		1												1		24												1				3
			TCT	34	4			1				32				1			2					1		1		73								2						2		58
			TGA	2	1								7																10						1										4				1
			TGC	4	3									10																33		1												1		8
			TGG	16	3		1								17			3													40						1								1		16
			TGT	19				1					1			32				1				2								51				1												22
			TTA	17	1					1							26	1		1	1				1								61	2	2	1				1	1				1			1	28
			TTC	15	2	1	1											19		3						2								61		5		2		1		1
			TTG	19	6	1	1									1	1	1	32	1							1				1		1		104	3
			TTT	50	5			1										1		44		1		1										3		79				1					3
			Amino acid changes
				*	-	?	A	C	D	E	F	G	H	I	K	L	M	N	P	Q	R	S	T	V	W	Y
			*	49	15	2		8		6	2	4		1	9	15				20	17	4		1	13	7
			-	22		1134	48	18	56	66	60	80	45	71	71	86	18	95	65	56	52	119	65	56	8	25
			?
			A		85	5	879	3	88	89	22	77	1	6	25	4		7	66		3	184	287	286
			C	26	21	2	1	173			70	30	2	1	3	7		1			86	83		1	15	73
			D	2	61	2	55	1	434	210	12	154	46	2	9			220	1		1	6		51		94
			E	102	69	8	55		218	357	6	189	1	4	301	5		3	1	79	12	2	1	48		1
			F	2	58	7	1	35	4		411	3	2	67	8	311		2	2			136		43	1	45
			G	27	96	11	98	44	139	123	10	871	2	3	17	4		4		3	174	125	2	128	21	1
			H	1	45	4			48	2	2	3	217	1	5	30		80	41	100	142	1		1		92
			I	2	54	6	5	1	5	2	75	2	2	544	55	114	131	64	1		27	37	247	335		4
			K	37	112	21	2		5	270	7	2	1	50	461	10	25	156	1	63	188	9	44	2	1	1
			L	43	67	15	5	8	3	1	354	3	37	137	17	1367	60	3	244	50	42	172	4	145	21	4
			M	1	38	10	3	2	2	4	5	5	4	175	50	61	13	25	2		26	3	90	102	2	5
			N	3	98	1			223	4	4	2	43	51	252	4	1	451	1	3	3	165	63	5	1	53
			P	1	70	6	62		1	1	11		39	2	12	182	1	2	860	70	63	181	92	3	1
			Q	106	56	5	2	1	2	72	4	2	106	1	160	42			48	272	164	3	3	4		1
			R	42	34	4	2	90	2	7	4	183	121	31	200	41	23	3	42	102	580	116	35	1	43	1
			S	75	132	11	116	66	5	2	169	123	3	44	33	165	2	164	219	2	110	1147	140		15	75
			T		62	8	295	2	5		5	4	4	217	97	4	69	69	54	1	52	148	772	4		3
			V	1	60	7	337	4	38	43	95	87		350	12	177	75	2	1	2	5	9	1	787		1
			W	70	12	4		39		1	5	17		3	4	33					57	17		4	13	1
			Y	35	25	4		80	54	1	61	1	101	2	15	7	2	47	1	1	2	43		2	2	287
		SLC4	Codon changes
				-	AAA	AAC	AAG	AAT	ACA	ACC	ACG	ACT	AGA	AGC	AGG	AGT	ATA	ATC	ATG	ATT	CAA	CAC	CAG	CAT	CCA	CCC	CCG	CCT	CGA	CGC	CGG	CGT	CTA	CTC	CTG	CTT	GAA	GAC	GAG	GAT	GCA	GCC	GCG	GCT	GGA	GGC	GGG	GGT	GTA
			-		39	18	25	68	14	12	6	18	22	20	14	18	28	24	17	18	22	12	21	13	37	16	5	21	10	4	3	10	7	23	4	18	33	11	29	55	18	11	10	30	21	14	19	25	9
			AAA	120	61	39	188	54	43	1		1	103			3	35	2		6	40	1	1		2		1		2		1		2				185	3	3	3		2
			AAC	27	75	14	35	190		13		3	2	73		1	1	14			1	20				2				1						1	1	56	1	2		1				1		1
			AAG	25	260	33	17	41	1	2	24	2	4		77		2	2	32		1		22	1			1									1	3		107	3							1		1
			AAT	78	109	197	44	29		1	2	32	3			124	2	1		45	2			25			1		1							1	8	1	1	160				1		1		1
			ACA	39	64	2	1	4	13	33	121	63	50			1	76	1	3			1	1	1	22		1		1		1		1					1		1	101			1	1		1		1
			ACC	26	4	15	1	2	39	16	22	99		21		1		53		1		1				22											2					40		1
			ACG	9	3		19		131	24	4	38	1		14		2	1	82						1		11		1														29
			ACT	28	1	8		41	72	102	24	6	1			40		5		89				2		2	1	20								1	1	1			2			115	1			2	2
			AGA	35	115	1	10	1	35				10	27	88	27	52	2					1						31		1	1					2	1	3						82
			AGC	4	10	62	1			14		2	29	7	19	97		22	1	1		1	1						1	4	1							2		2						57		2
			AGG	19	6		64	1			8	1	86	18	14	30			26	1			2				1		1		19	1				1			3	2					2		60
			AGT	27	5	2	6	106				34	24	110	21	10				38	1		1									4							1	3				1		1		83
			ATA	36	36	2	1	6	100			3	21				13	44	76	62	1				2								22		1					2	1	1	1	1					99
			ATC	19	11	20	1	4	2	55	1	2	1	9			44	6	19	148														21						1		1			1
			ATG	47	25		41	26	3	2	124		3		20		111	47	22	66				3											29		6		1	3							1	1	1
			ATT	34	10	2	2	47		2	1	90	1		1	28	80	157	31	26								1					1			34				2	1			1
			CAA	53	102				3				1				1			1	36	15	129	32	41		2		81		1	1	27	1		1	47				1				2
			CAC	24	4	26		1										2			29	16	16	99	1	11				50				11				14
			CAG	17			38									1				1	151	15	5	30	2		11				61		2		24				25		2								1
			CAT	26	2	1		54										1		1	28	103	23	9	3		3	26				98				31	1	1	1	37			2				1
			CCA	39	7			1	46	1			1	1				1			35				22	97	142	63	31	1	1		71	2	3	3	1				24	1			1			1
			CCC	17	2			1	1	17			1	4				2				11	1		35	6	20	92		12			1	21		1						10
			CCG	7	2						10		1						1			1	14		108	24	2	27			9		2	3	56							1	5
			CCT	39	1			2		1		34	1					1				2	1	29	69	125	19	16	1	1	2	18	1	3		46			1	1				27
			CGA	5	6			1					38								89		1		10	1			6	7	51	16	14			1									14
			CGC	5	1						1			16								28		1		3	2		9	3	9	54		11		1							1			4
			CGG		3		1						1		20						1	1	46				5		40	8	1	16			9	2							1				14
			CGT	9	1			1					1			11				1		1		88				13	17	47	15	6			1	8				1				3				14
			CTA	12	4							1				1	37			1	23		1		64	3		3	7				6	33	81	42	1				1								13
			CTC	14	1	1	1					1						26				9				41		9		5		1	37	18	32	114
			CTG	7	3						1								38		1	1	24	1	2		73	3	1		6		77	31	5	43			1
			CTT	23	1		1	1				2	1						1	44	2			29		1	4	69	1			18	37	138	44	22				1				1
			GAA	90	218	1	5	1	1				5					1		1	62		1		1		1		4				1			1	27	37	182	49	37			4	131	1	1		32
			GAC	15	6	70		1	1							1			1			17				1						1		1			59	18	38	196	2	12				47
			GAG	34	10	1	119	1					3		1		1	1	1		1		53						2		3	1		1			150	36	15	71	2	1	17		5	2	73		3
			GAT	47	11	3	1	171					4	1	1	1	1			1		1		42				1	1								78	223	55	34			1	28	5	3	1	100	1
			GCA	37	8		2		114		3		1	3		1	2	1							25		1	1					1				75	3	5	4	11	28	149	63	31				81
			GCC	19	1	1				50		1						2								13											2	16		2	31	14	21	100		16		2
			GCG	6					1		32																5												22		124	21	5	41		2	10		2
			GCT	41	1			3			1	115		1		1		1		1					1			27						1			3		1	76	80	138	31	16			1	34
			GGA	46	12		1		1				78		4		1						1	1				1	34		1	1	1	2			98	1	1	2	37			1	18	35	151	40	44
			GGC	41	3							1		41	1	2				1		1							1	13	1						4	49	2	2		15			61	15	26	127
			GGG	21	1								1		48				1										1		12						1		57			1	11		101	15	19	47	1
			GGT	45				2					1	1	1	89		1				1							1	1		24		1			2	4	1	85			2	52	36	135	83	14
			GTA	20	2				1				2			1	99		3													1	23			1	17			1	81				13		1	3	8
			GTC	6	3											1		91		2				1				1						20		1		16		2		45		1	1	10		1	24
			GTG	23	3		2		1		2					1	2		92	4													1		31	1	1		27	2	2		76		1		32	5	113
			GTT	40	2			2								1	1	3		208				1				1			1	1		1		43	3		2	28	1			128	1		1	32	50
			TAA	9	12								1				1				12																4
			TAC	12	3	12	1	1								2		1	2			26		2						1		1						20											1
			TAG	2			1														2		15																3
			TAT	40	5			34					1			1	2			2		2		73								1							1	43									3
			TCA	34	13				33				1				3	2						2	86		1		1				1							2	36	1	1
			TCC	12	1					15		1	1			1									1	54								3		4		1				25		1	1
			TCG	13	1						15														2		26								1				1	1			2
			TCT	50	3			1	1			43				1		2	1					1		2		93			2			1			1					1		59
			TGA	6	1								7																8						2										2
			TGC	6	1			1						11												1			1	28																13		1
			TGG	10	1						1		1		24										1					1	52			1	2												20
			TGT	22												29								3						1		61		1						3					1			27
			TTA	25	3								1				30	1	1	1													69	2	3					1	2								33
			TTC	14	2		1	1	1				1					21		2	1									1				47		3	2									1
			TTG	35	4		1				1		2				1	2	44	1												1	1	1	100	3		1
			TTT	67	5		1	2				3	1				1	2	1	39			1					1								105			1					3
			Amino acid changes
				*	-	?	A	C	D	E	F	G	H	I	K	L	M	N	P	Q	R	S	T	V	W	Y
			*	42	13	4		6		7	2	2		1	14	17				29	16	5			19	9
			-	21		1181	69	16	66	62	35	79	25	70	64	70	17	86	79	43	63	156	50	51	12	30
			?
			A	1	95	8	873	2	101	108	7	96		7	12	5		4	73		1	182	317	334		1
			C	21	27	1		190	3		68	42	3		1	5		1	1		91	101		1	20	84
			D	3	58	4	43	1	471	230	5	156	60	2	18	2	1	245	2		7	6	1	49		109
			E	104	115	9	61		193	374	6	213		4	352	8	1	4	2	117	19	6	1	64	2	1
			F	5	71	10	3	41		3	410	1		65	9	310	1	3	1	2	3	148	4	66		48
			G	32	149	4	119	56	143	166	9	923	3	3	17	5	1	2	1	1	224	135	2	116	23
			H		47	3	2	3	52	2	4	1	227	4	6	42		82	44	96	148	1				102
			I	2	84	5	7		5		78	1		580	61	109	126	81	3	1	24	41	256	358		2
			K	38	130	15	2		9	298	4	1	2	47	526	7	32	167	4	64	187	4	74	1		3
			L	47	106	10	4	7	3	2	375		40	144	19	1423	84	2	272	51	44	189	6	149	36	7
			M		41	6		1	3	7	6	2	3	224	66	73	22	26			23	5	129	112	2	5
			N	1	100	5	2	2	219	11	5	4	45	63	263	2		430	3	3	7	203	51	4		54
			P	1	98	4	68		1	2	4	2	43	4	12	215	1	4	867	51	80	231	110	1		1
			Q	82	66	4	3	2		72	4	2	92	3	140	55			56	321	145	7	3	1		1
			R	50	63	10	5	87	4	8	1	190	119	56	207	48	26	5	35	140	617	133	45		43	1
			S	100	130	10	127	83	11	3	177	144	4	68	40	172	2	171	265	3	108	1215	158	2	13	63
			T		90	12	289	2	3	3	7	5	5	228	93	2	85	72	80	1	69	143	807	5		4
			V		76	13	334	4	49	50	102	101	2	410	12	170	95	2	2		5	9	4	812		2
			W	74	9	1		50			3	20			1	35			1		78	24	1	4	14
			Y	63	47	5		105	63	1	66		103	5	9	6	2	47			4	55		4		293
[truncated: 19 more columns]
