# Supplementary material for: Morphoagronomic characterization and whole-genome resequencing of eight highly diverse wild and weedy S. pimpinellifolium and S. lycopersicum var. cerasiforme accessions used for the first interspecific tomato MAGIC population
Source: Hortic Res. 2020 Nov 1;7:174. doi: 10.1038/s41438-020-00395-w (PMC7603519; doi:10.1038/s41438-020-00395-w)
Supplement: Supplementary file 10 — Supplementary data S10 [file 41438_2020_395_MOESM10_ESM.xlsx]

## Sheet: Supplementary data S10
Supplementary data S10: Biological Processes (BP) GO Term enrichment analysis on the genes that present a high impact variant from the SNPeff analysis. P-values are sorted by "weight" algorithm column. In red significant terms (P<0.05).
SP1	GO.ID	BP Term	Annotated	Significant	Expected	Rank in classic	classic	weight	elim
1	GO:0055085	transmembrane transport	708	120	96.13	3	0.0043	0.0023	0.0043
2	GO:0001510	RNA methylation	4	3	0.54	5	0.009	0.009	0.009
3	GO:0042256	mature ribosome assembly	4	3	0.54	6	0.009	0.009	0.009
4	GO:0051274	beta-glucan biosynthetic process	44	12	5.97	8	0.012	0.012	0.012
5	GO:0009452	7-methylguanosine RNA capping	2	2	0.27	17	0.0184	0.0184	0.0184
6	GO:0055114	oxidation-reduction process	1352	209	183.57	16	0.0157	0.0204	0.0157
7	GO:0042545	cell wall modification	75	16	10.18	28	0.0418	0.0418	0.0418
8	GO:0016567	protein ubiquitination	47	11	6.38	30	0.0465	0.0465	0.0465
9	GO:0006308	DNA catabolic process	3	2	0.41	32	0.0503	0.0503	0.0503
10	GO:0030259	lipid glycosylation	3	2	0.41	33	0.0503	0.0503	0.0503
11	GO:0015743	malate transport	17	5	2.31	38	0.0697	0.0697	0.0697
12	GO:0015696	ammonium transport	8	3	1.09	42	0.0826	0.0826	0.0826
13	GO:0006614	SRP-dependent cotranslational protein ta...	13	4	1.77	43	0.0882	0.0882	0.0882
14	GO:0002098	tRNA wobble uridine modification	4	2	0.54	48	0.0916	0.0916	0.0916
15	GO:0006260	DNA replication	32	7	4.34	55	0.134	0.134	0.134
16	GO:0000045	autophagosome assembly	1	1	0.14	58	0.1358	0.1358	0.1358
17	GO:0006744	ubiquinone biosynthetic process	1	1	0.14	59	0.1358	0.1358	0.1358
18	GO:0006817	phosphate ion transport	1	1	0.14	60	0.1358	0.1358	0.1358
19	GO:0009446	putrescine biosynthetic process	1	1	0.14	61	0.1358	0.1358	0.1358
20	GO:0034968	histone lysine methylation	1	1	0.14	62	0.1358	0.1358	0.1358
SP2	GO.ID	BP Term	Annotated	Significant	Expected	Rank in classic	classic	weight	elim
1	GO:0042545	cell wall modification	75	17	9.27	1	0.0088	0.0088	0.0088
2	GO:0006269	DNA replication, synthesis of RNA primer	2	2	0.25	2	0.0153	0.0153	0.0153
3	GO:0009452	7-methylguanosine RNA capping	2	2	0.25	3	0.0153	0.0153	0.0153
4	GO:0006308	DNA catabolic process	3	2	0.37	6	0.042	0.042	0.042
5	GO:0015937	coenzyme A biosynthetic process	3	2	0.37	7	0.042	0.042	0.042
6	GO:0030259	lipid glycosylation	3	2	0.37	8	0.042	0.042	0.042
7	GO:0015743	malate transport	17	5	2.1	15	0.0496	0.0496	0.0496
8	GO:0055114	oxidation-reduction process	1352	183	167.12	25	0.0821	0.0753	0.0821
9	GO:0001510	RNA methylation	4	2	0.49	22	0.0772	0.0772	0.0772
10	GO:0006862	nucleotide transport	4	2	0.49	23	0.0772	0.0772	0.0772
11	GO:0006508	proteolysis	431	62	53.27	31	0.1092	0.0773	0.1092
12	GO:0000077	DNA damage checkpoint	5	2	0.62	39	0.1183	0.1183	0.1183
13	GO:0016567	protein ubiquitination	47	9	5.81	46	0.1188	0.1188	0.1188
14	GO:0006546	glycine catabolic process	1	1	0.12	49	0.1236	0.1236	0.1236
15	GO:0006744	ubiquinone biosynthetic process	1	1	0.12	50	0.1236	0.1236	0.1236
16	GO:0006817	phosphate ion transport	1	1	0.12	51	0.1236	0.1236	0.1236
17	GO:0034968	histone lysine methylation	1	1	0.12	52	0.1236	0.1236	0.1236
18	GO:0036297	interstrand cross-link repair	1	1	0.12	53	0.1236	0.1236	0.1236
19	GO:0046486	glycerolipid metabolic process	53	10	6.55	32	0.1119	0.1455	0.1119
20	GO:0006487	protein N-linked glycosylation	11	3	1.36	68	0.1459	0.1459	0.1459
SP3	GO.ID	BP Term	Annotated	Significant	Expected	Rank in classic	classic	weight	elim
1	GO:0006260	DNA replication	32	11	4.48	1	0.0029	0.0029	0.0029
2	GO:0055085	transmembrane transport	708	120	99.03	5	0.0113	0.0074	0.0113
3	GO:0001510	RNA methylation	4	3	0.56	2	0.0098	0.0098	0.0098
4	GO:0042256	mature ribosome assembly	4	3	0.56	3	0.0098	0.0098	0.0098
5	GO:0009452	7-methylguanosine RNA capping	2	2	0.28	8	0.0195	0.0195	0.0195
6	GO:0042545	cell wall modification	75	17	10.49	11	0.0276	0.0276	0.0276
7	GO:0055114	oxidation-reduction process	1352	209	189.11	14	0.0484	0.0525	0.0484
8	GO:0030259	lipid glycosylation	3	2	0.42	20	0.0532	0.0532	0.0532
9	GO:0005976	polysaccharide metabolic process	52	12	7.27	16	0.0517	0.0882	0.0517
10	GO:0006614	SRP-dependent cotranslational protein ta...	13	4	1.82	31	0.0963	0.0963	0.0963
11	GO:0002098	tRNA wobble uridine modification	4	2	0.56	36	0.0966	0.0966	0.0966
12	GO:0030244	cellulose biosynthetic process	35	8	4.9	38	0.106	0.106	0.106
13	GO:0043631	RNA polyadenylation	9	3	1.26	42	0.1198	0.1198	0.1198
14	GO:0006468	protein phosphorylation	1066	162	149.11	46	0.12	0.1391	0.12
15	GO:0006744	ubiquinone biosynthetic process	1	1	0.14	49	0.1399	0.1399	0.1399
16	GO:0006817	phosphate ion transport	1	1	0.14	50	0.1399	0.1399	0.1399
17	GO:0009446	putrescine biosynthetic process	1	1	0.14	51	0.1399	0.1399	0.1399
18	GO:0015914	phospholipid transport	1	1	0.14	52	0.1399	0.1399	0.1399
19	GO:0032049	cardiolipin biosynthetic process	1	1	0.14	53	0.1399	0.1399	0.1399
20	GO:0034968	histone lysine methylation	1	1	0.14	54	0.1399	0.1399	0.1399
SP4	GO.ID	BP Term	Annotated	Significant	Expected	Rank in classic	classic	weight	elim
1	GO:0055114	oxidation-reduction process	1352	190	160.19	1	0.0038	0.0038	0.0038
2	GO:0042545	cell wall modification	75	15	8.89	3	0.028	0.028	0.028
3	GO:0051274	beta-glucan biosynthetic process	44	10	5.21	5	0.0301	0.0301	0.0301
4	GO:0009052	pentose-phosphate shunt, non-oxidative b...	3	2	0.36	13	0.0388	0.0388	0.0388
5	GO:0030259	lipid glycosylation	3	2	0.36	14	0.0388	0.0388	0.0388
6	GO:1901642	nucleoside transmembrane transport	7	3	0.83	15	0.0402	0.0402	0.0402
7	GO:0006614	SRP-dependent cotranslational protein ta...	13	4	1.54	18	0.0584	0.0584	0.0584
8	GO:0006508	proteolysis	431	61	51.07	25	0.0764	0.0683	0.0764
9	GO:0042256	mature ribosome assembly	4	2	0.47	23	0.0715	0.0715	0.0715
10	GO:0042546	cell wall biogenesis	20	3	2.37	221	0.4284	0.0716	0.4284
11	GO:0005975	carbohydrate metabolic process	483	71	57.23	4	0.0294	0.1016	0.0294
12	GO:0008299	isoprenoid biosynthetic process	22	5	2.61	37	0.1103	0.1103	0.1103
13	GO:0008272	sulfate transport	16	4	1.9	38	0.1119	0.1119	0.1119
14	GO:0000184	nuclear-transcribed mRNA catabolic proce...	1	1	0.12	43	0.1185	0.1185	0.1185
15	GO:0006817	phosphate ion transport	1	1	0.12	44	0.1185	0.1185	0.1185
16	GO:0010024	phytochromobilin biosynthetic process	1	1	0.12	45	0.1185	0.1185	0.1185
17	GO:0034968	histone lysine methylation	1	1	0.12	46	0.1185	0.1185	0.1185
18	GO:0006261	DNA-dependent DNA replication	11	3	1.3	51	0.1326	0.1326	0.1326
19	GO:0006888	ER to Golgi vesicle-mediated transport	11	3	1.3	52	0.1326	0.1326	0.1326
20	GO:0000079	regulation of cyclin-dependent protein s...	6	2	0.71	57	0.1523	0.1523	0.1523
SLC1	GO.ID	BP Term	Annotated	Significant	Expected	Rank in classic	classic	weight	elim
1	GO:0009452	7-methylguanosine RNA capping	2	2	0.15	1	0.0059	0.0059	0.0059
2	GO:0030259	lipid glycosylation	3	2	0.23	6	0.0168	0.0168	0.0168
3	GO:0015696	ammonium transport	8	3	0.62	7	0.019	0.019	0.019
4	GO:0055085	transmembrane transport	708	66	54.5	26	0.0547	0.0228	0.0547
5	GO:0006468	protein phosphorylation	1066	99	82.06	8	0.0229	0.0258	0.0229
6	GO:0001510	RNA methylation	4	2	0.31	10	0.032	0.032	0.032
7	GO:0006261	DNA-dependent DNA replication	11	3	0.85	18	0.047	0.047	0.047
8	GO:0003333	amino acid transmembrane transport	5	2	0.38	19	0.0506	0.0506	0.0506
9	GO:0005985	sucrose metabolic process	12	3	0.92	27	0.0592	0.0592	0.0592
10	GO:0006744	ubiquinone biosynthetic process	1	1	0.08	33	0.077	0.077	0.077
11	GO:0006817	phosphate ion transport	1	1	0.08	34	0.077	0.077	0.077
12	GO:0034968	histone lysine methylation	1	1	0.08	35	0.077	0.077	0.077
13	GO:0045747	positive regulation of Notch signaling p...	1	1	0.08	36	0.077	0.077	0.077
14	GO:0006694	steroid biosynthetic process	14	3	1.08	50	0.0874	0.0874	0.0874
15	GO:0006415	translational termination	13	3	1	32	0.0727	0.1213	0.0727
16	GO:0006821	chloride transport	8	2	0.62	64	0.1216	0.1216	0.1216
17	GO:0032012	regulation of ARF protein signal transdu...	8	2	0.62	65	0.1216	0.1216	0.1216
18	GO:0015743	malate transport	17	3	1.31	71	0.138	0.138	0.138
19	GO:0006376	mRNA splice site selection	2	1	0.15	74	0.148	0.148	0.148
20	GO:0017186	peptidyl-pyroglutamic acid biosynthetic ...	2	1	0.15	75	0.148	0.148	0.148
SLC2	GO.ID	BP Term	Annotated	Significant	Expected	Rank in classic	classic	weight	elim
1	GO:0009452	7-methylguanosine RNA capping	2	2	0.15	1	0.0056	0.0056	0.0056
2	GO:0055085	transmembrane transport	708	69	52.87	4	0.0115	0.0114	0.0115
3	GO:0030259	lipid glycosylation	3	2	0.22	7	0.0159	0.0159	0.0159
4	GO:0001510	RNA methylation	4	2	0.3	9	0.0302	0.0302	0.0302
5	GO:0042256	mature ribosome assembly	4	2	0.3	10	0.0302	0.0302	0.0302
6	GO:0009772	photosynthetic electron transport in pho...	18	4	1.34	13	0.0406	0.0406	0.0406
7	GO:0016567	protein ubiquitination	47	7	3.51	15	0.058	0.058	0.058
8	GO:0030001	metal ion transport	142	17	10.6	12	0.0351	0.0607	0.0351
9	GO:0006744	ubiquinone biosynthetic process	1	1	0.07	18	0.0747	0.0747	0.0747
10	GO:0006817	phosphate ion transport	1	1	0.07	19	0.0747	0.0747	0.0747
11	GO:0007076	mitotic chromosome condensation	1	1	0.07	20	0.0747	0.0747	0.0747
12	GO:0009446	putrescine biosynthetic process	1	1	0.07	21	0.0747	0.0747	0.0747
13	GO:0016598	protein arginylation	1	1	0.07	22	0.0747	0.0747	0.0747
14	GO:0017196	N-terminal peptidyl-methionine acetylati...	1	1	0.07	23	0.0747	0.0747	0.0747
15	GO:0034968	histone lysine methylation	1	1	0.07	24	0.0747	0.0747	0.0747
16	GO:0006621	protein retention in ER lumen	8	2	0.6	45	0.1155	0.1155	0.1155
17	GO:0034654	nucleobase-containing compound biosynthe...	969	73	72.36	257	0.4872	0.1221	0.4872
18	GO:0043631	RNA polyadenylation	9	2	0.67	54	0.1414	0.1414	0.1414
19	GO:0048544	recognition of pollen	9	2	0.67	55	0.1414	0.1414	0.1414
20	GO:0006303	double-strand break repair via nonhomolo...	2	1	0.15	63	0.1438	0.1438	0.1438
SLC3	GO.ID	BP Term	Annotated	Significant	Expected	Rank in classic	classic	weight	elim
1	GO:0030259	lipid glycosylation	3	3	0.21	1	0.00033	0.00033	0.00033
2	GO:0006787	porphyrin-containing compound catabolic ...	4	2	0.28	4	0.02618	0.02618	0.02618
3	GO:0007018	microtubule-based movement	56	8	3.88	8	0.0378	0.0378	0.0378
4	GO:0006260	DNA replication	32	6	2.22	2	0.02079	0.05267	0.02079
5	GO:0006744	ubiquinone biosynthetic process	1	1	0.07	16	0.0693	0.0693	0.0693
6	GO:0006817	phosphate ion transport	1	1	0.07	17	0.0693	0.0693	0.0693
7	GO:0009446	putrescine biosynthetic process	1	1	0.07	18	0.0693	0.0693	0.0693
8	GO:0034968	histone lysine methylation	1	1	0.07	19	0.0693	0.0693	0.0693
9	GO:0016579	protein deubiquitination	43	6	2.98	27	0.07408	0.07408	0.07408
10	GO:0042168	heme metabolic process	7	2	0.49	31	0.07976	0.07976	0.07976
11	GO:1901642	nucleoside transmembrane transport	7	2	0.49	32	0.07976	0.07976	0.07976
12	GO:0008272	sulfate transport	16	3	1.11	37	0.09444	0.09444	0.09444
13	GO:0015696	ammonium transport	8	2	0.55	41	0.1016	0.1016	0.1016
14	GO:0016567	protein ubiquitination	47	6	3.26	43	0.1039	0.1039	0.1039
15	GO:0006075	(1->3)-beta-D-glucan biosynthetic proces...	9	2	0.62	46	0.12484	0.12484	0.12484
16	GO:0006357	regulation of transcription by RNA polym...	28	4	1.94	49	0.12507	0.12507	0.12507
17	GO:0006269	DNA replication, synthesis of RNA primer	2	1	0.14	51	0.1338	0.1338	0.1338
18	GO:0017186	peptidyl-pyroglutamic acid biosynthetic ...	2	1	0.14	52	0.1338	0.1338	0.1338
19	GO:0055085	transmembrane transport	708	58	49.06	40	0.09715	0.13985	0.09715
20	GO:0006886	intracellular protein transport	80	8	5.54	73	0.18827	0.18004	0.18827
SLC4	GO.ID	BP Term	Annotated	Significant	Expected	Rank in classic	classic	weight	elim
1	GO:0000290	deadenylation-dependent decapping of nuc...	3	2	0.22	4	0.016	0.016	0.016
2	GO:0030259	lipid glycosylation	3	2	0.22	5	0.016	0.016	0.016
3	GO:0006694	steroid biosynthetic process	14	4	1.03	7	0.016	0.016	0.016
4	GO:0002098	tRNA wobble uridine modification	4	2	0.3	10	0.029	0.029	0.029
5	GO:0043085	positive regulation of catalytic activit...	4	2	0.3	11	0.029	0.029	0.029
6	GO:0000723	telomere maintenance	5	2	0.37	16	0.047	0.047	0.047
7	GO:0015689	molybdate ion transport	5	2	0.37	17	0.047	0.047	0.047
8	GO:0031047	gene silencing by RNA	13	3	0.96	22	0.066	0.066	0.066
9	GO:0009690	cytokinin metabolic process	6	2	0.44	25	0.067	0.067	0.067
10	GO:0006546	glycine catabolic process	1	1	0.07	29	0.074	0.074	0.074
11	GO:0006744	ubiquinone biosynthetic process	1	1	0.07	30	0.074	0.074	0.074
12	GO:0006817	phosphate ion transport	1	1	0.07	31	0.074	0.074	0.074
13	GO:0009411	response to UV	1	1	0.07	32	0.074	0.074	0.074
14	GO:0034968	histone lysine methylation	1	1	0.07	33	0.074	0.074	0.074
15	GO:0008299	isoprenoid biosynthetic process	22	4	1.62	47	0.074	0.074	0.074
16	GO:0071805	potassium ion transmembrane transport	23	4	1.7	49	0.085	0.085	0.085
17	GO:0042545	cell wall modification	75	9	5.53	57	0.099	0.099	0.099
18	GO:0007018	microtubule-based movement	56	7	4.13	60	0.116	0.116	0.116
19	GO:0016567	protein ubiquitination	47	6	3.47	63	0.13	0.13	0.13
20	GO:0006188	IMP biosynthetic process	2	1	0.15	71	0.142	0.142	0.142
