# Supplementary material for: Morphoagronomic characterization and whole-genome resequencing of eight highly diverse wild and weedy S. pimpinellifolium and S. lycopersicum var. cerasiforme accessions used for the first interspecific tomato MAGIC population
Source: Hortic Res. 2020 Nov 1;7:174. doi: 10.1038/s41438-020-00395-w (PMC7603519; doi:10.1038/s41438-020-00395-w)
Supplement: Supplementary file 11 — Supplementary data S11 [file 41438_2020_395_MOESM11_ESM.xlsx]

## Sheet: Supplementary data S11
Supplementary data S11: Cellular Component (CC) GO Term enrichment analysis on the genes that present a high impact variant from the SNPeff analysis. P-values are sorted by "weight" algorithm column. In red significant terms (P<0.05).
SP1	GO.ID	CC Term	Annotated	Significant	Expected	Rank in classic	classic	weight	elim
1	GO:0016020	membrane	1665	247	216.97	1	0.00041	0.0017	0.00041
2	GO:0009507	chloroplast	66	15	8.6	2	0.01972	0.0197	0.01972
3	GO:0016021	integral component of membrane	734	109	95.65	4	0.05247	0.0584	0.05247
4	GO:0048500	signal recognition particle	8	3	1.04	6	0.07443	0.0744	0.07443
5	GO:0008250	oligosaccharyltransferase complex	4	2	0.52	7	0.08493	0.0849	0.08493
6	GO:0033588	Elongator holoenzyme complex	4	2	0.52	8	0.08493	0.0849	0.08493
7	GO:0000148	1,3-beta-D-glucan synthase complex	9	3	1.17	14	0.1012	0.1012	0.1012
8	GO:0030915	Smc5-Smc6 complex	1	1	0.13	16	0.13031	0.1303	0.13031
9	GO:0005875	microtubule associated complex	11	3	1.43	23	0.16374	0.1637	0.16374
10	GO:0000221	vacuolar proton-transporting V-type ATPa...	2	1	0.26	29	0.24369	0.2437	0.24369
11	GO:0005680	anaphase-promoting complex	2	1	0.26	30	0.24369	0.2437	0.24369
12	GO:0016593	Cdc73/Paf1 complex	2	1	0.26	31	0.24369	0.2437	0.24369
13	GO:0009522	photosystem I	61	10	7.95	36	0.26587	0.2659	0.26587
14	GO:0030127	COPII vesicle coat	9	2	1.17	48	0.33158	0.3316	0.33158
15	GO:0005666	RNA polymerase III complex	3	1	0.39	52	0.34231	0.3423	0.34231
16	GO:0008290	F-actin capping protein complex	3	1	0.39	53	0.34231	0.3423	0.34231
17	GO:0009539	photosystem II reaction center	3	1	0.39	54	0.34231	0.3423	0.34231
18	GO:0005643	nuclear pore	10	2	1.3	59	0.38169	0.3817	0.38169
19	GO:0000808	origin recognition complex	4	1	0.52	61	0.42811	0.4281	0.42811
20	GO:0017119	Golgi transport complex	4	1	0.52	62	0.42811	0.4281	0.42811
SP2	GO.ID	CC Term	Annotated	Significant	Expected	Rank in classic	classic	weight	elim
1	GO:0000221	vacuolar proton-transporting V-type ATPa...	2	2	0.22	1	0.012	0.012	0.012
2	GO:0016021	integral component of membrane	734	98	80.82	2	0.012	0.012	0.012
3	GO:0009507	chloroplast	66	13	7.27	5	0.025	0.025	0.025
4	GO:0009539	photosystem II reaction center	3	2	0.33	7	0.034	0.034	0.034
5	GO:0008250	oligosaccharyltransferase complex	4	2	0.44	11	0.062	0.062	0.062
6	GO:0030896	checkpoint clamp complex	4	2	0.44	12	0.062	0.062	0.062
7	GO:0009522	photosystem I	61	11	6.72	13	0.066	0.066	0.066
8	GO:0030915	Smc5-Smc6 complex	1	1	0.11	21	0.11	0.11	0.11
9	GO:0043240	Fanconi anaemia nuclear complex	1	1	0.11	22	0.11	0.11	0.11
10	GO:0005730	nucleolus	6	2	0.66	35	0.135	0.135	0.135
11	GO:0016020	membrane	1665	201	183.32	4	0.019	0.157	0.019
12	GO:0005681	spliceosomal complex	7	2	0.77	40	0.175	0.175	0.175
13	GO:0005758	mitochondrial intermembrane space	2	1	0.22	43	0.208	0.208	0.208
14	GO:0005801	cis-Golgi network	2	1	0.22	44	0.208	0.208	0.208
15	GO:0016593	Cdc73/Paf1 complex	2	1	0.22	45	0.208	0.208	0.208
16	GO:1990316	Atg1/ULK1 kinase complex	2	1	0.22	46	0.208	0.208	0.208
17	GO:0000775	chromosome, centromeric region	8	2	0.88	50	0.217	0.217	0.217
18	GO:0030127	COPII vesicle coat	9	2	0.99	62	0.26	0.26	0.26
19	GO:0000439	transcription factor TFIIH core complex	3	1	0.33	67	0.295	0.295	0.295
20	GO:0005666	RNA polymerase III complex	3	1	0.33	68	0.295	0.295	0.295
SP3	GO.ID	CC Term	Annotated	Significant	Expected	Rank in classic	classic	weight	elim
1	GO:0016020	membrane	1665	248	221.03	1	0.0015	0.011	0.0015
2	GO:0009522	photosystem I	61	14	8.1	2	0.0255	0.025	0.0255
3	GO:0016021	integral component of membrane	734	112	97.44	3	0.0394	0.039	0.0394
4	GO:0048500	signal recognition particle	8	3	1.06	5	0.0779	0.078	0.0779
5	GO:0033588	Elongator holoenzyme complex	4	2	0.53	6	0.0878	0.088	0.0878
6	GO:0030915	Smc5-Smc6 complex	1	1	0.13	25	0.1328	0.133	0.1328
7	GO:0031083	BLOC-1 complex	1	1	0.13	26	0.1328	0.133	0.1328
8	GO:0031262	Ndc80 complex	1	1	0.13	27	0.1328	0.133	0.1328
9	GO:0009507	chloroplast	66	12	8.76	34	0.1569	0.157	0.1569
10	GO:0016592	mediator complex	28	6	3.72	36	0.1576	0.158	0.1576
11	GO:0030130	clathrin coat of trans-Golgi network ves...	6	2	0.8	37	0.1836	0.184	0.1836
12	GO:0030132	clathrin coat of coated pit	6	2	0.8	38	0.1836	0.184	0.1836
13	GO:0005681	spliceosomal complex	7	2	0.93	50	0.2356	0.236	0.2356
14	GO:0005741	mitochondrial outer membrane	13	3	1.73	56	0.2434	0.243	0.2434
15	GO:0000221	vacuolar proton-transporting V-type ATPa...	2	1	0.27	59	0.2479	0.248	0.2479
16	GO:0005664	nuclear origin of replication recognitio...	2	1	0.27	60	0.2479	0.248	0.2479
17	GO:0016593	Cdc73/Paf1 complex	2	1	0.27	61	0.2479	0.248	0.2479
18	GO:0030008	TRAPP complex	2	1	0.27	62	0.2479	0.248	0.2479
19	GO:0030127	COPII vesicle coat	9	2	1.19	68	0.3402	0.34	0.3402
20	GO:0030880	RNA polymerase complex	13	3	1.73	57	0.2434	0.347	0.2434
SP4	GO.ID	CC Term	Annotated	Significant	Expected	Rank in classic	classic	weight	elim
1	GO:0016020	membrane	1665	210	180.42	1	0.00017	0.0022	0.00017
2	GO:0016021	integral component of membrane	734	94	79.54	2	0.02869	0.0287	0.02869
3	GO:0048500	signal recognition particle	8	3	0.87	7	0.04665	0.0466	0.04665
4	GO:0009522	photosystem I	61	11	6.61	8	0.05976	0.0598	0.05976
5	GO:0000148	1,3-beta-D-glucan synthase complex	9	3	0.98	9	0.0645	0.0645	0.0645
6	GO:0030127	COPII vesicle coat	9	3	0.98	10	0.0645	0.0645	0.0645
7	GO:0030915	Smc5-Smc6 complex	1	1	0.11	28	0.10836	0.1084	0.10836
8	GO:0000221	vacuolar proton-transporting V-type ATPa...	2	1	0.22	39	0.20502	0.205	0.20502
9	GO:0005664	nuclear origin of replication recognitio...	2	1	0.22	40	0.20502	0.205	0.20502
10	GO:0070652	HAUS complex	2	1	0.22	41	0.20502	0.205	0.20502
11	GO:0000786	nucleosome	70	10	7.59	44	0.22137	0.2214	0.22137
12	GO:0030117	membrane coat	30	7	3.25	4	0.03715	0.2733	0.03715
13	GO:0005666	RNA polymerase III complex	3	1	0.33	52	0.29122	0.2912	0.29122
14	GO:0008290	F-actin capping protein complex	3	1	0.33	53	0.29122	0.2912	0.29122
15	GO:0009539	photosystem II reaction center	3	1	0.33	54	0.29122	0.2912	0.29122
16	GO:0012511	monolayer-surrounded lipid storage body	10	2	1.08	56	0.29639	0.2964	0.29639
17	GO:0017119	Golgi transport complex	4	1	0.43	61	0.36811	0.3681	0.36811
18	GO:0030896	checkpoint clamp complex	4	1	0.43	62	0.36811	0.3681	0.36811
19	GO:0033588	Elongator holoenzyme complex	4	1	0.43	63	0.36811	0.3681	0.36811
20	GO:0031224	intrinsic component of membrane	752	95	81.49	6	0.03918	0.3776	0.03918
SLC1	GO.ID	CC Term	Annotated	Significant	Expected	Rank in classic	classic	weight	elim
1	GO:0016021	integral component of membrane	734	72	53.2	2	0.00163	0.0028	0.0016
2	GO:0016020	membrane	1665	143	120.67	1	0.00063	0.0354	0.0228
3	GO:0043190	ATP-binding cassette (ABC) transporter c...	1	1	0.07	12	0.07247	0.0725	0.0725
4	GO:0030127	COPII vesicle coat	9	2	0.65	30	0.13439	0.1344	0.1344
5	GO:0000221	vacuolar proton-transporting V-type ATPa...	2	1	0.14	34	0.13972	0.1397	0.1397
6	GO:0005685	U1 snRNP	2	1	0.14	35	0.13972	0.1397	0.1397
7	GO:0005801	cis-Golgi network	2	1	0.14	36	0.13972	0.1397	0.1397
8	GO:0016592	mediator complex	28	4	2.03	37	0.14036	0.1404	0.1404
9	GO:0009522	photosystem I	61	7	4.42	38	0.14917	0.1492	0.1492
10	GO:0009507	chloroplast	66	7	4.78	48	0.19818	0.1982	0.1982
11	GO:0005666	RNA polymerase III complex	3	1	0.22	50	0.20211	0.2021	0.2021
12	GO:0017119	Golgi transport complex	4	1	0.29	55	0.26	0.26	0.26
13	GO:0030896	checkpoint clamp complex	4	1	0.29	56	0.26	0.26	0.26
14	GO:0033588	Elongator holoenzyme complex	4	1	0.29	57	0.26	0.26	0.26
15	GO:0098797	plasma membrane protein complex	16	3	1.16	26	0.10442	0.2955	0.1044
16	GO:0031012	extracellular matrix	5	1	0.36	64	0.3137	0.3137	0.3137
17	GO:0030130	clathrin coat of trans-Golgi network ves...	6	1	0.43	75	0.36353	0.3635	0.3635
18	GO:0000786	nucleosome	70	6	5.07	86	0.39728	0.3973	0.3973
19	GO:0005681	spliceosomal complex	7	1	0.51	87	0.40975	0.4098	0.4098
20	GO:0005779	integral component of peroxisomal membra...	7	1	0.51	88	0.40975	0.4098	0.4098
SLC2	GO.ID	CC Term	Annotated	Significant	Expected	Rank in classic	classic	weight	elim
1	GO:0099023	tethering complex	34	6	2.44	2	0.031	0.031	0.031
2	GO:0009507	chloroplast	66	9	4.74	4	0.044	0.044	0.044
3	GO:0016020	membrane	1665	133	119.51	1	0.028	0.045	0.028
4	GO:0000796	condensin complex	1	1	0.07	11	0.072	0.072	0.072
5	GO:0031417	NatC complex	1	1	0.07	12	0.072	0.072	0.072
6	GO:0005783	endoplasmic reticulum	45	7	3.23	3	0.039	0.086	0.039
7	GO:0030127	COPII vesicle coat	9	2	0.65	15	0.132	0.132	0.132
8	GO:0000221	vacuolar proton-transporting V-type ATPa...	2	1	0.14	18	0.138	0.138	0.138
9	GO:0005664	nuclear origin of replication recognitio...	2	1	0.14	19	0.138	0.138	0.138
10	GO:0005666	RNA polymerase III complex	3	1	0.22	25	0.2	0.2	0.2
11	GO:0016021	integral component of membrane	734	58	52.68	27	0.211	0.239	0.211
12	GO:0000151	ubiquitin ligase complex	4	1	0.29	31	0.258	0.258	0.258
13	GO:0008250	oligosaccharyltransferase complex	4	1	0.29	32	0.258	0.258	0.258
14	GO:0033588	Elongator holoenzyme complex	4	1	0.29	33	0.258	0.258	0.258
15	GO:0042765	GPI-anchor transamidase complex	4	1	0.29	34	0.258	0.258	0.258
16	GO:0031012	extracellular matrix	5	1	0.36	47	0.311	0.311	0.311
17	GO:0009536	plastid	66	9	4.74	5	0.044	0.401	0.044
18	GO:0033179	proton-transporting V-type ATPase, V0 do...	7	1	0.5	59	0.407	0.407	0.407
19	GO:0031224	intrinsic component of membrane	752	59	53.98	29	0.227	0.41	0.227
20	GO:0000139	Golgi membrane	8	1	0.57	61	0.449	0.449	0.449
SLC3	GO.ID	CC Term	Annotated	Significant	Expected	Rank in classic	classic	weight	elim
1	GO:0016471	vacuolar proton-transporting V-type ATPa...	5	3	0.36	1	0.0032	0.0032	0.1977
2	GO:0000159	protein phosphatase type 2A complex	10	4	0.71	5	0.0038	0.0038	0.0038
3	GO:0098797	plasma membrane protein complex	16	4	1.14	12	0.0233	0.0233	0.0233
4	GO:0032040	small-subunit processome	5	2	0.36	16	0.044	0.044	0.044
5	GO:0030130	clathrin coat of trans-Golgi network ves...	6	2	0.43	20	0.0629	0.0629	0.0629
6	GO:0016020	membrane	1665	134	118.93	11	0.0156	0.0692	0.0203
7	GO:0044454	nuclear chromosome part	12	3	0.86	17	0.0489	0.1303	0.0489
8	GO:0016592	mediator complex	28	4	2	45	0.135	0.135	0.135
9	GO:0016021	integral component of membrane	734	59	52.43	51	0.1566	0.1774	0.1566
10	GO:0009507	chloroplast	66	7	4.71	57	0.1885	0.1885	0.1885
11	GO:0005666	RNA polymerase III complex	3	1	0.21	60	0.1994	0.1994	0.1994
12	GO:0030906	retromer, cargo-selective complex	3	1	0.21	61	0.1994	0.1994	0.1994
13	GO:0031011	Ino80 complex	3	1	0.21	62	0.1994	0.1994	0.1994
14	GO:0030117	membrane coat	30	5	2.14	18	0.0583	0.2396	0.0583
15	GO:0008250	oligosaccharyltransferase complex	4	1	0.29	72	0.2567	0.2567	0.2567
16	GO:0017119	Golgi transport complex	4	1	0.29	73	0.2567	0.2567	0.2567
17	GO:0033588	Elongator holoenzyme complex	4	1	0.29	74	0.2567	0.2567	0.2567
18	GO:0009522	photosystem I	61	6	4.36	79	0.2674	0.2674	0.2674
19	GO:0031012	extracellular matrix	5	1	0.36	80	0.3098	0.3098	0.3098
20	GO:0005777	peroxisome	13	2	0.93	70	0.2367	0.3585	0.2367
SLC4	GO.ID	CC Term	Annotated	Significant	Expected	Rank in classic	classic	weight	elim
1	GO:0016020	membrane	1665	136	115.45	1	0.0013	0.018	0.0013
2	GO:0033588	Elongator holoenzyme complex	4	2	0.28	2	0.0261	0.026	0.0261
3	GO:0016021	integral component of membrane	734	63	50.89	3	0.0271	0.04	0.0271
4	GO:0016592	mediator complex	28	4	1.94	7	0.1247	0.125	0.1247
5	GO:0009522	photosystem I	61	7	4.23	8	0.1262	0.126	0.1262
6	GO:0000221	vacuolar proton-transporting V-type ATPa...	2	1	0.14	9	0.1339	0.134	0.1339
7	GO:0000784	nuclear chromosome, telomeric region	2	1	0.14	10	0.1339	0.134	0.1339
8	GO:0000439	transcription factor TFIIH core complex	3	1	0.21	16	0.194	0.194	0.194
9	GO:0005666	RNA polymerase III complex	3	1	0.21	17	0.194	0.194	0.194
10	GO:0009539	photosystem II reaction center	3	1	0.21	18	0.194	0.194	0.194
11	GO:0017119	Golgi transport complex	4	1	0.28	24	0.2499	0.25	0.2499
12	GO:0042765	GPI-anchor transamidase complex	4	1	0.28	25	0.2499	0.25	0.2499
13	GO:0005783	endoplasmic reticulum	45	5	3.12	20	0.1983	0.277	0.1983
14	GO:0031012	extracellular matrix	5	1	0.35	40	0.302	0.302	0.302
15	GO:0045261	proton-transporting ATP synthase complex...	5	1	0.35	41	0.302	0.302	0.302
16	GO:0098797	plasma membrane protein complex	16	2	1.11	49	0.3058	0.306	0.3058
17	GO:0030130	clathrin coat of trans-Golgi network ves...	6	1	0.42	54	0.3505	0.35	0.3505
18	GO:0005779	integral component of peroxisomal membra...	7	1	0.49	75	0.3956	0.396	0.3956
19	GO:0033179	proton-transporting V-type ATPase, V0 do...	7	1	0.49	76	0.3956	0.396	0.3956
20	GO:0098687	chromosomal region	10	2	0.69	12	0.1492	0.436	0.1492
