# Supplementary material for: Morphoagronomic characterization and whole-genome resequencing of eight highly diverse wild and weedy S. pimpinellifolium and S. lycopersicum var. cerasiforme accessions used for the first interspecific tomato MAGIC population
Source: Hortic Res. 2020 Nov 1;7:174. doi: 10.1038/s41438-020-00395-w (PMC7603519; doi:10.1038/s41438-020-00395-w)
Supplement: Supplementary file 12 — Supplementary data S12 [file 41438_2020_395_MOESM12_ESM.xlsx]

## Sheet: Supplementary data S12
Supplementary data S12: Molecular Function (MF) GO Term enrichment analysis on the genes that present a high impact variant from the SNPeff analysis. P-values are sorted by "weight" algorithm column. In red significant terms (P<0.05).
SP1	GO.ID	MF Term	Annotated	Significant	Expected	Rank in classic	classic	weight	elim
1	GO:0043531	ADP binding	192	50	26.64	1	5.1e-06	5.1e-06	5.1e-06
2	GO:0016705	oxidoreductase activity, acting on paire...	347	72	48.14	2	0.00024	0.00018	0.00024
3	GO:0005506	iron ion binding	351	72	48.7	3	0.00034	0.00034	0.00034
4	GO:0010309	acireductone dioxygenase [iron(II)-requi...	3	3	0.42	7	0.00267	0.00267	0.00267
5	GO:0020037	heme binding	477	85	66.18	17	0.00802	0.00802	0.00802
6	GO:0046873	metal ion transmembrane transporter acti...	79	19	10.96	20	0.01034	0.01643	0.01034
7	GO:0004180	carboxypeptidase activity	61	15	8.46	25	0.01746	0.01746	0.01746
8	GO:0015291	secondary active transmembrane transport...	110	24	15.26	24	0.01487	0.01952	0.01487
9	GO:0070008	serine-type exopeptidase activity	64	15	8.88	28	0.02651	0.02651	0.02651
10	GO:0015238	drug transmembrane transporter activity	79	18	10.96	26	0.02124	0.02911	0.02124
11	GO:0008144	drug binding	1465	228	203.25	29	0.02653	0.03327	0.02653
12	GO:0034062	5'-3' RNA polymerase activity	66	15	9.16	31	0.03424	0.03424	0.03424
13	GO:0043021	ribonucleoprotein complex binding	14	5	1.94	33	0.03461	0.03461	0.03461
14	GO:0035251	UDP-glucosyltransferase activity	55	13	7.63	34	0.03499	0.03499	0.03499
15	GO:0032559	adenyl ribonucleotide binding	1552	258	215.32	4	0.00057	0.03736	0.03736
16	GO:0004523	RNA-DNA hybrid ribonuclease activity	24	7	3.33	35	0.03957	0.03957	0.03957
17	GO:0030599	pectinesterase activity	75	16	10.41	44	0.04974	0.04974	0.04974
18	GO:0005544	calcium-dependent phospholipid binding	11	4	1.53	45	0.05434	0.05434	0.05434
19	GO:0010181	FMN binding	11	4	1.53	46	0.05434	0.05434	0.05434
20	GO:0005516	calmodulin binding	26	7	3.61	48	0.05884	0.05884	0.05884
SP2	GO.ID	MF Term	Annotated	Significant	Expected	Rank in classic	classic	weight	elim
1	GO:0043531	ADP binding	192	56	24.42	1	9.3e-10	9.3e-10	9.3e-10
2	GO:0005506	iron ion binding	351	63	44.64	13	0.0027	0.0027	0.0027
3	GO:0016705	oxidoreductase activity, acting on paire...	347	62	44.13	14	0.0032	0.0042	0.0032
4	GO:0032559	adenyl ribonucleotide binding	1552	255	197.39	2	3.1e-06	0.0063	0.0063
5	GO:0003860	3-hydroxyisobutyryl-CoA hydrolase activi...	20	7	2.54	15	0.0091	0.0091	0.0091
6	GO:0016702	oxidoreductase activity, acting on singl...	41	11	5.21	17	0.0114	0.0114	0.0114
7	GO:0030599	pectinesterase activity	75	17	9.54	19	0.0117	0.0117	0.0117
8	GO:0008144	drug binding	1465	214	186.32	20	0.0125	0.0118	0.0125
9	GO:0003896	DNA primase activity	2	2	0.25	22	0.0162	0.0162	0.0162
10	GO:0070008	serine-type exopeptidase activity	64	14	8.14	26	0.0281	0.0281	0.0281
11	GO:0030246	carbohydrate binding	48	11	6.1	33	0.0355	0.0527	0.0355
12	GO:0003899	DNA-directed 5'-3' RNA polymerase activi...	60	14	7.63	23	0.0165	0.058	0.0165
13	GO:0020037	heme binding	477	72	60.67	44	0.0668	0.0668	0.0668
14	GO:0031625	ubiquitin protein ligase binding	18	5	2.29	45	0.0686	0.0686	0.0686
15	GO:0004144	diacylglycerol O-acyltransferase activit...	8	3	1.02	47	0.0703	0.0703	0.0703
16	GO:0004356	glutamate-ammonia ligase activity	8	3	1.02	48	0.0703	0.0703	0.0703
17	GO:0005471	ATP:ADP antiporter activity	4	2	0.51	53	0.0813	0.0813	0.0813
18	GO:0016861	intramolecular oxidoreductase activity, ...	14	4	1.78	66	0.0918	0.0918	0.0918
19	GO:0008234	cysteine-type peptidase activity	119	20	15.13	70	0.116	0.1102	0.116
20	GO:0008483	transaminase activity	10	3	1.27	73	0.1243	0.1243	0.1243
SP3	GO.ID	MF Term	Annotated	Significant	Expected	Rank in classic	classic	weight	elim
1	GO:0043531	ADP binding	192	52	26.86	1	1.2e-06	1.2e-06	1.2e-06
2	GO:0003899	DNA-directed 5'-3' RNA polymerase activi...	60	18	8.39	14	0.00103	0.001	0.00103
3	GO:0016705	oxidoreductase activity, acting on paire...	347	70	48.54	11	0.00083	0.0014	0.00083
4	GO:0010309	acireductone dioxygenase [iron(II)-requi...	3	3	0.42	17	0.00273	0.0027	0.00273
5	GO:0005506	iron ion binding	351	67	49.1	18	0.00439	0.0044	0.00439
6	GO:0008171	O-methyltransferase activity	52	14	7.27	23	0.01026	0.0103	0.01026
7	GO:0032559	adenyl ribonucleotide binding	1552	267	217.1	3	7.8e-05	0.0127	0.01273
8	GO:0008144	drug binding	1465	233	204.93	25	0.01437	0.0167	0.01437
9	GO:0004356	glutamate-ammonia ligase activity	8	4	1.12	27	0.01671	0.0167	0.01671
10	GO:0004652	polynucleotide adenylyltransferase activ...	5	3	0.7	32	0.02192	0.0219	0.02192
11	GO:0030599	pectinesterase activity	75	17	10.49	35	0.02783	0.0278	0.02783
12	GO:0046906	tetrapyrrole binding	494	84	69.1	36	0.03062	0.0306	0.03062
13	GO:0015291	secondary active transmembrane transport...	110	24	15.39	26	0.01633	0.0321	0.01633
14	GO:0016861	intramolecular oxidoreductase activity, ...	14	5	1.96	37	0.03573	0.0357	0.03573
15	GO:0003860	3-hydroxyisobutyryl-CoA hydrolase activi...	20	6	2.8	44	0.05035	0.0504	0.05035
16	GO:0010181	FMN binding	11	4	1.54	47	0.05577	0.0558	0.05577
17	GO:0016763	transferase activity, transferring pento...	11	4	1.54	48	0.05577	0.0558	0.05577
18	GO:0015238	drug transmembrane transporter activity	79	17	11.05	40	0.04381	0.0586	0.04381
19	GO:0070569	uridylyltransferase activity	7	3	0.98	50	0.06178	0.0618	0.06178
20	GO:0016702	oxidoreductase activity, acting on singl...	41	12	5.74	21	0.00846	0.074	0.074
SP4	GO.ID	MF Term	Annotated	Significant	Expected	Rank in classic	classic	weight	elim
1	GO:0043531	ADP binding	192	47	23.43	1	1.7e-06	1.7e-06	1.7e-06
2	GO:0005506	iron ion binding	351	62	42.83	3	0.00159	0.0016	0.00159
3	GO:0016705	oxidoreductase activity, acting on paire...	347	63	42.34	2	0.00072	0.0017	0.00072
4	GO:0016702	oxidoreductase activity, acting on singl...	41	10	5	15	0.02282	0.0228	0.02282
5	GO:0050660	flavin adenine dinucleotide binding	91	18	11.1	17	0.02522	0.0252	0.02522
6	GO:0003899	DNA-directed 5'-3' RNA polymerase activi...	60	13	7.32	18	0.02673	0.0267	0.02673
7	GO:0030599	pectinesterase activity	75	15	9.15	19	0.0355	0.0355	0.0355
8	GO:0008234	cysteine-type peptidase activity	119	21	14.52	26	0.05142	0.0392	0.05142
9	GO:0004751	ribose-5-phosphate isomerase activity	3	2	0.37	20	0.04101	0.041	0.04101
10	GO:0008107	galactoside 2-alpha-L-fucosyltransferase...	3	2	0.37	21	0.04101	0.041	0.04101
11	GO:0005337	nucleoside transmembrane transporter act...	7	3	0.85	23	0.04344	0.0434	0.04344
12	GO:0008168	methyltransferase activity	201	33	24.53	24	0.04573	0.0578	0.04573
13	GO:0031625	ubiquitin protein ligase binding	18	5	2.2	32	0.05916	0.0592	0.05916
14	GO:0008312	7S RNA binding	8	3	0.98	34	0.06333	0.0633	0.06333
15	GO:0035251	UDP-glucosyltransferase activity	55	11	6.71	35	0.06564	0.0656	0.06564
16	GO:0046873	metal ion transmembrane transporter acti...	79	15	9.64	29	0.05306	0.074	0.05306
17	GO:0046906	tetrapyrrole binding	494	71	60.28	39	0.07794	0.0779	0.07794
18	GO:0003860	3-hydroxyisobutyryl-CoA hydrolase activi...	20	5	2.44	43	0.0874	0.0874	0.0874
19	GO:0032559	adenyl ribonucleotide binding	1552	226	189.37	4	0.00163	0.0898	0.0898
20	GO:0004553	hydrolase activity, hydrolyzing O-glycos...	319	49	38.92	27	0.05176	0.0933	0.05176
SLC1	GO.ID	MF Term	Annotated	Significant	Expected	Rank in classic	classic	weight	elim
1	GO:0043531	ADP binding	192	32	15.37	1	5.4e-05	5.4e-05	5.4e-05
2	GO:0070008	serine-type exopeptidase activity	64	13	5.12	4	0.00144	0.0014	0.339
3	GO:0016903	oxidoreductase activity, acting on the a...	34	8	2.72	7	0.00455	0.0046	0.0046
4	GO:0003950	NAD+ ADP-ribosyltransferase activity	7	3	0.56	15	0.01401	0.014	0.014
5	GO:0032559	adenyl ribonucleotide binding	1552	159	124.26	2	0.00044	0.021	0.0202
6	GO:0008519	ammonium transmembrane transporter activ...	8	3	0.64	21	0.0211	0.0211	0.0211
7	GO:0030246	carbohydrate binding	48	9	3.84	14	0.01275	0.0218	0.0128
8	GO:0016301	kinase activity	1135	107	90.87	27	0.03851	0.0385	0.0385
9	GO:0051536	iron-sulfur cluster binding	49	8	3.92	28	0.03928	0.0393	0.0393
10	GO:0016157	sucrose synthase activity	10	3	0.8	30	0.04009	0.0401	0.0401
11	GO:0004652	polynucleotide adenylyltransferase activ...	5	2	0.4	33	0.0544	0.0544	0.0544
12	GO:0003860	3-hydroxyisobutyryl-CoA hydrolase activi...	20	4	1.6	37	0.07062	0.0706	0.0706
13	GO:0004970	ionotropic glutamate receptor activity	13	3	1.04	41	0.07992	0.0799	0.0799
14	GO:0003917	DNA topoisomerase type I activity	1	1	0.08	52	0.08006	0.0801	0.0801
15	GO:0003993	acid phosphatase activity	1	1	0.08	53	0.08006	0.0801	0.0801
16	GO:0004451	isocitrate lyase activity	1	1	0.08	54	0.08006	0.0801	0.0801
17	GO:0005049	nuclear export signal receptor activity	1	1	0.08	55	0.08006	0.0801	0.0801
18	GO:0005315	inorganic phosphate transmembrane transp...	1	1	0.08	56	0.08006	0.0801	0.0801
19	GO:0008193	tRNA guanylyltransferase activity	1	1	0.08	57	0.08006	0.0801	0.0801
20	GO:0009976	tocopherol cyclase activity	1	1	0.08	58	0.08006	0.0801	0.0801
SLC2	GO.ID	MF Term	Annotated	Significant	Expected	Rank in classic	classic	weight	elim
1	GO:0043531	ADP binding	192	29	14.74	1	0.00033	0.00033	0.00033
2	GO:0010309	acireductone dioxygenase [iron(II)-requi...	3	3	0.23	2	0.00045	0.00045	0.00045
3	GO:0034062	5'-3' RNA polymerase activity	66	12	5.07	3	0.00403	0.00403	0.37876
4	GO:0004579	dolichyl-diphosphooligosaccharide-protei...	3	2	0.23	7	0.01677	0.01677	0.01677
5	GO:0004190	aspartic-type endopeptidase activity	9	3	0.69	10	0.02669	0.02669	0.02669
6	GO:0031625	ubiquitin protein ligase binding	18	4	1.38	21	0.04442	0.04442	0.04442
7	GO:0045156	electron transporter, transferring elect...	18	4	1.38	22	0.04442	0.04442	0.04442
8	GO:0030246	carbohydrate binding	48	8	3.69	13	0.02839	0.04853	0.02839
9	GO:0004652	polynucleotide adenylyltransferase activ...	5	2	0.38	25	0.05038	0.05038	0.05038
10	GO:0046873	metal ion transmembrane transporter acti...	79	11	6.07	15	0.03827	0.05972	0.03827
11	GO:0016844	strictosidine synthase activity	13	3	1	28	0.07228	0.07228	0.07228
12	GO:0003917	DNA topoisomerase type I activity	1	1	0.08	30	0.07678	0.07678	0.07678
13	GO:0004057	arginyltransferase activity	1	1	0.08	31	0.07678	0.07678	0.07678
14	GO:0004140	dephospho-CoA kinase activity	1	1	0.08	32	0.07678	0.07678	0.07678
15	GO:0004357	glutamate-cysteine ligase activity	1	1	0.08	33	0.07678	0.07678	0.07678
16	GO:0004366	glycerol-3-phosphate O-acyltransferase a...	1	1	0.08	34	0.07678	0.07678	0.07678
17	GO:0004451	isocitrate lyase activity	1	1	0.08	35	0.07678	0.07678	0.07678
18	GO:0004668	protein-arginine deiminase activity	1	1	0.08	36	0.07678	0.07678	0.07678
19	GO:0004764	shikimate 3-dehydrogenase (NADP+) activi...	1	1	0.08	37	0.07678	0.07678	0.07678
20	GO:0005315	inorganic phosphate transmembrane transp...	1	1	0.08	38	0.07678	0.07678	0.07678
SLC3	GO.ID	MF Term	Annotated	Significant	Expected	Rank in classic	classic	weight	elim
1	GO:0019208	phosphatase regulator activity	16	5	1.17	1	0.0046	0.0046	0.0046
2	GO:0031625	ubiquitin protein ligase binding	18	5	1.32	4	0.0079	0.0079	0.0079
3	GO:0015631	tubulin binding	74	11	5.41	7	0.018	0.018	0.018
4	GO:0030246	carbohydrate binding	48	8	3.51	9	0.0219	0.0219	0.0219
5	GO:0032559	adenyl ribonucleotide binding	1552	133	113.45	11	0.0251	0.0251	0.0251
6	GO:0016702	oxidoreductase activity, acting on singl...	41	7	3	13	0.0275	0.0275	0.0275
7	GO:0003777	microtubule motor activity	55	8	4.02	16	0.0452	0.0452	0.0452
8	GO:0005515	protein binding	1781	156	130.19	3	0.0072	0.0454	0.0153
9	GO:0046873	metal ion transmembrane transporter acti...	79	10	5.77	23	0.0612	0.0612	0.0612
10	GO:0046961	proton-transporting ATPase activity, rot...	6	2	0.44	24	0.0657	0.0657	0.0657
11	GO:0003917	DNA topoisomerase type I activity	1	1	0.07	30	0.0731	0.0731	0.0731
12	GO:0004655	porphobilinogen synthase activity	1	1	0.07	31	0.0731	0.0731	0.0731
13	GO:0004668	protein-arginine deiminase activity	1	1	0.07	32	0.0731	0.0731	0.0731
14	GO:0005315	inorganic phosphate transmembrane transp...	1	1	0.07	33	0.0731	0.0731	0.0731
15	GO:0008193	tRNA guanylyltransferase activity	1	1	0.07	34	0.0731	0.0731	0.0731
16	GO:0046429	4-hydroxy-3-methylbut-2-en-1-yl diphosph...	1	1	0.07	35	0.0731	0.0731	0.0731
17	GO:0070402	NADPH binding	1	1	0.07	36	0.0731	0.0731	0.0731
18	GO:0003950	NAD+ ADP-ribosyltransferase activity	7	2	0.51	46	0.0876	0.0876	0.0876
19	GO:0005337	nucleoside transmembrane transporter act...	7	2	0.51	47	0.0876	0.0876	0.0876
20	GO:0070569	uridylyltransferase activity	7	2	0.51	48	0.0876	0.0876	0.0876
SLC4	GO.ID	MF Term	Annotated	Significant	Expected	Rank in classic	classic	weight	elim
1	GO:0043531	ADP binding	192	26	14.88	1	0.0037	0.0037	0.0037
2	GO:0034062	5'-3' RNA polymerase activity	66	11	5.12	3	0.012	0.012	0.012
3	GO:0004386	helicase activity	21	6	1.63	2	0.0042	0.0244	0.0042
4	GO:0070008	serine-type exopeptidase activity	64	10	4.96	7	0.0246	0.0246	0.0246
5	GO:0003854	3-beta-hydroxy-delta5-steroid dehydrogen...	9	3	0.7	9	0.0274	0.0274	0.0274
6	GO:0016705	oxidoreductase activity, acting on paire...	347	36	26.9	15	0.0442	0.0442	0.0442
7	GO:0033926	glycopeptide alpha-N-acetylgalactosamini...	11	3	0.85	16	0.0479	0.0479	0.0479
8	GO:0015098	molybdate ion transmembrane transporter ...	5	2	0.39	20	0.0513	0.0513	0.0513
9	GO:0003860	3-hydroxyisobutyryl-CoA hydrolase activi...	20	4	1.55	26	0.0641	0.0641	0.0641
10	GO:0019139	cytokinin dehydrogenase activity	6	2	0.47	31	0.073	0.073	0.073
11	GO:0005089	Rho guanyl-nucleotide exchange factor ac...	13	3	1.01	32	0.074	0.074	0.074
12	GO:0016844	strictosidine synthase activity	13	3	1.01	33	0.074	0.074	0.074
13	GO:0003917	DNA topoisomerase type I activity	1	1	0.08	38	0.0775	0.0775	0.0775
14	GO:0003993	acid phosphatase activity	1	1	0.08	39	0.0775	0.0775	0.0775
15	GO:0004004	ATP-dependent RNA helicase activity	1	1	0.08	40	0.0775	0.0775	0.0775
16	GO:0004018	N6-(1,2-dicarboxyethyl)AMP AMP-lyase (fu...	1	1	0.08	41	0.0775	0.0775	0.0775
17	GO:0004375	glycine dehydrogenase (decarboxylating) ...	1	1	0.08	42	0.0775	0.0775	0.0775
18	GO:0005315	inorganic phosphate transmembrane transp...	1	1	0.08	43	0.0775	0.0775	0.0775
19	GO:0008193	tRNA guanylyltransferase activity	1	1	0.08	44	0.0775	0.0775	0.0775
20	GO:0016861	intramolecular oxidoreductase activity, ...	14	3	1.09	52	0.0889	0.0889	0.0889
