# Supplementary material for: Morphoagronomic characterization and whole-genome resequencing of eight highly diverse wild and weedy S. pimpinellifolium and S. lycopersicum var. cerasiforme accessions used for the first interspecific tomato MAGIC population
Source: Hortic Res. 2020 Nov 1;7:174. doi: 10.1038/s41438-020-00395-w (PMC7603519; doi:10.1038/s41438-020-00395-w)
Supplement: Supplementary file 13 — Supplementary data S13 [file 41438_2020_395_MOESM13_ESM.xlsx]

## Sheet: Supplementary data S13
Supplementary data S13: List of genes with "high" impact variations associated with significant GO terms (P<0.05) shown in Supplementary data S9, Supplementary data S10 and Supplementary data S11. For genes with several terms associated the most representative term was selected.
Gene ID	Gene function	Enriched GOTerm ID	Enriched GOTerm	GOTerm Class	Study Code		Gene ID	Gene function	Enriched GOTerm ID	Enriched GOTerm	GOTerm Class	Study Code		Gene ID	Gene function	Enriched GOTerm ID	Enriched GOTerm	GOTerm Class	Study Code		Gene ID	Gene function	Enriched GOTerm ID	Enriched GOTerm	GOTerm Class	Study Code		Gene ID	Gene function	Enriched GOTerm ID	Enriched GOTerm	GOTerm Class	Study Code		Gene ID	Gene function	Enriched GOTerm ID	Enriched GOTerm	GOTerm Class	Study Code		Gene ID	Gene function	Enriched GOTerm ID	Enriched GOTerm	GOTerm Class	Study Code		Gene ID
Solyc01g008580	Zinc transporter protein (AHRD V3.3 *** A5BDR3_VITVI)	GO:0055085	transmembrane transport	BP	SP1		Solyc01g066425	Pectinesterase (AHRD V3.3 *-* A0A2G3DFP5_CAPCH)	GO:0042545	cell wall modification	BP	SP2		Solyc01g110130	DNA helicase (AHRD V3.3 *** A0A2G3BW33_CAPCH)	GO:0006260	DNA replication	BP	SP3		Solyc01g006290	Peroxidase (AHRD V3.3 *** K4ASJ5_SOLLC)	GO:0055114	oxidation-reduction process	BP	SP4		Solyc01g104990	S-adenosyl-L-methionine-dependent methyltransferase superfamily protein (AHRD V3.3 *** A0A1P8ASE3_ARATH)	GO:0009452	7-methylguanosine RNA capping	BP	SLC1		Solyc01g104990	S-adenosyl-L-methionine-dependent methyltransferase superfamily protein (AHRD V3.3 *** A0A1P8ASE3_ARATH)	GO:0009452	7-methylguanosine RNA capping	BP	SLC2		Solyc03g118860	UDP-N-acetylglucosamine--N-acetylmuramyl-(Pentapeptide) pyrophosphoryl-undecaprenol N-acetylglucosamine transferase (AHRD V3.3 *** A0A1J3I8H5_NOCCA)	GO:0030259	lipid glycosylation	BP	SLC3		Solyc01g009390
Solyc01g008590	Zinc transporter protein (AHRD V3.3 *-* A5BDR3_VITVI)	GO:0055085	transmembrane transport	BP	SP1		Solyc01g066410	Pectinesterase (AHRD V3.3 *-* A0A2G3DFP5_CAPCH)	GO:0042545	cell wall modification	BP	SP2		Solyc02g022830	Twinkle-like protein, chloroplastic/mitochondrial (AHRD V3.3 *** A0A1J3F578_NOCCA)	GO:0006260	DNA replication	BP	SP3		Solyc01g006540	lipoxygenase C	GO:0055114	oxidation-reduction process	BP	SP4		Solyc12g088810	S-adenosyl-L-methionine-dependent methyltransferase superfamily protein (AHRD V3.3 *-* F4I6D1_ARATH)	GO:0009452	7-methylguanosine RNA capping	BP	SLC1		Solyc12g088810	S-adenosyl-L-methionine-dependent methyltransferase superfamily protein (AHRD V3.3 *-* F4I6D1_ARATH)	GO:0009452	7-methylguanosine RNA capping	BP	SLC2		Solyc06g007980	Sterol 3-beta-glucosyltransferase (AHRD V3.3 *** B6U4Q7_MAIZE)	GO:0030259	lipid glycosylation	BP	SLC3		Solyc09g010300
Solyc01g010530	Sugar transporter protein 5	GO:0055085	transmembrane transport	BP	SP1		Solyc01g067410	Pectinesterase (AHRD V3.3 *** A0A2I4HU58_9ROSI)	GO:0042545	cell wall modification	BP	SP2		Solyc02g070780	DNA helicase (AHRD V3.3 *** A0A2G2XDX1_CAPBA)	GO:0006260	DNA replication	BP	SP3		Solyc01g008670	Cytochrome (AHRD V3.3 *** A0A1U8F0H8_CAPAN)	GO:0055114	oxidation-reduction process	BP	SP4		Solyc06g007980	Sterol 3-beta-glucosyltransferase (AHRD V3.3 *** B6U4Q7_MAIZE)	GO:0030259	lipid glycosylation	BP	SLC1		Solyc01g017220	ATP synthase epsilon chain, chloroplastic (AHRD V3.3 *** A0A1U8QCD5_CAPAN)	GO:0055085	transmembrane transport	BP	SLC2		Solyc09g061860	Sterol 3-beta-glucosyltransferase (AHRD V3.3 *** B6U4Q7_MAIZE)	GO:0030259	lipid glycosylation	BP	SLC3		Solyc06g007980
Solyc01g017220	ATP synthase epsilon chain, chloroplastic (AHRD V3.3 *** A0A1U8QCD5_CAPAN)	GO:0055085	transmembrane transport	BP	SP1		Solyc01g079180	Pectinesterase (AHRD V3.3 *** A0A2G2XQP7_CAPBA)	GO:0042545	cell wall modification	BP	SP2		Solyc03g115050	Replication protein A subunit (AHRD V3.3 *** A0A1U8FVY4_CAPAN)	GO:0006260	DNA replication	BP	SP3		Solyc01g008930	AUREA phytochromobilin synthase	GO:0055114	oxidation-reduction process	BP	SP4		Solyc09g061860	Sterol 3-beta-glucosyltransferase (AHRD V3.3 *** B6U4Q7_MAIZE)	GO:0030259	lipid glycosylation	BP	SLC1		Solyc01g056530	Oligopeptide transporter (AHRD V3.3 *-* A0A200RAW0_9MAGN)	GO:0055085	transmembrane transport	BP	SLC2		Solyc04g079290	heme oxygenase 2	GO:0006787	porphyrin-containing compound catabolic ...	BP	SLC3		Solyc09g061860
Solyc01g058360	protein ZINC INDUCED FACILITATOR-LIKE 1-like (AHRD V3.3 *** A0A2I4H204_9ROSI)	GO:0055085	transmembrane transport	BP	SP1		Solyc01g091050	Pectinesterase (AHRD V3.3 *** A0A2G2XP44_CAPBA)	GO:0042545	cell wall modification	BP	SP2		Solyc04g045530	DNA primase large subunit (AHRD V3.3 *** A0A2G3BK14_CAPCH)	GO:0006260	DNA replication	BP	SP3		Solyc01g009410	Peroxidase (AHRD V3.3 *** K4ATD7_SOLLC)	GO:0055114	oxidation-reduction process	BP	SP4		Solyc01g097370	Ammonium transporter (AHRD V3.3 *** A0A2G2YYT5_CAPAN)	GO:0015696	ammonium transport	BP	SLC1		Solyc01g058360	protein ZINC INDUCED FACILITATOR-LIKE 1-like (AHRD V3.3 *** A0A2I4H204_9ROSI)	GO:0055085	transmembrane transport	BP	SLC2		Solyc06g053980	Chlorophyllase 2 (AHRD V3.3 *** A0A2U1KJW6_ARTAN)	GO:0006787	porphyrin-containing compound catabolic ...	BP	SLC3		Solyc03g097170
Solyc01g068410	SlPIN5	GO:0055085	transmembrane transport	BP	SP1		Solyc02g062150	Pectinesterase (AHRD V3.3 *** A0A2G3A4H7_CAPAN)	GO:0042545	cell wall modification	BP	SP2		Solyc04g051350	Ribonucleoside-diphosphate reductase (AHRD V3.3 *** A0A2G3BE96_CAPCH)	GO:0006260	DNA replication	BP	SP3		Solyc01g009960	Acyl-[acyl-carrier-protein] desaturase (AHRD V3.3 *** A0A2I4GZ93_9ROSI)	GO:0055114	oxidation-reduction process	BP	SP4		Solyc04g050440	ammonium transporter	GO:0015696	ammonium transport	BP	SLC1		Solyc01g080680	Sugar facilitator protein 3	GO:0055085	transmembrane transport	BP	SLC2		Solyc01g108670	Kinesin (AHRD V3.3 *** A0A200QYC3_9MAGN)	GO:0007018	microtubule-based movement	BP	SLC3		Solyc04g082750
Solyc01g080680	Sugar facilitator protein 3	GO:0055085	transmembrane transport	BP	SP1		Solyc05g047590	Pectinesterase (AHRD V3.3 *** A0A2G3CG09_CAPCH)	GO:0042545	cell wall modification	BP	SP2		Solyc05g007450	Origin of replication complex subunit 6 (AHRD V3.3 *** A0A2G2YDJ4_CAPAN)	GO:0006260	DNA replication	BP	SP3		Solyc01g011417	Photosystem II CP47 reaction center protein (AHRD V3.3 *-* A0A140JZJ0_GYMST)	GO:0055114	oxidation-reduction process	BP	SP4		Solyc09g090730	AMT1	GO:0015696	ammonium transport	BP	SLC1		Solyc01g086770	Major facilitator superfamily protein (AHRD V3.3 --* AT3G19940.1)	GO:0055085	transmembrane transport	BP	SLC2		Solyc01g110380	Kinesin-like protein (AHRD V3.3 *** A0A2G2XNI5_CAPBA)	GO:0007018	microtubule-based movement	BP	SLC3		Solyc05g008680
Solyc01g086770	Major facilitator superfamily protein (AHRD V3.3 --* AT3G19940.1)	GO:0055085	transmembrane transport	BP	SP1		Solyc05g052120	Pectinesterase (AHRD V3.3 *** A0A2G2WTI6_CAPBA)	GO:0042545	cell wall modification	BP	SP2		Solyc05g014540	DNA polymerase alpha subunit B (AHRD V3.3 *** A0A2G3B930_CAPCH)	GO:0006260	DNA replication	BP	SP3		Solyc01g012700	Aldehyde dehydrogenase (AHRD V3.3 *** A0A200Q0A3_9MAGN)	GO:0055114	oxidation-reduction process	BP	SP4		Solyc01g008020	Equilibrative nucleotide transporter 1 (AHRD V3.3 *** A0A2G3AYC6_CAPCH)	GO:0055085	transmembrane transport	BP	SLC1		Solyc01g096730	protein ZINC INDUCED FACILITATOR-LIKE 1-like (AHRD V3.3 *** A0A2I4H204_9ROSI)	GO:0055085	transmembrane transport	BP	SLC2		Solyc02g062330	Kinesin-like protein (AHRD V3.3 *** A0A2G2XB42_CAPBA)	GO:0007018	microtubule-based movement	BP	SLC3		Solyc10g009500
Solyc01g087150	Protein DETOXIFICATION (AHRD V3.3 *** A0A328DUA2_9ASTE)	GO:0055085	transmembrane transport	BP	SP1		Solyc05g054360	Pectinesterase (AHRD V3.3 *** A0A2G2WV27_CAPBA)	GO:0042545	cell wall modification	BP	SP2		Solyc05g025590	Replication protein A subunit (AHRD V3.3 *** A0A1U8GNS1_CAPAN)	GO:0006260	DNA replication	BP	SP3		Solyc01g016680	2-oxoglutarate (2OG) and Fe(II)-dependent oxygenase superfamily protein (AHRD V3.3 *-* A0A2U1L2L8_ARTAN)	GO:0055114	oxidation-reduction process	BP	SP4		Solyc01g008580	Zinc transporter protein (AHRD V3.3 *** A5BDR3_VITVI)	GO:0055085	transmembrane transport	BP	SLC1		Solyc01g098190	(Sodium/potassium)/proton exchanger 4	GO:0055085	transmembrane transport	BP	SLC2		Solyc03g120810	Kinesin-like protein (AHRD V3.3 *** Q9AVP4_TOBAC)	GO:0007018	microtubule-based movement	BP	SLC3		Solyc02g086100
Solyc01g091870	SPX domain-containing protein (AHRD V3.3 *** D7MDY2_ARALL)	GO:0055085	transmembrane transport	BP	SP1		Solyc06g009180	Pectinesterase (AHRD V3.3 *** A0A2G3CT93_CAPCH)	GO:0042545	cell wall modification	BP	SP2		Solyc08g082200	DNA primase (AHRD V3.3 *** A0A2G3ADK9_CAPAN)	GO:0006260	DNA replication	BP	SP3		Solyc01g044554	2-oxoglutarate (2OG) and Fe(II)-dependent oxygenase superfamily protein (AHRD V3.3 *** A0A2U1P7E5_ARTAN)	GO:0055114	oxidation-reduction process	BP	SP4		Solyc01g017220	ATP synthase epsilon chain, chloroplastic (AHRD V3.3 *** A0A1U8QCD5_CAPAN)	GO:0055085	transmembrane transport	BP	SLC1		Solyc01g104030	Potassium channel AKT2 (AHRD V3.3 *** A0A1U8E6Z3_CAPAN)	GO:0055085	transmembrane transport	BP	SLC2		Solyc04g076310	Kinesin-like protein FRA1 (AHRD V3.3 *** A0A2G2ZQX3_CAPAN)	GO:0007018	microtubule-based movement	BP	SLC3		Solyc11g010950
Solyc01g095540	CMP-sialic acid transporter 1 (AHRD V3.3 *** A0A1U8E4F1_CAPAN)	GO:0055085	transmembrane transport	BP	SP1		Solyc07g065360	Pectinesterase (AHRD V3.3 *** A0A2U1L272_ARTAN)	GO:0042545	cell wall modification	BP	SP2		Solyc09g007330	DNA helicase mcm8-like protein (AHRD V3.3 *** A0A2K3P3V8_TRIPR)	GO:0006260	DNA replication	BP	SP3		Solyc01g066310	Acyl-CoA dehydrogenase family member 10 (AHRD V3.3 *** A0A1J3CLI6_NOCCA)	GO:0055114	oxidation-reduction process	BP	SP4		Solyc01g058360	protein ZINC INDUCED FACILITATOR-LIKE 1-like (AHRD V3.3 *** A0A2I4H204_9ROSI)	GO:0055085	transmembrane transport	BP	SLC1		Solyc01g106420	Major facilitator superfamily protein (AHRD V3.3 *** A0A2U1NYT6_ARTAN)	GO:0055085	transmembrane transport	BP	SLC2		Solyc04g081060	Kinesin-like protein NACK1 (AHRD V3.3 *** A0A2G2X190_CAPBA)	GO:0007018	microtubule-based movement	BP	SLC3		Solyc01g009390
Solyc01g096730	protein ZINC INDUCED FACILITATOR-LIKE 1-like (AHRD V3.3 *** A0A2I4H204_9ROSI)	GO:0055085	transmembrane transport	BP	SP1		Solyc09g091730	Pectinesterase (AHRD V3.3 *** A0A2G2VIL1_CAPBA)	GO:0042545	cell wall modification	BP	SP2		Solyc01g008020	Equilibrative nucleotide transporter 1 (AHRD V3.3 *** A0A2G3AYC6_CAPCH)	GO:0055085	transmembrane transport	BP	SP3		Solyc01g080900	Cytochrome P450 (AHRD V3.3 *** A0A200PPF3_9MAGN)	GO:0055114	oxidation-reduction process	BP	SP4		Solyc01g068410	SlPIN5	GO:0055085	transmembrane transport	BP	SLC1		Solyc01g110120	V-type proton ATPase subunit a (AHRD V3.3 *** A0A2G2XNJ6_CAPBA)	GO:0055085	transmembrane transport	BP	SLC2		Solyc08g042030	Kinesin-like protein (AHRD V3.3 *** A0A328E6H2_9ASTE)	GO:0007018	microtubule-based movement	BP	SLC3		Solyc09g010300
Solyc01g098190	(Sodium/potassium)/proton exchanger 4	GO:0055085	transmembrane transport	BP	SP1		Solyc10g049380	Pectinesterase (AHRD V3.3 *** A0A2G3A4H7_CAPAN)	GO:0042545	cell wall modification	BP	SP2		Solyc01g008580	Zinc transporter protein (AHRD V3.3 *** A5BDR3_VITVI)	GO:0055085	transmembrane transport	BP	SP3		Solyc01g088160	cytokinin oxidase2	GO:0055114	oxidation-reduction process	BP	SP4		Solyc01g080870	Protein NRT1/ PTR FAMILY 7.3 (AHRD V3.3 *** A0A2G3DJ73_CAPCH)	GO:0055085	transmembrane transport	BP	SLC1		Solyc02g071920	NOD26-like intrinsic protein 1.2	GO:0055085	transmembrane transport	BP	SLC2		Solyc11g071730	Phragmoplast orienting kinesin-1 (AHRD V3.3 *** A0A2G3BAM6_CAPCH)	GO:0007018	microtubule-based movement	BP	SLC3		Solyc01g150138
Solyc01g098490	Sugar facilitator protein 1	GO:0055085	transmembrane transport	BP	SP1		Solyc10g049450	Pectinesterase (AHRD V3.3 *-* A0A0K9RLL8_SPIOL)	GO:0042545	cell wall modification	BP	SP2		Solyc01g010530	Sugar transporter protein 5	GO:0055085	transmembrane transport	BP	SP3		Solyc01g088170	aldehyde oxidase 2	GO:0055114	oxidation-reduction process	BP	SP4		Solyc01g086770	Major facilitator superfamily protein (AHRD V3.3 --* AT3G19940.1)	GO:0055085	transmembrane transport	BP	SLC1		Solyc02g081600	Zinc transporter protein (AHRD V3.3 *-* A5BDR3_VITVI)	GO:0055085	transmembrane transport	BP	SLC2		Solyc02g078190	V-type proton ATPase subunit G (AHRD V3.3 *** A0A1U8G030_CAPAN)	GO:0016471	vacuolar proton-transporting V-type ATPa...	CC	SLC3		Solyc02g070300
Solyc01g100610	Solute carrier family 40 protein (AHRD V3.3 *** A0A1U8E683_CAPAN)	GO:0055085	transmembrane transport	BP	SP1		Solyc11g005750	Pectinesterase (AHRD V3.3 *** A0A2I4GT13_9ROSI)	GO:0042545	cell wall modification	BP	SP2		Solyc01g017220	ATP synthase epsilon chain, chloroplastic (AHRD V3.3 *** A0A1U8QCD5_CAPAN)	GO:0055085	transmembrane transport	BP	SP3		Solyc01g088430	Fatty acid hydroxylase superfamily (AHRD V3.3 *** A0A2U1L8N4_ARTAN)	GO:0055114	oxidation-reduction process	BP	SP4		Solyc01g098190	(Sodium/potassium)/proton exchanger 4	GO:0055085	transmembrane transport	BP	SLC1		Solyc02g082080	Copper transporter (AHRD V3.3 *** E9LK45_VITVI)	GO:0055085	transmembrane transport	BP	SLC2		Solyc07g005940	V-type proton ATPase subunit H (AHRD V3.3 *** A0A2G2YZQ7_CAPAN)	GO:0016471	vacuolar proton-transporting V-type ATPa...	CC	SLC3		Solyc02g092660
Solyc01g104030	Potassium channel AKT2 (AHRD V3.3 *** A0A1U8E6Z3_CAPAN)	GO:0055085	transmembrane transport	BP	SP1		Solyc12g099230	Pectinesterase (AHRD V3.3 *** A0A2G3B5L4_CAPCH)	GO:0042545	cell wall modification	BP	SP2		Solyc01g058360	protein ZINC INDUCED FACILITATOR-LIKE 1-like (AHRD V3.3 *** A0A2I4H204_9ROSI)	GO:0055085	transmembrane transport	BP	SP3		Solyc01g089840	Glutamyl-tRNA reductase (AHRD V3.3 *-* A0A2G3AM66_CAPAN)	GO:0055114	oxidation-reduction process	BP	SP4		Solyc01g103140	Chloride channel protein (AHRD V3.3 *** K4B1P0_SOLLC)	GO:0055085	transmembrane transport	BP	SLC1		Solyc02g085170	Sugar facilitator protein 10	GO:0055085	transmembrane transport	BP	SLC2		Solyc12g009890	V-type proton ATPase subunit H (AHRD V3.3 *** A0A2G2X4D2_CAPBA)	GO:0016471	vacuolar proton-transporting V-type ATPa...	CC	SLC3		Solyc03g119930
Solyc01g105150	Potassium transporter (AHRD V3.3 *** K4B285_SOLLC)	GO:0055085	transmembrane transport	BP	SP1		Solyc12g099410	Pectinesterase (AHRD V3.3 *** A0A1U8F7L2_CAPAN)	GO:0042545	cell wall modification	BP	SP2		Solyc01g068410	SlPIN5	GO:0055085	transmembrane transport	BP	SP3		Solyc01g090610	2-oxoglutarate (2OG) and Fe(II)-dependent oxygenase superfamily protein (AHRD V3.3 *** Q9C938_ARATH)	GO:0055114	oxidation-reduction process	BP	SP4		Solyc01g104030	Potassium channel AKT2 (AHRD V3.3 *** A0A1U8E6Z3_CAPAN)	GO:0055085	transmembrane transport	BP	SLC1		Solyc02g086160	plastidic glucose translocator 1	GO:0055085	transmembrane transport	BP	SLC2		Solyc01g111790	Serine/threonine protein phosphatase 2A regulatory subunit (AHRD V3.3 *** A0A2I4EWF2_9ROSI)	GO:0000159	protein phosphatase type 2A complex	CC	SLC3		Solyc01g007150
Solyc01g109320	Protein DETOXIFICATION (AHRD V3.3 *** A0A200R7E8_9MAGN)	GO:0055085	transmembrane transport	BP	SP1		Solyc04g045530	DNA primase large subunit (AHRD V3.3 *** A0A2G3BK14_CAPCH)	GO:0006269	DNA replication, synthesis of RNA primer	BP	SP2		Solyc01g080680	Sugar facilitator protein 3	GO:0055085	transmembrane transport	BP	SP3		Solyc01g090660	carotenoid cleavage dioxygenase7	GO:0055114	oxidation-reduction process	BP	SP4		Solyc02g044040	Dihydropyrimidine dehydrogenase (AHRD V3.3 *-* Q6Z744_ORYSJ)	GO:0055085	transmembrane transport	BP	SLC1		Solyc02g087000	Potassium transporter (AHRD V3.3 *** A0A2G3AC18_CAPAN)	GO:0055085	transmembrane transport	BP	SLC2		Solyc02g093800	Serine/threonine protein phosphatase 2A regulatory subunit (AHRD V3.3 *** A0A2G2XIR2_CAPBA)	GO:0000159	protein phosphatase type 2A complex	CC	SLC3		Solyc01g017240
Solyc01g111840	Major facilitator superfamily protein (AHRD V3.3 *** A0A1P8BEX6_ARATH)	GO:0055085	transmembrane transport	BP	SP1		Solyc08g082200	DNA primase (AHRD V3.3 *** A0A2G3ADK9_CAPAN)	GO:0006269	DNA replication, synthesis of RNA primer	BP	SP2		Solyc01g086770	Major facilitator superfamily protein (AHRD V3.3 --* AT3G19940.1)	GO:0055085	transmembrane transport	BP	SP3		Solyc01g094280	Bifunctional protein folD (AHRD V3.3 *** A0A2K3NTE4_TRIPR)	GO:0055114	oxidation-reduction process	BP	SP4		Solyc02g037510	Cationic amino acid transporter 2, vacuolar (AHRD V3.3 *** A0A2G3A4Q3_CAPAN)	GO:0055085	transmembrane transport	BP	SLC1		Solyc02g092440	Mitochondrial outer membrane protein porin 2 (AHRD V3.3 *** A0A1U8FWW1_CAPAN)	GO:0055085	transmembrane transport	BP	SLC2		Solyc05g014340	Serine/threonine protein phosphatase 2A regulatory subunit (AHRD V3.3 *** A0A2G2VNN0_CAPBA)	GO:0000159	protein phosphatase type 2A complex	CC	SLC3		Solyc01g017430
Solyc02g005340	Yellow stripe-like protein (AHRD V3.3 *** A0A2D1UXE7_ROSHC)	GO:0055085	transmembrane transport	BP	SP1		Solyc01g104990	S-adenosyl-L-methionine-dependent methyltransferase superfamily protein (AHRD V3.3 *** A0A1P8ASE3_ARATH)	GO:0009452	7-methylguanosine RNA capping	BP	SP2		Solyc01g087150	Protein DETOXIFICATION (AHRD V3.3 *** A0A328DUA2_9ASTE)	GO:0055085	transmembrane transport	BP	SP3		Solyc01g099150	Lipoxygenase (AHRD V3.3 *** K4B0V2_SOLLC)	GO:0055114	oxidation-reduction process	BP	SP4		Solyc02g062890	polyol monosaccharide transporter 5	GO:0055085	transmembrane transport	BP	SLC1		Solyc03g005390	Magnesium transporter MRS2-I (AHRD V3.3 *** A0A2G2ZKY8_CAPAN)	GO:0055085	transmembrane transport	BP	SLC2		Solyc06g065690	Serine/threonine protein phosphatase 2A regulatory subunit (AHRD V3.3 *** A0A2G2WKL6_CAPBA)	GO:0000159	protein phosphatase type 2A complex	CC	SLC3		Solyc01g058360
Solyc02g014430	Equilibrative nucleotide transporter like (AHRD V3.3 *** A0A2R6QTM2_ACTCH)	GO:0055085	transmembrane transport	BP	SP1		Solyc12g088810	S-adenosyl-L-methionine-dependent methyltransferase superfamily protein (AHRD V3.3 *-* F4I6D1_ARATH)	GO:0009452	7-methylguanosine RNA capping	BP	SP2		Solyc01g096730	protein ZINC INDUCED FACILITATOR-LIKE 1-like (AHRD V3.3 *** A0A2I4H204_9ROSI)	GO:0055085	transmembrane transport	BP	SP3		Solyc01g099160	lipoxygenase	GO:0055114	oxidation-reduction process	BP	SP4		Solyc02g070530	Potassium channel KAT1 (AHRD V3.3 *** A0A2G3ANB5_CAPAN)	GO:0055085	transmembrane transport	BP	SLC1		Solyc03g025190	anthocyanin permease	GO:0055085	transmembrane transport	BP	SLC2		Solyc03g096000	Clathrin heavy chain (AHRD V3.3 *** A0A2G3CUD9_CAPCH)	GO:0098797	plasma membrane protein complex	CC	SLC3		Solyc01g067520
Solyc02g032660	Protein DETOXIFICATION (AHRD V3.3 *** A0A328DGG9_9ASTE)	GO:0055085	transmembrane transport	BP	SP1		Solyc02g078920	Endonuclease 3 (AHRD V3.3 *** A0A2G3D5Y1_CAPCH)	GO:0006308	DNA catabolic process	BP	SP2		Solyc01g098190	(Sodium/potassium)/proton exchanger 4	GO:0055085	transmembrane transport	BP	SP3		Solyc01g100960	Glucose-6-phosphate 1-dehydrogenase (AHRD V3.3 *** A0A1U8GXG1_CAPAN)	GO:0055114	oxidation-reduction process	BP	SP4		Solyc02g072500	Nucleobase-ascorbate transporter 7 (AHRD V3.3 *** A0A1U8FKB3_CAPAN)	GO:0055085	transmembrane transport	BP	SLC1		Solyc03g025230	Protein DETOXIFICATION (AHRD V3.3 *** Q6V7U8_SOLLC)	GO:0055085	transmembrane transport	BP	SLC2		Solyc03g111570	callose synthase 10 (AHRD V3.3 *** A0A2I4E5T8_9ROSI)	GO:0098797	plasma membrane protein complex	CC	SLC3		Solyc01g068410
Solyc02g067790	High affinity nitrate transporter 2.7 (AHRD V3.3 *** A0A2G2Y0R2_CAPAN)	GO:0055085	transmembrane transport	BP	SP1		Solyc05g009430	Endonuclease 3 (AHRD V3.3 *** A0A2G3B636_CAPCH)	GO:0006308	DNA catabolic process	BP	SP2		Solyc01g105150	Potassium transporter (AHRD V3.3 *** K4B285_SOLLC)	GO:0055085	transmembrane transport	BP	SP3		Solyc01g104860	Peroxidase (AHRD V3.3 *** K4B258_SOLLC)	GO:0055114	oxidation-reduction process	BP	SP4		Solyc02g081600	Zinc transporter protein (AHRD V3.3 *-* A5BDR3_VITVI)	GO:0055085	transmembrane transport	BP	SLC1		Solyc03g052990	Cation efflux protein (AHRD V3.3 *** A0A200PY73_9MAGN)	GO:0055085	transmembrane transport	BP	SLC2		Solyc05g052510	Clathrin heavy chain (AHRD V3.3 *** A0A2G2WTL3_CAPBA)	GO:0098797	plasma membrane protein complex	CC	SLC3		Solyc01g080850
Solyc02g069200	iron-regulated transporter 1	GO:0055085	transmembrane transport	BP	SP1		Solyc03g112910	Pantothenate kinase 2 (AHRD V3.3 *** A0A0K9S3P1_SPIOL)	GO:0015937	coenzyme A biosynthetic process	BP	SP2		Solyc01g150169	Oligopeptide transporter (AHRD V3.3 *-* A0A200QXQ7_9MAGN)	GO:0055085	transmembrane transport	BP	SP3		Solyc01g109150	cytochrome P450 CYP74C4	GO:0055114	oxidation-reduction process	BP	SP4		Solyc02g085170	Sugar facilitator protein 10	GO:0055085	transmembrane transport	BP	SLC1		Solyc03g097940	Potassium channel SKOR (AHRD V3.3 *** A0A2G3A0N7_CAPAN)	GO:0055085	transmembrane transport	BP	SLC2		Solyc11g005980	Callose synthase (AHRD V3.3 *** K7PRK8_MAIZE)	GO:0098797	plasma membrane protein complex	CC	SLC3		Solyc01g098190
Solyc02g070530	Potassium channel KAT1 (AHRD V3.3 *** A0A2G3ANB5_CAPAN)	GO:0055085	transmembrane transport	BP	SP1		Solyc11g013460	Dephospho-CoA kinase (AHRD V3.3 *** A0A1U8FC11_CAPAN)	GO:0015937	coenzyme A biosynthetic process	BP	SP2		Solyc01g109320	Protein DETOXIFICATION (AHRD V3.3 *** A0A200R7E8_9MAGN)	GO:0055085	transmembrane transport	BP	SP3		Solyc01g109160	CYP74C4	GO:0055114	oxidation-reduction process	BP	SP4		Solyc02g086160	plastidic glucose translocator 1	GO:0055085	transmembrane transport	BP	SLC1		Solyc04g005070	Major facilitator superfamily protein (AHRD V3.3 *** A0A2U1N7S7_ARTAN)	GO:0055085	transmembrane transport	BP	SLC2		Solyc03g121130	rRNA-processing protein FCF1-like protein (AHRD V3.3 *** A0A2G2WP95_CAPBA)	GO:0032040	small-subunit processome	CC	SLC3		Solyc01g102770
Solyc02g071920	NOD26-like intrinsic protein 1.2	GO:0055085	transmembrane transport	BP	SP1		Solyc06g007980	Sterol 3-beta-glucosyltransferase (AHRD V3.3 *** B6U4Q7_MAIZE)	GO:0030259	lipid glycosylation	BP	SP2		Solyc01g111840	Major facilitator superfamily protein (AHRD V3.3 *** A0A1P8BEX6_ARATH)	GO:0055085	transmembrane transport	BP	SP3		Solyc01g111970	L-ascorbate oxidase-like protein (AHRD V3.3 *** A0A1U8DYA0_CAPAN)	GO:0055114	oxidation-reduction process	BP	SP4		Solyc02g087000	Potassium transporter (AHRD V3.3 *** A0A2G3AC18_CAPAN)	GO:0055085	transmembrane transport	BP	SLC1		Solyc04g009790	Protein DETOXIFICATION (AHRD V3.3 *-* A0A0K9R7X2_SPIOL)	GO:0055085	transmembrane transport	BP	SLC2		Solyc10g079430	U3 small nucleolar RNA-associated protein 11 (AHRD V3.3 *** A0A1U8E9A3_CAPAN)	GO:0032040	small-subunit processome	CC	SLC3		Solyc01g110120
Solyc02g080540	ATP synthase gamma chain, chloroplastic (AHRD V3.3 *** A0A2G3D743_CAPCH)	GO:0055085	transmembrane transport	BP	SP1		Solyc09g061860	Sterol 3-beta-glucosyltransferase (AHRD V3.3 *** B6U4Q7_MAIZE)	GO:0030259	lipid glycosylation	BP	SP2		Solyc02g037510	Cationic amino acid transporter 2, vacuolar (AHRD V3.3 *** A0A2G3A4Q3_CAPAN)	GO:0055085	transmembrane transport	BP	SP3		Solyc02g011810	NAD(P)H-quinone oxidoreductase subunit H, chloroplastic (AHRD V3.3 *-* A0A2G3B5W4_CAPCH)	GO:0055114	oxidation-reduction process	BP	SP4		Solyc02g092440	Mitochondrial outer membrane protein porin 2 (AHRD V3.3 *** A0A1U8FWW1_CAPAN)	GO:0055085	transmembrane transport	BP	SLC1		Solyc04g025990	Potassium transporter (AHRD V3.3 *** A0A2G3CGF8_CAPCH)	GO:0055085	transmembrane transport	BP	SLC2		Solyc01g008280	Serine/threonine-protein phosphatase 2A activator (AHRD V3.3 *** A0A2G3AYA9_CAPCH)	GO:0019208	phosphatase regulator activity	MF	SLC3		Solyc01g112310
Solyc02g081600	Zinc transporter protein (AHRD V3.3 *-* A5BDR3_VITVI)	GO:0055085	transmembrane transport	BP	SP1		Solyc01g007090	Aluminum-activated malate transporter (AHRD V3.3 *** A0A200Q9N0_9MAGN)	GO:0015743	malate transport	BP	SP2		Solyc02g063020	Major facilitator superfamily protein (AHRD V3.3 *** A0A2U1P386_ARTAN)	GO:0055085	transmembrane transport	BP	SP3		Solyc02g024050	Ferredoxin--NADP reductase, chloroplastic (AHRD V3.3 *** K4B553_SOLLC)	GO:0055114	oxidation-reduction process	BP	SP4		Solyc03g005150	Sugar transporter protein 13	GO:0055085	transmembrane transport	BP	SLC1		Solyc04g076760	Oligopeptide transporter (AHRD V3.3 *** A0A200QXQ7_9MAGN)	GO:0055085	transmembrane transport	BP	SLC2		Solyc01g111790	Serine/threonine protein phosphatase 2A regulatory subunit (AHRD V3.3 *** A0A2I4EWF2_9ROSI)	GO:0019208	phosphatase regulator activity	MF	SLC3		Solyc02g062890
Solyc02g082080	Copper transporter (AHRD V3.3 *** E9LK45_VITVI)	GO:0055085	transmembrane transport	BP	SP1		Solyc01g096140	Aluminum-activated malate transporter 10 (AHRD V3.3 *** A0A2G2YY99_CAPAN)	GO:0015743	malate transport	BP	SP2		Solyc02g067460	Mitochondrial outer membrane protein porin (AHRD V3.3 *** A0A2K3KY08_TRIPR)	GO:0055085	transmembrane transport	BP	SP3		Solyc02g030480	Alcohol dehydrogenase superfamily (AHRD V3.3 *-* A0A200Q008_9MAGN)	GO:0055114	oxidation-reduction process	BP	SP4		Solyc03g025210	Protein DETOXIFICATION (AHRD V3.3 *** A0A328E0F4_9ASTE)	GO:0055085	transmembrane transport	BP	SLC1		Solyc05g005720	Potassium transporter (AHRD V3.3 *** A0A2G2VMI2_CAPBA)	GO:0055085	transmembrane transport	BP	SLC2		Solyc02g093800	Serine/threonine protein phosphatase 2A regulatory subunit (AHRD V3.3 *** A0A2G2XIR2_CAPBA)	GO:0019208	phosphatase regulator activity	MF	SLC3		Solyc02g063140
Solyc02g083740	Oligopeptide transporter (AHRD V3.3 *** A0A200RAW0_9MAGN)	GO:0055085	transmembrane transport	BP	SP1		Solyc05g009590	Aluminum-activated malate transporter 9 (AHRD V3.3 *** A0A2G3B6C3_CAPCH)	GO:0015743	malate transport	BP	SP2		Solyc02g067790	High affinity nitrate transporter 2.7 (AHRD V3.3 *** A0A2G2Y0R2_CAPAN)	GO:0055085	transmembrane transport	BP	SP3		Solyc02g032830	Peroxidase (AHRD V3.3 *** K4B5M7_SOLLC)	GO:0055114	oxidation-reduction process	BP	SP4		Solyc03g052990	Cation efflux protein (AHRD V3.3 *** A0A200PY73_9MAGN)	GO:0055085	transmembrane transport	BP	SLC1		Solyc05g005990	Protein NRT1/ PTR FAMILY 1.1 (AHRD V3.3 *-* PTR32_ARATH)	GO:0055085	transmembrane transport	BP	SLC2		Solyc05g014340	Serine/threonine protein phosphatase 2A regulatory subunit (AHRD V3.3 *** A0A2G2VNN0_CAPBA)	GO:0019208	phosphatase regulator activity	MF	SLC3		Solyc02g067820
Solyc02g085170	Sugar facilitator protein 10	GO:0055085	transmembrane transport	BP	SP1		Solyc06g061100	Aluminum activated malate transporter family protein (AHRD V3.3 *** A0A2U1LIJ8_ARTAN)	GO:0015743	malate transport	BP	SP2		Solyc02g070530	Potassium channel KAT1 (AHRD V3.3 *** A0A2G3ANB5_CAPAN)	GO:0055085	transmembrane transport	BP	SP3		Solyc02g062500	2-oxoglutarate (2OG) and Fe(II)-dependent oxygenase superfamily protein (AHRD V3.3 *** A0A2U1LXD5_ARTAN)	GO:0055114	oxidation-reduction process	BP	SP4		Solyc03g078600	Sugar transporter protein 14	GO:0055085	transmembrane transport	BP	SLC1		Solyc05g006920	Protein NRT1/ PTR FAMILY 2.13 (AHRD V3.3 *** A0A1U8EVJ4_CAPAN)	GO:0055085	transmembrane transport	BP	SLC2		Solyc06g065690	Serine/threonine protein phosphatase 2A regulatory subunit (AHRD V3.3 *** A0A2G2WKL6_CAPBA)	GO:0019208	phosphatase regulator activity	MF	SLC3		Solyc02g078840
Solyc02g086160	plastidic glucose translocator 1	GO:0055085	transmembrane transport	BP	SP1		Solyc09g065070	Aluminum-activated malate transporter (AHRD V3.3 *** A0A2U1LQV2_ARTAN)	GO:0015743	malate transport	BP	SP2		Solyc02g080490	Protein DETOXIFICATION (AHRD V3.3 *** A0A328DGG9_9ASTE)	GO:0055085	transmembrane transport	BP	SP3		Solyc02g068310	2-oxoglutarate (2OG) and Fe(II)-dependent oxygenase superfamily protein (AHRD V3.3 *** Q9XI75_ARATH)	GO:0055114	oxidation-reduction process	BP	SP4		Solyc03g093400	Sugar transporter protein 15	GO:0055085	transmembrane transport	BP	SLC1		Solyc05g006990	Major facilitator superfamily protein (AHRD V3.3 *** A0A1P8AT47_ARATH)	GO:0055085	transmembrane transport	BP	SLC2		Solyc01g067210	Cullin (AHRD V3.3 *-* A0A200Q1J8_9MAGN)	GO:0031625	ubiquitin protein ligase binding	MF	SLC3		Solyc02g079980
Solyc02g087000	Potassium transporter (AHRD V3.3 *** A0A2G3AC18_CAPAN)	GO:0055085	transmembrane transport	BP	SP1		Solyc07g005940	V-type proton ATPase subunit H (AHRD V3.3 *** A0A2G2YZQ7_CAPAN)	GO:0000221	vacuolar proton-transporting V-type ATPa...	CC	SP2		Solyc02g081600	Zinc transporter protein (AHRD V3.3 *-* A5BDR3_VITVI)	GO:0055085	transmembrane transport	BP	SP3		Solyc02g068330	2-oxoglutarate (2OG) and Fe(II)-dependent oxygenase superfamily protein (AHRD V3.3 *** Q9XI75_ARATH)	GO:0055114	oxidation-reduction process	BP	SP4		Solyc04g005070	Major facilitator superfamily protein (AHRD V3.3 *** A0A2U1N7S7_ARTAN)	GO:0055085	transmembrane transport	BP	SLC1		Solyc05g008060	SlPIN4	GO:0055085	transmembrane transport	BP	SLC2		Solyc01g067270	Cullin (AHRD V3.3 *-* A0A200Q1J8_9MAGN)	GO:0031625	ubiquitin protein ligase binding	MF	SLC3		Solyc02g080540
Solyc02g092440	Mitochondrial outer membrane protein porin 2 (AHRD V3.3 *** A0A1U8FWW1_CAPAN)	GO:0055085	transmembrane transport	BP	SP1		Solyc12g009890	V-type proton ATPase subunit H (AHRD V3.3 *** A0A2G2X4D2_CAPBA)	GO:0000221	vacuolar proton-transporting V-type ATPa...	CC	SP2		Solyc02g082080	Copper transporter (AHRD V3.3 *** E9LK45_VITVI)	GO:0055085	transmembrane transport	BP	SP3		Solyc02g069250	Alcohol dehydrogenase superfamily (AHRD V3.3 *-* A0A200Q008_9MAGN)	GO:0055114	oxidation-reduction process	BP	SP4		Solyc04g007530	Protein DETOXIFICATION (AHRD V3.3 *** A0A328D6Y5_9ASTE)	GO:0055085	transmembrane transport	BP	SLC1		Solyc05g008500	Protein DETOXIFICATION (AHRD V3.3 *** A0A0K9S336_SPIOL)	GO:0055085	transmembrane transport	BP	SLC2		Solyc02g021470	cullin	GO:0031625	ubiquitin protein ligase binding	MF	SLC3		Solyc02g081030
Solyc03g025210	Protein DETOXIFICATION (AHRD V3.3 *** A0A328E0F4_9ASTE)	GO:0055085	transmembrane transport	BP	SP1		Solyc01g008020	Equilibrative nucleotide transporter 1 (AHRD V3.3 *** A0A2G3AYC6_CAPCH)	GO:0016021	integral component of membrane	CC	SP2		Solyc02g083740	Oligopeptide transporter (AHRD V3.3 *** A0A200RAW0_9MAGN)	GO:0055085	transmembrane transport	BP	SP3		Solyc02g070080	2-oxoglutarate (2OG) and Fe(II)-dependent oxygenase superfamily protein (AHRD V3.3 *** A0A2U1QGX7_ARTAN)	GO:0055114	oxidation-reduction process	BP	SP4		Solyc04g015990	cation/H(+) antiporter 28-like (AHRD V3.3 *** A0A2I4E9X5_9ROSI)	GO:0055085	transmembrane transport	BP	SLC1		Solyc05g013450	Protein DETOXIFICATION (AHRD V3.3 *** A0A1Q3CW99_CEPFO)	GO:0055085	transmembrane transport	BP	SLC2		Solyc02g087900	Cullin (AHRD V3.3 *** A0A2U1PKA1_ARTAN)	GO:0031625	ubiquitin protein ligase binding	MF	SLC3		Solyc02g081600
Solyc03g025230	Protein DETOXIFICATION (AHRD V3.3 *** Q6V7U8_SOLLC)	GO:0055085	transmembrane transport	BP	SP1		Solyc01g009380	Nicalin (AHRD V3.3 *** A0A1Q3D0I4_CEPFO)	GO:0016021	integral component of membrane	CC	SP2		Solyc02g085170	Sugar facilitator protein 10	GO:0055085	transmembrane transport	BP	SP3		Solyc02g070120	FAD-binding Berberine family protein (AHRD V3.3 *-* A0A2U1MQE5_ARTAN)	GO:0055114	oxidation-reduction process	BP	SP4		Solyc04g049340	Tryptophan/tyrosine permease (AHRD V3.3 *** A0A2U1PXY3_ARTAN)	GO:0055085	transmembrane transport	BP	SLC1		Solyc05g013460	Protein DETOXIFICATION (AHRD V3.3 *** A0A1Q3CW99_CEPFO)	GO:0055085	transmembrane transport	BP	SLC2		Solyc06g084520	Cul1	GO:0031625	ubiquitin protein ligase binding	MF	SLC3		Solyc02g085170
Solyc03g025250	Protein DETOXIFICATION (AHRD V3.3 *** A0A328E0F4_9ASTE)	GO:0055085	transmembrane transport	BP	SP1		Solyc01g017240	Protein TIC 214 (AHRD V3.3 *-* J7H3X3_CAPAN)	GO:0016021	integral component of membrane	CC	SP2		Solyc02g086160	plastidic glucose translocator 1	GO:0055085	transmembrane transport	BP	SP3		Solyc02g070160	FAD-binding Berberine family protein (AHRD V3.3 *** A0A2U1LDC6_ARTAN)	GO:0055114	oxidation-reduction process	BP	SP4		Solyc05g005720	Potassium transporter (AHRD V3.3 *** A0A2G2VMI2_CAPBA)	GO:0055085	transmembrane transport	BP	SLC1		Solyc05g013900	ABC transporter (AHRD V3.3 *-* A0A200RCU2_9MAGN)	GO:0055085	transmembrane transport	BP	SLC2		Solyc01g108670	Kinesin (AHRD V3.3 *** A0A200QYC3_9MAGN)	GO:0015631	tubulin binding	MF	SLC3		Solyc02g085860
Solyc03g071490	Protein DETOXIFICATION (AHRD V3.3 *-* A0A328DM47_9ASTE)	GO:0055085	transmembrane transport	BP	SP1		Solyc01g017300	Photosystem I P700 chlorophyll a apoprotein A1 (AHRD V3.3 *-* W6CLH8_9LILI)	GO:0016021	integral component of membrane	CC	SP2		Solyc02g087000	Potassium transporter (AHRD V3.3 *** A0A2G3AC18_CAPAN)	GO:0055085	transmembrane transport	BP	SP3		Solyc02g070430	Gibberellin 2-oxidase 1 (AHRD V3.3 *** A7LCJ5_SOLTU)	GO:0055114	oxidation-reduction process	BP	SP4		Solyc05g005990	Protein NRT1/ PTR FAMILY 1.1 (AHRD V3.3 *-* PTR32_ARATH)	GO:0055085	transmembrane transport	BP	SLC1		Solyc05g050360	Cyclic nucleotide-gated ion channel 1 (AHRD V3.3 *** A0A2G2WSK7_CAPBA)	GO:0055085	transmembrane transport	BP	SLC2		Solyc01g110380	Kinesin-like protein (AHRD V3.3 *** A0A2G2XNI5_CAPBA)	GO:0015631	tubulin binding	MF	SLC3		Solyc02g086160
Solyc03g093400	Sugar transporter protein 15	GO:0055085	transmembrane transport	BP	SP1		Solyc01g017320	Photosystem I P700 chlorophyll a apoprotein A1 (AHRD V3.3 *-* A0A1S6KJ48_POLSI)	GO:0016021	integral component of membrane	CC	SP2		Solyc02g092440	Mitochondrial outer membrane protein porin 2 (AHRD V3.3 *** A0A1U8FWW1_CAPAN)	GO:0055085	transmembrane transport	BP	SP3		Solyc02g071490	2-oxoglutarate (2OG) and Fe(II)-dependent oxygenase superfamily protein (AHRD V3.3 *** Q9SB32_ARATH)	GO:0055114	oxidation-reduction process	BP	SP4		Solyc05g006920	Protein NRT1/ PTR FAMILY 2.13 (AHRD V3.3 *** A0A1U8EVJ4_CAPAN)	GO:0055085	transmembrane transport	BP	SLC1		Solyc05g053110	Yellow stripe-like protein (AHRD V3.3 *** A0A2D1UXE7_ROSHC)	GO:0055085	transmembrane transport	BP	SLC2		Solyc02g062330	Kinesin-like protein (AHRD V3.3 *** A0A2G2XB42_CAPBA)	GO:0015631	tubulin binding	MF	SLC3		Solyc02g087000
Solyc04g008340	IAA-alanine resistance protein 1 (AHRD V3.3 *** A0A1U8GMT9_CAPAN)	GO:0055085	transmembrane transport	BP	SP1		Solyc01g057770	HCO3-transporter family (AHRD V3.3 *** A0A2U1KUW6_ARTAN)	GO:0016021	integral component of membrane	CC	SP2		Solyc03g007040	K(+) efflux antiporter 5 (AHRD V3.3 *** A0A2G2X685_CAPBA)	GO:0055085	transmembrane transport	BP	SP3		Solyc02g079460	FAD-binding Berberine family protein (AHRD V3.3 *** A0A2U1MQE5_ARTAN)	GO:0055114	oxidation-reduction process	BP	SP4		Solyc05g006990	Major facilitator superfamily protein (AHRD V3.3 *** A0A1P8AT47_ARATH)	GO:0055085	transmembrane transport	BP	SLC1		Solyc06g005620	Zinc transporter 2 (AHRD V3.3 *** A0A2G2WHM1_CAPBA)	GO:0055085	transmembrane transport	BP	SLC2		Solyc03g120810	Kinesin-like protein (AHRD V3.3 *** Q9AVP4_TOBAC)	GO:0015631	tubulin binding	MF	SLC3		Solyc02g087060
Solyc04g018090	Sodium/hydrogen exchanger, putative, expressed (AHRD V3.3 *-* D8L9T1_WHEAT)	GO:0055085	transmembrane transport	BP	SP1		Solyc01g058360	protein ZINC INDUCED FACILITATOR-LIKE 1-like (AHRD V3.3 *** A0A2I4H204_9ROSI)	GO:0016021	integral component of membrane	CC	SP2		Solyc03g025210	Protein DETOXIFICATION (AHRD V3.3 *** A0A328E0F4_9ASTE)	GO:0055085	transmembrane transport	BP	SP3		Solyc02g079480	FAD-binding Berberine family protein (AHRD V3.3 *** A0A2U1MQE5_ARTAN)	GO:0055114	oxidation-reduction process	BP	SP4		Solyc05g008060	SlPIN4	GO:0055085	transmembrane transport	BP	SLC1		Solyc06g008820	Na+/H+ antiporter 1	GO:0055085	transmembrane transport	BP	SLC2		Solyc04g076310	Kinesin-like protein FRA1 (AHRD V3.3 *** A0A2G2ZQX3_CAPAN)	GO:0015631	tubulin binding	MF	SLC3		Solyc02g088230
Solyc04g071300	ATP synthase subunit alpha, chloroplastic (AHRD V3.3 *-* A0A2G2WJI2_CAPBA)	GO:0055085	transmembrane transport	BP	SP1		Solyc01g067710	(Sodium/potassium)/proton exchanger 3	GO:0016021	integral component of membrane	CC	SP2		Solyc03g025250	Protein DETOXIFICATION (AHRD V3.3 *** A0A328E0F4_9ASTE)	GO:0055085	transmembrane transport	BP	SP3		Solyc02g080120	Gibberellin 2-beta-dioxygenase 8 (AHRD V3.3 *** A0A1U8FMY1_CAPAN)	GO:0055114	oxidation-reduction process	BP	SP4		Solyc05g013450	Protein DETOXIFICATION (AHRD V3.3 *** A0A1Q3CW99_CEPFO)	GO:0055085	transmembrane transport	BP	SLC1		Solyc06g048430	ATP synthase subunit delta', mitochondrial (AHRD V3.3 *-* A0A2G3C5X9_CAPCH)	GO:0055085	transmembrane transport	BP	SLC2		Solyc04g081060	Kinesin-like protein NACK1 (AHRD V3.3 *** A0A2G2X190_CAPBA)	GO:0015631	tubulin binding	MF	SLC3		Solyc02g088560
Solyc04g079510	Major facilitator superfamily protein (AHRD V3.3 *** A0A2U1PWN6_ARTAN)	GO:0055085	transmembrane transport	BP	SP1		Solyc01g068410	SlPIN5	GO:0016021	integral component of membrane	CC	SP2		Solyc03g071490	Protein DETOXIFICATION (AHRD V3.3 *-* A0A328DM47_9ASTE)	GO:0055085	transmembrane transport	BP	SP3		Solyc02g080670	L-ascorbate oxidase-like protein (AHRD V3.3 *** A0A1U8FN33_CAPAN)	GO:0055114	oxidation-reduction process	BP	SP4		Solyc05g013460	Protein DETOXIFICATION (AHRD V3.3 *** A0A1Q3CW99_CEPFO)	GO:0055085	transmembrane transport	BP	SLC1		Solyc06g051920	Cyclic nucleotide gated channel 1 (AHRD V3.3 *** A0A2U1KHS4_ARTAN)	GO:0055085	transmembrane transport	BP	SLC2		Solyc05g017980	Microtubule-associated protein 70 (AHRD V3.3 *** A0A200QNX4_9MAGN)	GO:0015631	tubulin binding	MF	SLC3		Solyc02g092660
Solyc04g082830	Auxin efflux carrier (AHRD V3.3 *** A0A200PR79_9MAGN)	GO:0055085	transmembrane transport	BP	SP1		Solyc01g086770	Major facilitator superfamily protein (AHRD V3.3 --* AT3G19940.1)	GO:0016021	integral component of membrane	CC	SP2		Solyc03g052990	Cation efflux protein (AHRD V3.3 *** A0A200PY73_9MAGN)	GO:0055085	transmembrane transport	BP	SP3		Solyc02g081190	1-aminocyclopropane-1-carboxylate oxidase 4	GO:0055114	oxidation-reduction process	BP	SP4		Solyc05g013900	ABC transporter (AHRD V3.3 *-* A0A200RCU2_9MAGN)	GO:0055085	transmembrane transport	BP	SLC1		Solyc06g060760	tonoplast intrinsic protein 2.3	GO:0055085	transmembrane transport	BP	SLC2		Solyc08g042030	Kinesin-like protein (AHRD V3.3 *** A0A328E6H2_9ASTE)	GO:0015631	tubulin binding	MF	SLC3		Solyc03g005480
Solyc05g005720	Potassium transporter (AHRD V3.3 *** A0A2G2VMI2_CAPBA)	GO:0055085	transmembrane transport	BP	SP1		Solyc01g094680	Signal peptide peptidase-like 4 (AHRD V3.3 *** A0A2G3BSX8_CAPCH)	GO:0016021	integral component of membrane	CC	SP2		Solyc03g058920	Mitochondrial outer membrane protein porin (AHRD V3.3 *** A0A2K3KY08_TRIPR)	GO:0055085	transmembrane transport	BP	SP3		Solyc02g084740	Cytochrome P450 (AHRD V3.3 *** A0A200QE89_9MAGN)	GO:0055114	oxidation-reduction process	BP	SP4		Solyc05g053110	Yellow stripe-like protein (AHRD V3.3 *** A0A2D1UXE7_ROSHC)	GO:0055085	transmembrane transport	BP	SLC1		Solyc06g060910	Glycerol-3-phosphate transporter 4-like protein (AHRD V3.3 *** A0A2K3PKE8_TRIPR)	GO:0055085	transmembrane transport	BP	SLC2		Solyc11g012660	Microtubule-associated protein 70 (AHRD V3.3 *** A0A200RBU6_9MAGN)	GO:0015631	tubulin binding	MF	SLC3		Solyc03g005555
Solyc05g005940	Protein NRT1/ PTR FAMILY 1.2 (AHRD V3.3 *** A0A1J3DU78_NOCCA)	GO:0055085	transmembrane transport	BP	SP1		Solyc01g096730	protein ZINC INDUCED FACILITATOR-LIKE 1-like (AHRD V3.3 *** A0A2I4H204_9ROSI)	GO:0016021	integral component of membrane	CC	SP2		Solyc03g082700	Oligopeptide transporter (AHRD V3.3 *** A0A200RD47_9MAGN)	GO:0055085	transmembrane transport	BP	SP3		Solyc02g085110	Laccase (AHRD V3.3 *** K4BB25_SOLLC)	GO:0055114	oxidation-reduction process	BP	SP4		Solyc05g053860	Organic cation/carnitine transporter 3 (AHRD V3.3 *** A0A2G2WUV1_CAPBA)	GO:0055085	transmembrane transport	BP	SLC1		Solyc06g066560	tonoplast intrinsic protein 2.5	GO:0055085	transmembrane transport	BP	SLC2		Solyc11g071570	Gamma-tubulin complex component 6 (AHRD V3.3 *** A0A1J3E6I0_NOCCA)	GO:0015631	tubulin binding	MF	SLC3		Solyc03g025210
Solyc05g005970	Protein NRT1/ PTR FAMILY 1.2 (AHRD V3.3 *** A0A1J3DU78_NOCCA)	GO:0055085	transmembrane transport	BP	SP1		Solyc01g098190	(Sodium/potassium)/proton exchanger 4	GO:0016021	integral component of membrane	CC	SP2		Solyc03g093400	Sugar transporter protein 15	GO:0055085	transmembrane transport	BP	SP3		Solyc02g086180	Delta(7)-sterol-C5(6)-desaturase (AHRD V3.3 *-* A0A1U8FPX0_CAPAN)	GO:0055114	oxidation-reduction process	BP	SP4		Solyc05g055990	plasma membrane intrinsic protein 2.12	GO:0055085	transmembrane transport	BP	SLC1		Solyc06g071330	Nucleobase-ascorbate transporter 8 (AHRD V3.3 *** A0A2G3C9N0_CAPCH)	GO:0055085	transmembrane transport	BP	SLC2		Solyc11g071730	Phragmoplast orienting kinesin-1 (AHRD V3.3 *** A0A2G3BAM6_CAPCH)	GO:0015631	tubulin binding	MF	SLC3		Solyc03g026230
Solyc05g005980	protein NRT1/ PTR FAMILY 1.2-like (AHRD V3.3 *** A0A2I4HMB7_9ROSI)	GO:0055085	transmembrane transport	BP	SP1		Solyc01g102520	MLO-like protein (AHRD V3.3 *** K4B1I0_SOLLC)	GO:0016021	integral component of membrane	CC	SP2		Solyc03g097940	Potassium channel SKOR (AHRD V3.3 *** A0A2G3A0N7_CAPAN)	GO:0055085	transmembrane transport	BP	SP3		Solyc02g086610	Isocitrate dehydrogenase [NADP] (AHRD V3.3 *** A0A2G3AC10_CAPAN)	GO:0055114	oxidation-reduction process	BP	SP4		Solyc06g011660	Protein zinc induced facilitator-like 1-like (AHRD V3.3 *-* A0A2K3NCG9_TRIPR)	GO:0055085	transmembrane transport	BP	SLC1		Solyc06g075500	Protein NRT1/ PTR FAMILY 2.7 (AHRD V3.3 *** A0A1U8H096_CAPAN)	GO:0055085	transmembrane transport	BP	SLC2		Solyc02g080570	Soluble starch synthase (AHRD V3.3 *** C7F7H9_SOLTU)	GO:0030246	carbohydrate binding	MF	SLC3		Solyc03g032075
Solyc05g005990	Protein NRT1/ PTR FAMILY 1.1 (AHRD V3.3 *-* PTR32_ARATH)	GO:0055085	transmembrane transport	BP	SP1		Solyc01g104250	Rhomboid-like protein (AHRD V3.3 *** A0A2I0WGB8_9ASPA)	GO:0016021	integral component of membrane	CC	SP2		Solyc03g112250	Protein DETOXIFICATION (AHRD V3.3 *** A0A2G3CYK5_CAPCH)	GO:0055085	transmembrane transport	BP	SP3		Solyc02g086970	Aldehyde dehydrogenase (AHRD V3.3 *** A0A2U1MUY7_ARTAN)	GO:0055114	oxidation-reduction process	BP	SP4		Solyc06g051920	Cyclic nucleotide gated channel 1 (AHRD V3.3 *** A0A2U1KHS4_ARTAN)	GO:0055085	transmembrane transport	BP	SLC1		Solyc07g014680	Potassium transporter (AHRD V3.3 *-* A0MNZ1_EUTHA)	GO:0055085	transmembrane transport	BP	SLC2		Solyc02g086210	Protein kinase family protein (AHRD V3.3 *-* A0A2U1MH78_ARTAN)	GO:0030246	carbohydrate binding	MF	SLC3		Solyc03g043930
Solyc05g006000	protein NRT1/ PTR FAMILY 1.2-like (AHRD V3.3 *** A0A2I4HMB7_9ROSI)	GO:0055085	transmembrane transport	BP	SP1		Solyc01g111840	Major facilitator superfamily protein (AHRD V3.3 *** A0A1P8BEX6_ARATH)	GO:0016021	integral component of membrane	CC	SP2		Solyc03g115110	ATP synthase subunit gamma (AHRD V3.3 *** A0A2I4EZN6_9ROSI)	GO:0055085	transmembrane transport	BP	SP3		Solyc02g089160	dwarf	GO:0055114	oxidation-reduction process	BP	SP4		Solyc06g072130	tonoplast intrinsic protein 3.1	GO:0055085	transmembrane transport	BP	SLC1		Solyc07g032290	Tryptophan/tyrosine permease (AHRD V3.3 *-* AT2G33260.1)	GO:0055085	transmembrane transport	BP	SLC2		Solyc03g113520	Galactosyltransferase family protein (AHRD V3.3 *** A0A2U1KC25_ARTAN)	GO:0030246	carbohydrate binding	MF	SLC3		Solyc03g071490
Solyc05g006920	Protein NRT1/ PTR FAMILY 2.13 (AHRD V3.3 *** A0A1U8EVJ4_CAPAN)	GO:0055085	transmembrane transport	BP	SP1		Solyc02g014430	Equilibrative nucleotide transporter like (AHRD V3.3 *** A0A2R6QTM2_ACTCH)	GO:0016021	integral component of membrane	CC	SP2		Solyc04g049340	Tryptophan/tyrosine permease (AHRD V3.3 *** A0A2U1PXY3_ARTAN)	GO:0055085	transmembrane transport	BP	SP3		Solyc02g090300	Geraniol 8-hydroxylase (AHRD V3.3 *** A0A1U8FQZ4_CAPAN)	GO:0055114	oxidation-reduction process	BP	SP4		Solyc06g075450	Protein NRT1/ PTR FAMILY 2.7 (AHRD V3.3 *** A0A2G3CB24_CAPCH)	GO:0055085	transmembrane transport	BP	SLC1		Solyc08g016500	Potassium channel KAT1 (AHRD V3.3 *** A0A2G3BRN2_CAPCH)	GO:0055085	transmembrane transport	BP	SLC2		Solyc03g119230	Protein kinase-like domain-containing protein (AHRD V3.3 *** A0A2U1LHR5_ARTAN)	GO:0030246	carbohydrate binding	MF	SLC3		Solyc03g097590
Solyc05g006990	Major facilitator superfamily protein (AHRD V3.3 *** A0A1P8AT47_ARATH)	GO:0055085	transmembrane transport	BP	SP1		Solyc02g020960	Photosystem I P700 chlorophyll a apoprotein A1 (AHRD V3.3 *** J7H3U2_CAPAN)	GO:0016021	integral component of membrane	CC	SP2		Solyc04g071300	ATP synthase subunit alpha, chloroplastic (AHRD V3.3 *-* A0A2G2WJI2_CAPBA)	GO:0055085	transmembrane transport	BP	SP3		Solyc03g006690	FAD-binding Berberine family protein (AHRD V3.3 *-* A0A1P8BCJ3_ARATH)	GO:0055114	oxidation-reduction process	BP	SP4		Solyc06g075500	Protein NRT1/ PTR FAMILY 2.7 (AHRD V3.3 *** A0A1U8H096_CAPAN)	GO:0055085	transmembrane transport	BP	SLC1		Solyc08g066940	Protein NRT1/ PTR FAMILY 1.2 (AHRD V3.3 *** A0A1J3FWJ0_NOCCA)	GO:0055085	transmembrane transport	BP	SLC2		Solyc05g007930	Beta-1,3-galactosyltransferase 15 (AHRD V3.3 *** A0A1U8EV49_CAPAN)	GO:0030246	carbohydrate binding	MF	SLC3		Solyc03g097600
Solyc05g008060	SlPIN4	GO:0055085	transmembrane transport	BP	SP1		Solyc02g067790	High affinity nitrate transporter 2.7 (AHRD V3.3 *** A0A2G2Y0R2_CAPAN)	GO:0016021	integral component of membrane	CC	SP2		Solyc04g074860	Protein DETOXIFICATION (AHRD V3.3 *** A0A1Q3CSX6_CEPFO)	GO:0055085	transmembrane transport	BP	SP3		Solyc03g007160	Amine oxidase (AHRD V3.3 *-* A0A200PSW8_9MAGN)	GO:0055114	oxidation-reduction process	BP	SP4		Solyc06g082230	cation/H(+) antiporter 14-like (AHRD V3.3 *** A0A2I4FA29_9ROSI)	GO:0055085	transmembrane transport	BP	SLC1		Solyc08g069000	Mg2+ transporter protein, CorA-like/Zinc transport protein ZntB (AHRD V3.3 *-* A0A2U1Q3X4_ARTAN)	GO:0055085	transmembrane transport	BP	SLC2		Solyc09g015227	Wall-associated receptor kinase (AHRD V3.3 *-* A0A200QM84_9MAGN)	GO:0030246	carbohydrate binding	MF	SLC3		Solyc03g113050
Solyc05g008500	Protein DETOXIFICATION (AHRD V3.3 *** A0A0K9S336_SPIOL)	GO:0055085	transmembrane transport	BP	SP1		Solyc02g077570	MLO-like protein (AHRD V3.3 *** A0A1C9A1H9_SOLLC)	GO:0016021	integral component of membrane	CC	SP2		Solyc04g076300	Mechanosensitive ion channel protein 2, chloroplastic (AHRD V3.3 *** A0A2G2X028_CAPBA)	GO:0055085	transmembrane transport	BP	SP3		Solyc03g007200	2-alkenal reductase (NADP(+)-dependent) (AHRD V3.3 *** A0A2G2WX40_CAPBA)	GO:0055114	oxidation-reduction process	BP	SP4		Solyc07g007490	Protein DETOXIFICATION (AHRD V3.3 *** A0A2U1KJS1_ARTAN)	GO:0055085	transmembrane transport	BP	SLC1		Solyc08g077170	Protein NRT1/ PTR FAMILY 7.3 (AHRD V3.3 *** A0A1U8GJT1_CAPAN)	GO:0055085	transmembrane transport	BP	SLC2		Solyc10g055470	Beta-galactosidase (AHRD V3.3 *** A0A2G3BEC1_CAPCH)	GO:0030246	carbohydrate binding	MF	SLC3		Solyc03g114480
Solyc05g013450	Protein DETOXIFICATION (AHRD V3.3 *** A0A1Q3CW99_CEPFO)	GO:0055085	transmembrane transport	BP	SP1		Solyc02g082080	Copper transporter (AHRD V3.3 *** E9LK45_VITVI)	GO:0016021	integral component of membrane	CC	SP2		Solyc04g076760	Oligopeptide transporter (AHRD V3.3 *** A0A200QXQ7_9MAGN)	GO:0055085	transmembrane transport	BP	SP3		Solyc03g033690	Peroxidase (AHRD V3.3 *** K4BFP1_SOLLC)	GO:0055114	oxidation-reduction process	BP	SP4		Solyc07g032290	Tryptophan/tyrosine permease (AHRD V3.3 *-* AT2G33260.1)	GO:0055085	transmembrane transport	BP	SLC1		Solyc08g080300	Sugar transporter protein 6	GO:0055085	transmembrane transport	BP	SLC2		Solyc11g018490	Beta-galactosidase (AHRD V3.3 *** A0A2G2ZP46_CAPAN)	GO:0030246	carbohydrate binding	MF	SLC3		Solyc03g114600
Solyc05g013460	Protein DETOXIFICATION (AHRD V3.3 *** A0A1Q3CW99_CEPFO)	GO:0055085	transmembrane transport	BP	SP1		Solyc02g085170	Sugar facilitator protein 10	GO:0016021	integral component of membrane	CC	SP2		Solyc05g005720	Potassium transporter (AHRD V3.3 *** A0A2G2VMI2_CAPBA)	GO:0055085	transmembrane transport	BP	SP3		Solyc03g033700	Peroxidase (AHRD V3.3 *-* M1C261_SOLTU)	GO:0055114	oxidation-reduction process	BP	SP4		Solyc07g043230	Zinc transporter protein (AHRD V3.3 *** A5BDR3_VITVI)	GO:0055085	transmembrane transport	BP	SLC1		Solyc09g008370	Major facilitator superfamily (AHRD V3.3 *** A0A2U1PF99_ARTAN)	GO:0055085	transmembrane transport	BP	SLC2		Solyc01g008860	Protein kinase APK1B, chloroplastic (AHRD V3.3 *** A0A2G3B9K0_CAPCH)	GO:0032559	adenyl ribonucleotide binding	MF	SLC3		Solyc03g118610
Solyc05g013900	ABC transporter (AHRD V3.3 *-* A0A200RCU2_9MAGN)	GO:0055085	transmembrane transport	BP	SP1		Solyc02g086160	plastidic glucose translocator 1	GO:0016021	integral component of membrane	CC	SP2		Solyc05g005910	Protein NRT1/ PTR FAMILY 1.2 (AHRD V3.3 *-* A0A1J3FWJ0_NOCCA)	GO:0055085	transmembrane transport	BP	SP3		Solyc03g046494	Cytochrome (AHRD V3.3 *-* A0A2G3CDZ2_CAPCH)	GO:0055114	oxidation-reduction process	BP	SP4		Solyc08g069000	Mg2+ transporter protein, CorA-like/Zinc transport protein ZntB (AHRD V3.3 *-* A0A2U1Q3X4_ARTAN)	GO:0055085	transmembrane transport	BP	SLC1		Solyc09g008550	NCS1 family nucleobase:cation symporter-1 (AHRD V3.3 *** A0A328X9Z8_9BURK)	GO:0055085	transmembrane transport	BP	SLC2		Solyc01g017110	Protein Ycf2 (AHRD V3.3 *-* A0A251UU76_HELAN)	GO:0032559	adenyl ribonucleotide binding	MF	SLC3		Solyc04g011340
Solyc05g017930	Potassium channel (AHRD V3.3 *-* O24382_SOLTU)	GO:0055085	transmembrane transport	BP	SP1		Solyc02g087060	WAT1-related protein (AHRD V3.3 *** K4BBL3_SOLLC)	GO:0016021	integral component of membrane	CC	SP2		Solyc05g005970	Protein NRT1/ PTR FAMILY 1.2 (AHRD V3.3 *** A0A1J3DU78_NOCCA)	GO:0055085	transmembrane transport	BP	SP3		Solyc03g061560	NADH dehydrogenase subunit 9 (AHRD V3.3 *** A0A0C5BKN3_9SOLA)	GO:0055114	oxidation-reduction process	BP	SP4		Solyc08g081190	plasma membrane intrinsic protein 1.5	GO:0055085	transmembrane transport	BP	SLC1		Solyc09g072775	Protein NRT1/ PTR FAMILY 5.2 (AHRD V3.3 *** A0A2G3CU52_CAPCH)	GO:0055085	transmembrane transport	BP	SLC2		Solyc01g017140	Protein Ycf2 (AHRD V3.3 *-* A0A0F7BHY0_9SOLA)	GO:0032559	adenyl ribonucleotide binding	MF	SLC3		Solyc04g050440
Solyc05g050360	Cyclic nucleotide-gated ion channel 1 (AHRD V3.3 *** A0A2G2WSK7_CAPBA)	GO:0055085	transmembrane transport	BP	SP1		Solyc02g088230	Phosphate transporter PHO1-like protein 9 (AHRD V3.3 *** A0A2G2V9D0_CAPBA)	GO:0016021	integral component of membrane	CC	SP2		Solyc05g005980	protein NRT1/ PTR FAMILY 1.2-like (AHRD V3.3 *** A0A2I4HMB7_9ROSI)	GO:0055085	transmembrane transport	BP	SP3		Solyc03g065350	UDP-glucose 6-dehydrogenase (AHRD V3.3 *** Q6IVK6_TOBAC)	GO:0055114	oxidation-reduction process	BP	SP4		Solyc09g008370	Major facilitator superfamily (AHRD V3.3 *** A0A2U1PF99_ARTAN)	GO:0055085	transmembrane transport	BP	SLC1		Solyc10g007073	Protein DETOXIFICATION (AHRD V3.3 *** A0A2I4H3J9_9ROSI)	GO:0055085	transmembrane transport	BP	SLC2		Solyc01g028810	Beta chaperonin 60 (AHRD V3.3 *** Q0W9E2_SOLCO)	GO:0032559	adenyl ribonucleotide binding	MF	SLC3		Solyc04g071650
Solyc05g052140	ATP synthase subunit delta', mitochondrial (AHRD V3.3 *** A0A2G2WIK8_CAPBA)	GO:0055085	transmembrane transport	BP	SP1		Solyc02g092230	Heptahelical transmembrane protein ADIPOR3 (AHRD V3.3 *** A0A2G2XHA2_CAPBA)	GO:0016021	integral component of membrane	CC	SP2		Solyc05g005990	Protein NRT1/ PTR FAMILY 1.1 (AHRD V3.3 *-* PTR32_ARATH)	GO:0055085	transmembrane transport	BP	SP3		Solyc03g013600	NAD(P)H-quinone oxidoreductase subunit 6, chloroplastic (AHRD V3.3 *** A0A1U8QDA9_CAPAN)	GO:0055114	oxidation-reduction process	BP	SP4		Solyc09g008550	NCS1 family nucleobase:cation symporter-1 (AHRD V3.3 *** A0A328X9Z8_9BURK)	GO:0055085	transmembrane transport	BP	SLC1		Solyc10g007100	Protein DETOXIFICATION (AHRD V3.3 *** A0A218WWW8_PUNGR)	GO:0055085	transmembrane transport	BP	SLC2		Solyc01g057760	RNA helicase DEAD2	GO:0032559	adenyl ribonucleotide binding	MF	SLC3		Solyc04g077440
Solyc05g053110	Yellow stripe-like protein (AHRD V3.3 *** A0A2D1UXE7_ROSHC)	GO:0055085	transmembrane transport	BP	SP1		Solyc03g005480	WAT1-related protein (AHRD V3.3 *** K4BDX2_SOLLC)	GO:0016021	integral component of membrane	CC	SP2		Solyc05g006000	protein NRT1/ PTR FAMILY 1.2-like (AHRD V3.3 *** A0A2I4HMB7_9ROSI)	GO:0055085	transmembrane transport	BP	SP3		Solyc03g013500	Photosystem II protein D1 (AHRD V3.3 *-* A0A2G2ZHC0_CAPAN)	GO:0055114	oxidation-reduction process	BP	SP4		Solyc09g073010	Phosphate transporter protein (AHRD V3.3 *** A0A0E3IET4_WHEAT)	GO:0055085	transmembrane transport	BP	SLC1		Solyc10g084950	Protein NRT1/ PTR FAMILY 5.7 (AHRD V3.3 *** A0A2G2VUL0_CAPBA)	GO:0055085	transmembrane transport	BP	SLC2		Solyc01g068330	Cell division control protein 48-like protein C (AHRD V3.3 *** A0A2G3DH55_CAPCH)	GO:0032559	adenyl ribonucleotide binding	MF	SLC3		Solyc04g080050
Solyc05g053860	Organic cation/carnitine transporter 3 (AHRD V3.3 *** A0A2G2WUV1_CAPBA)	GO:0055085	transmembrane transport	BP	SP1		Solyc03g031990	Auxin efflux carrier (AHRD V3.3 *-* A0A2U1MR93_ARTAN)	GO:0016021	integral component of membrane	CC	SP2		Solyc05g006920	Protein NRT1/ PTR FAMILY 2.13 (AHRD V3.3 *** A0A1U8EVJ4_CAPAN)	GO:0055085	transmembrane transport	BP	SP3		Solyc03g078440	Cinnamyl alcohol dehydrogenase (AHRD V3.3 *** C1IC54_GOSHI)	GO:0055114	oxidation-reduction process	BP	SP4		Solyc09g075800	Chloride channel protein (AHRD V3.3 *** A0A200QQ46_9MAGN)	GO:0055085	transmembrane transport	BP	SLC1		Solyc11g008200	Major facilitator superfamily (AHRD V3.3 *** A0A2U1MQP6_ARTAN)	GO:0055085	transmembrane transport	BP	SLC2		Solyc01g080810	Isoleucine--tRNA ligase (AHRD V3.3 *** A0A1J3CFD6_NOCCA)	GO:0032559	adenyl ribonucleotide binding	MF	SLC3		Solyc04g080450
Solyc05g055990	plasma membrane intrinsic protein 2.12	GO:0055085	transmembrane transport	BP	SP1		Solyc03g080070	WAT1-related protein (AHRD V3.3 *** K4BHY3_SOLLC)	GO:0016021	integral component of membrane	CC	SP2		Solyc05g008060	SlPIN4	GO:0055085	transmembrane transport	BP	SP3		Solyc03g096990	Cytochrome P450 (AHRD V3.3 *** A0A200R6R8_9MAGN)	GO:0055114	oxidation-reduction process	BP	SP4		Solyc10g005450	Equilibrative nucleotide transporter like (AHRD V3.3 *** A0A2R6QTM2_ACTCH)	GO:0055085	transmembrane transport	BP	SLC1		Solyc11g065820	Protein DETOXIFICATION (AHRD V3.3 *** S6BP63_TOBAC)	GO:0055085	transmembrane transport	BP	SLC2		Solyc01g094350	RNA helicase DEAD4	GO:0032559	adenyl ribonucleotide binding	MF	SLC3		Solyc05g005720
Solyc06g011660	Protein zinc induced facilitator-like 1-like (AHRD V3.3 *-* A0A2K3NCG9_TRIPR)	GO:0055085	transmembrane transport	BP	SP1		Solyc03g093400	Sugar transporter protein 15	GO:0016021	integral component of membrane	CC	SP2		Solyc05g008500	Protein DETOXIFICATION (AHRD V3.3 *** A0A0K9S336_SPIOL)	GO:0055085	transmembrane transport	BP	SP3		Solyc03g097910	putative dehydrogenase	GO:0055114	oxidation-reduction process	BP	SP4		Solyc10g006080	Sodium/hydrogen exchanger (AHRD V3.3 *** A0A328CZZ7_9ASTE)	GO:0055085	transmembrane transport	BP	SLC1		Solyc11g069430	plasma membrane intrinsic protein 2.6	GO:0055085	transmembrane transport	BP	SLC2		Solyc01g095710	RNA helicase DEAH-box3	GO:0032559	adenyl ribonucleotide binding	MF	SLC3		Solyc05g005830
Solyc06g034290	Glycerol-3-phosphate transporter 1-like protein (AHRD V3.3 *** A0A2K3PR18_TRIPR)	GO:0055085	transmembrane transport	BP	SP1		Solyc03g095650	MLO-like protein (AHRD V3.3 *** K4BIY8_SOLLC)	GO:0016021	integral component of membrane	CC	SP2		Solyc05g013450	Protein DETOXIFICATION (AHRD V3.3 *** A0A1Q3CW99_CEPFO)	GO:0055085	transmembrane transport	BP	SP3		Solyc03g019870	Cytochrome P450 (AHRD V3.3 *** A0A200QAC3_9MAGN)	GO:0055114	oxidation-reduction process	BP	SP4		Solyc10g080880	SlPIN7	GO:0055085	transmembrane transport	BP	SLC1		Solyc12g007220	Protein NRT1/ PTR FAMILY 1.1 (AHRD V3.3 *** A0A2G2X3A7_CAPBA)	GO:0055085	transmembrane transport	BP	SLC2		Solyc01g098740	Protein kinase superfamily protein (AHRD V3.3 *** F4HYK7_ARATH)	GO:0032559	adenyl ribonucleotide binding	MF	SLC3		Solyc05g006920
Solyc06g066560	tonoplast intrinsic protein 2.5	GO:0055085	transmembrane transport	BP	SP1		Solyc03g097590	Bidirectional sugar transporter SWEET (AHRD V3.3 *** M1D4D4_SOLTU)	GO:0016021	integral component of membrane	CC	SP2		Solyc05g013460	Protein DETOXIFICATION (AHRD V3.3 *** A0A1Q3CW99_CEPFO)	GO:0055085	transmembrane transport	BP	SP3		Solyc03g111000	Glyceraldehyde-3-phosphate dehydrogenase (AHRD V3.3 *** A0A2G2X869_CAPBA)	GO:0055114	oxidation-reduction process	BP	SP4		Solyc10g084950	Protein NRT1/ PTR FAMILY 5.7 (AHRD V3.3 *** A0A2G2VUL0_CAPBA)	GO:0055085	transmembrane transport	BP	SLC1		Solyc12g009890	V-type proton ATPase subunit H (AHRD V3.3 *** A0A2G2X4D2_CAPBA)	GO:0055085	transmembrane transport	BP	SLC2		Solyc01g098840	Mevalonate kinase (AHRD V3.3 *** A0A2G3BUF3_CAPCH)	GO:0032559	adenyl ribonucleotide binding	MF	SLC3		Solyc05g006990
Solyc06g071570	Protein NRT1/ PTR FAMILY 2.9 (AHRD V3.3 *** A0A2G3C9R5_CAPCH)	GO:0055085	transmembrane transport	BP	SP1		Solyc03g097600	Bidirectional sugar transporter SWEET (AHRD V3.3 *** M1D4D5_SOLTU)	GO:0016021	integral component of membrane	CC	SP2		Solyc05g013900	ABC transporter (AHRD V3.3 *-* A0A200RCU2_9MAGN)	GO:0055085	transmembrane transport	BP	SP3		Solyc03g111290	Cytochrome P450 (AHRD V3.3 *** A0A200QGE7_9MAGN)	GO:0055114	oxidation-reduction process	BP	SP4		Solyc11g008200	Major facilitator superfamily (AHRD V3.3 *** A0A2U1MQP6_ARTAN)	GO:0055085	transmembrane transport	BP	SLC1		Solyc12g042240	Major facilitator superfamily protein (AHRD V3.3 *-* F4IPF3_ARATH)	GO:0055085	transmembrane transport	BP	SLC2		Solyc01g098980	MAP kinase kinase kinase 8	GO:0032559	adenyl ribonucleotide binding	MF	SLC3		Solyc05g008060
Solyc06g072130	tonoplast intrinsic protein 3.1	GO:0055085	transmembrane transport	BP	SP1		Solyc03g114480	Tetraspanin (AHRD V3.3 *-* A0A200Q8V3_9MAGN)	GO:0016021	integral component of membrane	CC	SP2		Solyc05g017930	Potassium channel (AHRD V3.3 *-* O24382_SOLTU)	GO:0055085	transmembrane transport	BP	SP3		Solyc03g111880	Cytochrome (AHRD V3.3 *** A0A2G2X8H9_CAPBA)	GO:0055114	oxidation-reduction process	BP	SP4		Solyc11g069430	plasma membrane intrinsic protein 2.6	GO:0055085	transmembrane transport	BP	SLC1		Solyc12g042260	Peptide transporter 1 (AHRD V3.3 *** Q7XAC3_VICFA)	GO:0055085	transmembrane transport	BP	SLC2		Solyc01g108670	Kinesin (AHRD V3.3 *** A0A200QYC3_9MAGN)	GO:0032559	adenyl ribonucleotide binding	MF	SLC3		Solyc05g009110
Solyc06g075500	Protein NRT1/ PTR FAMILY 2.7 (AHRD V3.3 *** A0A1U8H096_CAPAN)	GO:0055085	transmembrane transport	BP	SP1		Solyc04g011340	WAT1-related protein (AHRD V3.3 *** K4BPI9_SOLLC)	GO:0016021	integral component of membrane	CC	SP2		Solyc05g050360	Cyclic nucleotide-gated ion channel 1 (AHRD V3.3 *** A0A2G2WSK7_CAPBA)	GO:0055085	transmembrane transport	BP	SP3		Solyc03g150150	Cytochrome P450 (AHRD V3.3 *-* A0A2U1L4E8_ARTAN)	GO:0055114	oxidation-reduction process	BP	SP4		Solyc12g008320	Sugar transporter protein 18	GO:0055085	transmembrane transport	BP	SLC1		Solyc12g042280	Major facilitator superfamily protein (AHRD V3.3 *** F4IPF3_ARATH)	GO:0055085	transmembrane transport	BP	SLC2		Solyc01g110380	Kinesin-like protein (AHRD V3.3 *** A0A2G2XNI5_CAPBA)	GO:0032559	adenyl ribonucleotide binding	MF	SLC3		Solyc05g013450
Solyc06g082230	cation/H(+) antiporter 14-like (AHRD V3.3 *** A0A2I4FA29_9ROSI)	GO:0055085	transmembrane transport	BP	SP1		Solyc04g045540	Protein TIC 214 (AHRD V3.3 *** K4EQH9_DATST)	GO:0016021	integral component of membrane	CC	SP2		Solyc05g051920	Major facilitator superfamily (AHRD V3.3 *** A0A200QUR2_9MAGN)	GO:0055085	transmembrane transport	BP	SP3		Solyc03g111920	Cytochrome P450 71A6 (AHRD V3.3 *** A0A2G2ZZC6_CAPAN)	GO:0055114	oxidation-reduction process	BP	SP4		Solyc12g009890	V-type proton ATPase subunit H (AHRD V3.3 *** A0A2G2X4D2_CAPBA)	GO:0055085	transmembrane transport	BP	SLC1		Solyc12g042300	Major facilitator superfamily domain, general substrate transporter (AHRD V3.3 *** A0A2U1MMH9_ARTAN)	GO:0055085	transmembrane transport	BP	SLC2		Solyc01g111760	Vacuolar ATP synthase subunit B (AHRD V3.3 *** A0A2P6TTB9_CHLSO)	GO:0032559	adenyl ribonucleotide binding	MF	SLC3		Solyc05g013460
Solyc07g006510	Cyclic nucleotide-gated ion channel-like protein (AHRD V3.3 *** A0A2K3MW13_TRIPR)	GO:0055085	transmembrane transport	BP	SP1		Solyc04g071400	WAT1-related protein (AHRD V3.3 *** K4BTD2_SOLLC)	GO:0016021	integral component of membrane	CC	SP2		Solyc05g052140	ATP synthase subunit delta', mitochondrial (AHRD V3.3 *** A0A2G2WIK8_CAPBA)	GO:0055085	transmembrane transport	BP	SP3		Solyc03g111993	Cytochrome P450 (AHRD V3.3 *-* A0A2U1PEB2_ARTAN)	GO:0055114	oxidation-reduction process	BP	SP4		Solyc12g042240	Major facilitator superfamily protein (AHRD V3.3 *-* F4IPF3_ARATH)	GO:0055085	transmembrane transport	BP	SLC1		Solyc12g094400	Major facilitator superfamily (AHRD V3.3 *** A0A2U1P5G0_ARTAN)	GO:0055085	transmembrane transport	BP	SLC2		Solyc02g044050	ABC transporter C family member 4 (AHRD V3.3 *-* A0A2G3AL92_CAPAN)	GO:0032559	adenyl ribonucleotide binding	MF	SLC3		Solyc05g013510
Solyc07g008200	Equilibrative nucleotide transporter 8 (AHRD V3.3 *** A0A2G3BY58_CAPCH)	GO:0055085	transmembrane transport	BP	SP1		Solyc04g080750	TRAM, LAG1 and CLN8 (TLC) lipid-sensing domain containing protein (AHRD V3.3 *** F4HWQ7_ARATH)	GO:0016021	integral component of membrane	CC	SP2		Solyc05g053110	Yellow stripe-like protein (AHRD V3.3 *** A0A2D1UXE7_ROSHC)	GO:0055085	transmembrane transport	BP	SP3		Solyc03g115220	Flavonoid 3'-monooxygenase (AHRD V3.3 *** A0A2G2WR53_CAPBA)	GO:0055114	oxidation-reduction process	BP	SP4		Solyc12g042260	Peptide transporter 1 (AHRD V3.3 *** Q7XAC3_VICFA)	GO:0055085	transmembrane transport	BP	SLC1		Solyc06g007980	Sterol 3-beta-glucosyltransferase (AHRD V3.3 *** B6U4Q7_MAIZE)	GO:0030259	lipid glycosylation	BP	SLC2		Solyc02g044000	ABC transporter C family member 4 (AHRD V3.3 *-* A0A2G3AL92_CAPAN)	GO:0032559	adenyl ribonucleotide binding	MF	SLC3		Solyc05g013900
Solyc07g021260	ATP synthase subunit c, chloroplastic (AHRD V3.3 *** C1IXE4_PICSI)	GO:0055085	transmembrane transport	BP	SP1		Solyc04g080940	WAT1-related protein (AHRD V3.3 *** K4BVH3_SOLLC)	GO:0016021	integral component of membrane	CC	SP2		Solyc05g053860	Organic cation/carnitine transporter 3 (AHRD V3.3 *** A0A2G2WUV1_CAPBA)	GO:0055085	transmembrane transport	BP	SP3		Solyc03g150160	Cytochrome (AHRD V3.3 *-* A0A1U8F0H8_CAPAN)	GO:0055114	oxidation-reduction process	BP	SP4		Solyc12g042280	Major facilitator superfamily protein (AHRD V3.3 *** F4IPF3_ARATH)	GO:0055085	transmembrane transport	BP	SLC1		Solyc09g061860	Sterol 3-beta-glucosyltransferase (AHRD V3.3 *** B6U4Q7_MAIZE)	GO:0030259	lipid glycosylation	BP	SLC2		Solyc02g014770	RNA helicase DEAH-box7	GO:0032559	adenyl ribonucleotide binding	MF	SLC3		Solyc05g024260
Solyc07g021380	ATP synthase subunit b, chloroplastic (AHRD V3.3 *** A0A2G2ZYA3_CAPAN)	GO:0055085	transmembrane transport	BP	SP1		Solyc05g005840	WAT1-related protein (AHRD V3.3 *** K4BWB1_SOLLC)	GO:0016021	integral component of membrane	CC	SP2		Solyc05g055990	plasma membrane intrinsic protein 2.12	GO:0055085	transmembrane transport	BP	SP3		Solyc03g121510	Cytochrome p450 (AHRD V3.3 *** E5GCA5_CUCME)	GO:0055114	oxidation-reduction process	BP	SP4		Solyc01g008500	Receptor-like protein kinase (AHRD V3.3 *** A0A2K3L8M9_TRIPR)	GO:0006468	protein phosphorylation	BP	SLC1		Solyc01g104990	S-adenosyl-L-methionine-dependent methyltransferase superfamily protein (AHRD V3.3 *** A0A1P8ASE3_ARATH)	GO:0001510	RNA methylation	BP	SLC2		Solyc02g014790	Protein Ycf2 (AHRD V3.3 *-* A0A167NIB9_9SOLA)	GO:0032559	adenyl ribonucleotide binding	MF	SLC3		Solyc05g047440
Solyc07g032290	Tryptophan/tyrosine permease (AHRD V3.3 *-* AT2G33260.1)	GO:0055085	transmembrane transport	BP	SP1		Solyc05g007980	Sulfate transporter (AHRD V3.3 *** A1YKF8_BRASY)	GO:0016021	integral component of membrane	CC	SP2		Solyc06g011660	Protein zinc induced facilitator-like 1-like (AHRD V3.3 *-* A0A2K3NCG9_TRIPR)	GO:0055085	transmembrane transport	BP	SP3		Solyc04g006970	Phosphoenolpyruvate carboxylase (AHRD V3.3 *** A6YM33_RICCO)	GO:0055114	oxidation-reduction process	BP	SP4		Solyc01g008570	Receptor-like protein kinase (AHRD V3.3 *** A0A2K3N885_TRIPR)	GO:0006468	protein phosphorylation	BP	SLC1		Solyc12g088810	S-adenosyl-L-methionine-dependent methyltransferase superfamily protein (AHRD V3.3 *-* F4I6D1_ARATH)	GO:0001510	RNA methylation	BP	SLC2		Solyc02g021190	G-type lectin S-receptor-like serine/threonine-protein kinase (AHRD V3.3 *-* A0A2G3D2T3_CAPCH)	GO:0032559	adenyl ribonucleotide binding	MF	SLC3		Solyc05g052510
Solyc07g043230	Zinc transporter protein (AHRD V3.3 *** A5BDR3_VITVI)	GO:0055085	transmembrane transport	BP	SP1		Solyc05g008060	SlPIN4	GO:0016021	integral component of membrane	CC	SP2		Solyc06g060760	tonoplast intrinsic protein 2.3	GO:0055085	transmembrane transport	BP	SP3		Solyc04g008670	Gibberellin 2-beta-dioxygenase 8 (AHRD V3.3 *** A0A2G2X9B0_CAPBA)	GO:0055114	oxidation-reduction process	BP	SP4		Solyc01g098440	Receptor-like cytosolic serine/threonine-protein kinase RBK2 (AHRD V3.3 *** A0A2G2YZ52_CAPAN)	GO:0006468	protein phosphorylation	BP	SLC1		Solyc02g038803	Eukaryotic translation initiation factor 6 (AHRD V3.3 *** A0A2G3A551_CAPAN)	GO:0042256	mature ribosome assembly	BP	SLC2		Solyc02g022830	Twinkle-like protein, chloroplastic/mitochondrial (AHRD V3.3 *** A0A1J3F578_NOCCA)	GO:0032559	adenyl ribonucleotide binding	MF	SLC3		Solyc05g053590
Solyc07g052380	Protein DETOXIFICATION (AHRD V3.3 *** A0A1J7GU23_LUPAN)	GO:0055085	transmembrane transport	BP	SP1		Solyc05g013020	Galactosyl transferase GMA12/MNN10 family protein (AHRD V3.3 *** A0A2U1L978_ARTAN)	GO:0016021	integral component of membrane	CC	SP2		Solyc06g066560	tonoplast intrinsic protein 2.5	GO:0055085	transmembrane transport	BP	SP3		Solyc04g009930	Cytochrome P450 (AHRD V3.3 *** A0A200QUP8_9MAGN)	GO:0055114	oxidation-reduction process	BP	SP4		Solyc01g098740	Protein kinase superfamily protein (AHRD V3.3 *** F4HYK7_ARATH)	GO:0006468	protein phosphorylation	BP	SLC1		Solyc02g082360	Eukaryotic translation initiation factor 6 (AHRD V3.3 *** A0A2I4DGM7_9ROSI)	GO:0042256	mature ribosome assembly	BP	SLC2		Solyc02g030360	Receptor protein kinase (AHRD V3.3 *-* Q40096_IPOTF)	GO:0032559	adenyl ribonucleotide binding	MF	SLC3		Solyc05g056130
Solyc07g061910	Protein NRT1/ PTR FAMILY 7.3 (AHRD V3.3 *-* A0A2G3API5_CAPAN)	GO:0055085	transmembrane transport	BP	SP1		Solyc05g013900	ABC transporter (AHRD V3.3 *-* A0A200RCU2_9MAGN)	GO:0016021	integral component of membrane	CC	SP2		Solyc06g071570	Protein NRT1/ PTR FAMILY 2.9 (AHRD V3.3 *** A0A2G3C9R5_CAPCH)	GO:0055085	transmembrane transport	BP	SP3		Solyc04g010320	Cytochrome P450 (AHRD V3.3 *** A0A200R6R8_9MAGN)	GO:0055114	oxidation-reduction process	BP	SP4		Solyc01g111880	MAP kinase kinase kinase 11	GO:0006468	protein phosphorylation	BP	SLC1		Solyc07g008990	Photosystem II D2 protein (AHRD V3.3 *-* A0A089N0G2_9POAL)	GO:0009772	photosynthetic electron transport in pho...	BP	SLC2		Solyc02g031790	Receptor-like protein kinase (AHRD V3.3 *** A0A2R6Q6W2_ACTCH)	GO:0032559	adenyl ribonucleotide binding	MF	SLC3		Solyc06g036100
Solyc08g008200	Cation/H(+) antiporter 18 (AHRD V3.3 *** A0A2G2W3C8_CAPBA)	GO:0055085	transmembrane transport	BP	SP1		Solyc05g017900	EamA domain-containing protein (AHRD V3.3 *-* A0A2U1MSW3_ARTAN)	GO:0016021	integral component of membrane	CC	SP2		Solyc06g075400	V-type proton ATPase subunit a (AHRD V3.3 *** A0A1U8H960_CAPAN)	GO:0055085	transmembrane transport	BP	SP3		Solyc04g011680	Cytochrome (AHRD V3.3 *** A0A1U8GTE9_CAPAN)	GO:0055114	oxidation-reduction process	BP	SP4		Solyc02g014060	Protein kinase (AHRD V3.3 *-* A0A2U1PRE4_ARTAN)	GO:0006468	protein phosphorylation	BP	SLC1		Solyc09g055950	Photosystem II D2 protein (AHRD V3.3 *-* E3T2U9_EQUAR)	GO:0009772	photosynthetic electron transport in pho...	BP	SLC2		Solyc02g062330	Kinesin-like protein (AHRD V3.3 *** A0A2G2XB42_CAPBA)	GO:0032559	adenyl ribonucleotide binding	MF	SLC3		Solyc06g048940
Solyc08g048290	inositol transporter 2	GO:0055085	transmembrane transport	BP	SP1		Solyc05g017940	EamA domain-containing protein (AHRD V3.3 *** A0A2U1KKY4_ARTAN)	GO:0016021	integral component of membrane	CC	SP2		Solyc06g075490	Protein NRT1/ PTR FAMILY 2.7 (AHRD V3.3 *** A0A1U8H096_CAPAN)	GO:0055085	transmembrane transport	BP	SP3		Solyc04g016010	Thioredoxin reductase (AHRD V3.3 *** A0A2G3BH62_CAPCH)	GO:0055114	oxidation-reduction process	BP	SP4		Solyc02g021190	G-type lectin S-receptor-like serine/threonine-protein kinase (AHRD V3.3 *-* A0A2G3D2T3_CAPCH)	GO:0006468	protein phosphorylation	BP	SLC1		Solyc11g013780	Photosystem II protein D1 (AHRD V3.3 *-* R9TP27_9MARC)	GO:0009772	photosynthetic electron transport in pho...	BP	SLC2		Solyc02g065070	CDPK-related protein kinase (AHRD V3.3 *** A0A2G3D8R0_CAPCH)	GO:0032559	adenyl ribonucleotide binding	MF	SLC3		Solyc06g050210
Solyc08g028860	ATP synthase subunit c, chloroplastic (AHRD V3.3 *** A0A1U8QD53_CAPAN)	GO:0055085	transmembrane transport	BP	SP1		Solyc05g018870	Transmembrane 9 superfamily member (AHRD V3.3 *** A0A200PT05_9MAGN)	GO:0016021	integral component of membrane	CC	SP2		Solyc06g075500	Protein NRT1/ PTR FAMILY 2.7 (AHRD V3.3 *** A0A1U8H096_CAPAN)	GO:0055085	transmembrane transport	BP	SP3		Solyc04g039910	12-oxophytodienoate reductase (AHRD V3.3 *** A0A2K3MR74_TRIPR)	GO:0055114	oxidation-reduction process	BP	SP4		Solyc02g021660	Protein kinase domain-containing protein (AHRD V3.3 *-* A0A2U1M6F3_ARTAN)	GO:0006468	protein phosphorylation	BP	SLC1		Solyc12g039030	Photosystem II protein D1 (AHRD V3.3 *-* A0A2G3DH29_CAPCH)	GO:0009772	photosynthetic electron transport in pho...	BP	SLC2		Solyc02g070100	RNA helicase DEAD7	GO:0032559	adenyl ribonucleotide binding	MF	SLC3		Solyc06g051830
Solyc08g066940	Protein NRT1/ PTR FAMILY 1.2 (AHRD V3.3 *** A0A1J3FWJ0_NOCCA)	GO:0055085	transmembrane transport	BP	SP1		Solyc05g024260	Bidirectional sugar transporter SWEET (AHRD V3.3 *** A0A2G3C5C6_CAPCH)	GO:0016021	integral component of membrane	CC	SP2		Solyc06g082230	cation/H(+) antiporter 14-like (AHRD V3.3 *** A0A2I4FA29_9ROSI)	GO:0055085	transmembrane transport	BP	SP3		Solyc04g025410	Cytochrome P450 (AHRD V3.3 *** W0FG45_POPTR)	GO:0055114	oxidation-reduction process	BP	SP4		Solyc02g021780	Kinase family protein (AHRD V3.3 *-* S8C376_9LAMI)	GO:0006468	protein phosphorylation	BP	SLC1		Solyc03g115070	Exocyst subunit Exo70 family protein (AHRD V3.3 *** A0A1U8FWZ7_CAPAN)	GO:0099023	tethering complex	CC	SLC2		Solyc02g071340	ABC transporter B family member 11 (AHRD V3.3 *** A0A2G2XDY2_CAPBA)	GO:0032559	adenyl ribonucleotide binding	MF	SLC3		Solyc06g053860
Solyc08g069000	Mg2+ transporter protein, CorA-like/Zinc transport protein ZntB (AHRD V3.3 *-* A0A2U1Q3X4_ARTAN)	GO:0055085	transmembrane transport	BP	SP1		Solyc05g051630	RFT1 (AHRD V3.3 *** A0A200RCA1_9MAGN)	GO:0016021	integral component of membrane	CC	SP2		Solyc07g006510	Cyclic nucleotide-gated ion channel-like protein (AHRD V3.3 *** A0A2K3MW13_TRIPR)	GO:0055085	transmembrane transport	BP	SP3		Solyc04g050625	Cytochrome (AHRD V3.3 *** A0A1U8F588_CAPAN)	GO:0055114	oxidation-reduction process	BP	SP4		Solyc02g031790	Receptor-like protein kinase (AHRD V3.3 *** A0A2R6Q6W2_ACTCH)	GO:0006468	protein phosphorylation	BP	SLC1		Solyc04g009740	Exocyst subunit Exo70 family protein (AHRD V3.3 *** A0A2G3CEA8_CAPCH)	GO:0099023	tethering complex	CC	SLC2		Solyc02g078170	Lectin receptor kinase (AHRD V3.3 *** A0A2K3NP35_TRIPR)	GO:0032559	adenyl ribonucleotide binding	MF	SLC3		Solyc06g053890
Solyc08g075570	Urea-proton symporter DUR3 (AHRD V3.3 *** A0A2G3AG00_CAPAN)	GO:0055085	transmembrane transport	BP	SP1		Solyc05g056130	Dolichyl-diphosphooligosaccharide--protein glycosyltransferase subunit 1 (AHRD V3.3 *-* K4C2T7_SOLLC)	GO:0016021	integral component of membrane	CC	SP2		Solyc07g006740	Protein DETOXIFICATION (AHRD V3.3 *** A0A2I4FHR8_9ROSI)	GO:0055085	transmembrane transport	BP	SP3		Solyc04g054690	ascorbate oxidase	GO:0055114	oxidation-reduction process	BP	SP4		Solyc02g062790	Proline-rich receptor-like protein kinase PERK7 (AHRD V3.3 *** A0A2G3A4A7_CAPAN)	GO:0006468	protein phosphorylation	BP	SLC1		Solyc05g006950	conserved oligomeric Golgi complex subunit 7 (AHRD V3.3 *** A0A2I4E905_9ROSI)	GO:0099023	tethering complex	CC	SLC2		Solyc02g082180	DNA helicase (AHRD V3.3 *** A0A2G2XFH5_CAPBA)	GO:0032559	adenyl ribonucleotide binding	MF	SLC3		Solyc06g060840
Solyc08g078950	NIT1	GO:0055085	transmembrane transport	BP	SP1		Solyc06g009950	Photosystem I P700 chlorophyll a apoprotein A2 (AHRD V3.3 *-* A0A0N9DZT7_9MAGN)	GO:0016021	integral component of membrane	CC	SP2		Solyc07g008200	Equilibrative nucleotide transporter 8 (AHRD V3.3 *** A0A2G3BY58_CAPCH)	GO:0055085	transmembrane transport	BP	SP3		Solyc04g083150	Cytochrome p450 (AHRD V3.3 *** A0A2K3NDQ9_TRIPR)	GO:0055114	oxidation-reduction process	BP	SP4		Solyc02g063210	Leucine-rich repeat protein (AHRD V3.3 *-* A0A2G9GVT3_9LAMI)	GO:0006468	protein phosphorylation	BP	SLC1		Solyc05g054820	Exocyst subunit Exo70 family protein (AHRD V3.3 *** A0A1S6GXC2_TOBAC)	GO:0099023	tethering complex	CC	SLC2		Solyc02g082550	Protein kinase - like protein (AHRD V3.3 *** O81783_ARATH)	GO:0032559	adenyl ribonucleotide binding	MF	SLC3		Solyc06g063200
Solyc08g080270	UDP-galactose/UDP-glucose transporter 2-like (AHRD V3.3 *** A0A2I4GWU4_9ROSI)	GO:0055085	transmembrane transport	BP	SP1		Solyc06g010010	MLO-like protein (AHRD V3.3 *** K4C428_SOLLC)	GO:0016021	integral component of membrane	CC	SP2		Solyc07g021180	ATP synthase subunit beta, chloroplastic (AHRD V3.3 *-* K4EP14_DATST)	GO:0055085	transmembrane transport	BP	SP3		Solyc04g071150	Cytochrome P450 (AHRD V3.3 *** A0A2U1NTV8_ARTAN)	GO:0055114	oxidation-reduction process	BP	SP4		Solyc02g067030	SNF1	GO:0006468	protein phosphorylation	BP	SLC1		Solyc09g075280	Exocyst complex component (AHRD V3.3 *** A0A2G2W0K7_CAPBA)	GO:0099023	tethering complex	CC	SLC2		Solyc02g085390	ATP-dependent DNA helicase DDM1 (AHRD V3.3 *** A0A1U8FMX5_CAPAN)	GO:0032559	adenyl ribonucleotide binding	MF	SLC3		Solyc06g066560
Solyc08g080300	Sugar transporter protein 6	GO:0055085	transmembrane transport	BP	SP1		Solyc06g050210	ADP,ATP carrier protein (AHRD V3.3 *** A0A1U8GW66_CAPAN)	GO:0016021	integral component of membrane	CC	SP2		Solyc07g021260	ATP synthase subunit c, chloroplastic (AHRD V3.3 *** C1IXE4_PICSI)	GO:0055085	transmembrane transport	BP	SP3		Solyc04g071790	Cytochrome P450 (AHRD V3.3 *-* A0A200Q069_9MAGN)	GO:0055114	oxidation-reduction process	BP	SP4		Solyc02g068060	Protein kinase domain (AHRD V3.3 *** A0A200QYA9_9MAGN)	GO:0006468	protein phosphorylation	BP	SLC1		Solyc11g006620	Exocyst subunit Exo70 family protein (AHRD V3.3 *** A0A1U8EZI1_CAPAN)	GO:0099023	tethering complex	CC	SLC2		Solyc02g086660	RNA helicase DEAD10	GO:0032559	adenyl ribonucleotide binding	MF	SLC3		Solyc06g067880
Solyc08g081820	Cation/H(+) antiporter 19 (AHRD V3.3 *** A0A2G2XJH4_CAPBA)	GO:0055085	transmembrane transport	BP	SP1		Solyc06g060840	Oleosin (AHRD V3.3 *** A0A1U8H204_CAPAN)	GO:0016021	integral component of membrane	CC	SP2		Solyc07g021380	ATP synthase subunit b, chloroplastic (AHRD V3.3 *** A0A2G2ZYA3_CAPAN)	GO:0055085	transmembrane transport	BP	SP3		Solyc04g071805	Cytochrome P450 (AHRD V3.3 *-* A0A200Q069_9MAGN)	GO:0055114	oxidation-reduction process	BP	SP4		Solyc02g069970	Receptor-like protein kinase (AHRD V3.3 *** A0A2K3PS49_TRIPR)	GO:0006468	protein phosphorylation	BP	SLC1		Solyc01g017110	Protein Ycf2 (AHRD V3.3 *-* A0A251UU76_HELAN)	GO:0009507	chloroplast	CC	SLC2		Solyc02g086670	Shaggy-related protein kinase gamma (AHRD V3.3 *** A0A2G3D9D8_CAPCH)	GO:0032559	adenyl ribonucleotide binding	MF	SLC3		Solyc06g069320
Solyc08g083060	Metal-nicotianamine transporter YSL1 (AHRD V3.3 *** A0A2G3AD61_CAPAN)	GO:0055085	transmembrane transport	BP	SP1		Solyc07g005200	Synaptobrevin-like protein (AHRD V3.3 *** A0A2U1NP32_ARTAN)	GO:0016021	integral component of membrane	CC	SP2		Solyc07g024030	Polyol monosaccharide transporter 2	GO:0055085	transmembrane transport	BP	SP3		Solyc04g074530	Alcohol dehydrogenase-like 1 (AHRD V3.3 *** A0A2G3CNR0_CAPCH)	GO:0055114	oxidation-reduction process	BP	SP4		Solyc02g072310	Protein NSP-INTERACTING KINASE 1 (AHRD V3.3 *** A0A2G3A7N6_CAPAN)	GO:0006468	protein phosphorylation	BP	SLC1		Solyc01g017410	Protein Ycf2 (AHRD V3.3 *-* A0A059Q6L0_HYONI)	GO:0009507	chloroplast	CC	SLC2		Solyc03g005670	Disease resistance protein (AHRD V3.3 *** A0A200R7W2_9MAGN)	GO:0032559	adenyl ribonucleotide binding	MF	SLC3		Solyc06g072100
Solyc09g008370	Major facilitator superfamily (AHRD V3.3 *** A0A2U1PF99_ARTAN)	GO:0055085	transmembrane transport	BP	SP1		Solyc07g005715	Low temperature and salt responsive protein family (AHRD V3.3 -** AT4G30660.2)	GO:0016021	integral component of membrane	CC	SP2		Solyc07g032290	Tryptophan/tyrosine permease (AHRD V3.3 *-* AT2G33260.1)	GO:0055085	transmembrane transport	BP	SP3		Solyc04g078325	Cytochrome P450 (AHRD V3.3 *-* A0A200QZM5_9MAGN)	GO:0055114	oxidation-reduction process	BP	SP4		Solyc02g076780	MAP kinase kinase kinase 17	GO:0006468	protein phosphorylation	BP	SLC1		Solyc02g014790	Protein Ycf2 (AHRD V3.3 *-* A0A167NIB9_9SOLA)	GO:0009507	chloroplast	CC	SLC2		Solyc03g005860	ABC transporter B family member 12 (AHRD V3.3 *** A0A2G3CJR4_CAPCH)	GO:0032559	adenyl ribonucleotide binding	MF	SLC3		Solyc06g072130
Solyc09g008550	NCS1 family nucleobase:cation symporter-1 (AHRD V3.3 *** A0A328X9Z8_9BURK)	GO:0055085	transmembrane transport	BP	SP1		Solyc07g007340	Major facilitator superfamily protein (AHRD V3.3 *** Q9M8M1_ARATH)	GO:0016021	integral component of membrane	CC	SP2		Solyc07g043230	Zinc transporter protein (AHRD V3.3 *** A5BDR3_VITVI)	GO:0055085	transmembrane transport	BP	SP3		Solyc04g078360	Cytochrome P450 (AHRD V3.3 *** A0A346CEA9_TANCI)	GO:0055114	oxidation-reduction process	BP	SP4		Solyc02g078170	Lectin receptor kinase (AHRD V3.3 *** A0A2K3NP35_TRIPR)	GO:0006468	protein phosphorylation	BP	SLC1		Solyc04g077130	50S ribosomal protein 6, chloroplastic (AHRD V3.3 *** A0A2G3CPG8_CAPCH)	GO:0009507	chloroplast	CC	SLC2		Solyc03g093850	ATP-dependent DNA helicase SRS2-like protein (AHRD V3.3 *** A0A2G2X4T1_CAPBA)	GO:0032559	adenyl ribonucleotide binding	MF	SLC3		Solyc06g072620
Solyc09g018070	Protein DETOXIFICATION (AHRD V3.3 *** A0A2U1M0L9_ARTAN)	GO:0055085	transmembrane transport	BP	SP1		Solyc07g014700	Dolichyl-diphosphooligosaccharide--protein glycosyltransferase subunit 2 (AHRD V3.3 *** A0A2G2WC86_CAPBA)	GO:0016021	integral component of membrane	CC	SP2		Solyc07g052380	Protein DETOXIFICATION (AHRD V3.3 *** A0A1J7GU23_LUPAN)	GO:0055085	transmembrane transport	BP	SP3		Solyc04g078370	Cytochrome P450 (AHRD V3.3 *** A0A200Q0W8_9MAGN)	GO:0055114	oxidation-reduction process	BP	SP4		Solyc02g079570	G-type lectin S-receptor-like serine/threonine-protein kinase (AHRD V3.3 *** A0A2G3A8W8_CAPAN)	GO:0006468	protein phosphorylation	BP	SLC1		Solyc08g062850	Protein Ycf2 (AHRD V3.3 *-* A0A172MBP1_9SOLA)	GO:0009507	chloroplast	CC	SLC2		Solyc03g094100	Disease resistance protein (AHRD V3.3 *-* A0A200QRC8_9MAGN)	GO:0032559	adenyl ribonucleotide binding	MF	SLC3		Solyc06g075500
Solyc09g073010	Phosphate transporter protein (AHRD V3.3 *** A0A0E3IET4_WHEAT)	GO:0055085	transmembrane transport	BP	SP1		Solyc07g015910	WAT1-related protein (AHRD V3.3 *** K4CCA8_SOLLC)	GO:0016021	integral component of membrane	CC	SP2		Solyc08g008200	Cation/H(+) antiporter 18 (AHRD V3.3 *** A0A2G2W3C8_CAPBA)	GO:0055085	transmembrane transport	BP	SP3		Solyc04g079660	Cytochrome P450 (AHRD V3.3 *** A0A2U1M7T5_ARTAN)	GO:0055114	oxidation-reduction process	BP	SP4		Solyc02g086670	Shaggy-related protein kinase gamma (AHRD V3.3 *** A0A2G3D9D8_CAPCH)	GO:0006468	protein phosphorylation	BP	SLC1		Solyc09g031840	Protein Ycf2 (AHRD V3.3 *-* A0A172MBP1_9SOLA)	GO:0009507	chloroplast	CC	SLC2		Solyc03g095490	Leucine-rich repeat protein kinase family protein (AHRD V3.3 *** A0A061H0G0_THECC)	GO:0032559	adenyl ribonucleotide binding	MF	SLC3		Solyc07g007560
Solyc09g074960	Yellow stripe-like protein (AHRD V3.3 *** A0A2D1UXE7_ROSHC)	GO:0055085	transmembrane transport	BP	SP1		Solyc07g049310	Major facilitator superfamily protein (AHRD V3.3 *** A0A2U1QGR0_ARTAN)	GO:0016021	integral component of membrane	CC	SP2		Solyc08g061020	Major facilitator superfamily protein (AHRD V3.3 *** A0A1P8AZ04_ARATH)	GO:0055085	transmembrane transport	BP	SP3		Solyc04g079680	Cytochrome P450 (AHRD V3.3 *** A0A2U1M7T5_ARTAN)	GO:0055114	oxidation-reduction process	BP	SP4		Solyc02g086960	Serine-threonine protein kinase, plant-type, putative (AHRD V3.3 *** B9RUB2_RICCO)	GO:0006468	protein phosphorylation	BP	SLC1		Solyc10g018980	Protein Ycf2 (AHRD V3.3 *-* A0A172MBP1_9SOLA)	GO:0009507	chloroplast	CC	SLC2		Solyc03g019980	Receptor-like protein kinase (AHRD V3.3 *** A0A2R6P698_ACTCH)	GO:0032559	adenyl ribonucleotide binding	MF	SLC3		Solyc07g015910
Solyc10g007073	Protein DETOXIFICATION (AHRD V3.3 *** A0A2I4H3J9_9ROSI)	GO:0055085	transmembrane transport	BP	SP1		Solyc08g008200	Cation/H(+) antiporter 18 (AHRD V3.3 *** A0A2G2W3C8_CAPBA)	GO:0016021	integral component of membrane	CC	SP2		Solyc08g066940	Protein NRT1/ PTR FAMILY 1.2 (AHRD V3.3 *** A0A1J3FWJ0_NOCCA)	GO:0055085	transmembrane transport	BP	SP3		Solyc04g080330	Peroxidase (AHRD V3.3 *** K4BVB2_SOLLC)	GO:0055114	oxidation-reduction process	BP	SP4		Solyc02g091590	symbiosis receptor-like kinase (SYMRK)	GO:0006468	protein phosphorylation	BP	SLC1		Solyc11g011430	Protein Ycf2 (AHRD V3.3 *-* A0A2G3DB00_CAPCH)	GO:0009507	chloroplast	CC	SLC2		Solyc03g112350	RNA helicase DEAD12	GO:0032559	adenyl ribonucleotide binding	MF	SLC3		Solyc07g021380
Solyc10g007077	Protein DETOXIFICATION (AHRD V3.3 *-* A0A2I4H3J9_9ROSI)	GO:0055085	transmembrane transport	BP	SP1		Solyc08g016000	Protein TIC 214 (AHRD V3.3 *-* TI214_SOLTU)	GO:0016021	integral component of membrane	CC	SP2		Solyc08g068000	Potassium channel protein (AHRD V3.3 *** F4JV33_ARATH)	GO:0055085	transmembrane transport	BP	SP3		Solyc04g080820	cytokinin oxidase4	GO:0055114	oxidation-reduction process	BP	SP4		Solyc02g093100	Leucine-rich repeat protein kinase family protein (AHRD V3.3 *** A0A2U1N4I0_ARTAN)	GO:0006468	protein phosphorylation	BP	SLC1		Solyc12g035960	Protein Ycf2 (AHRD V3.3 *-* G0YEB9_SAUCE)	GO:0009507	chloroplast	CC	SLC2		Solyc03g113060	ABC transporter A family member 7 (AHRD V3.3 *** A0A2G2WRJ6_CAPBA)	GO:0032559	adenyl ribonucleotide binding	MF	SLC3		Solyc07g043230
Solyc10g007100	Protein DETOXIFICATION (AHRD V3.3 *** A0A218WWW8_PUNGR)	GO:0055085	transmembrane transport	BP	SP1		Solyc08g048290	inositol transporter 2	GO:0016021	integral component of membrane	CC	SP2		Solyc08g069000	Mg2+ transporter protein, CorA-like/Zinc transport protein ZntB (AHRD V3.3 *-* A0A2U1Q3X4_ARTAN)	GO:0055085	transmembrane transport	BP	SP3		Solyc05g005700	Aldehyde dehydrogenase (AHRD V3.3 *** Q43274_MAIZE)	GO:0055114	oxidation-reduction process	BP	SP4		Solyc03g006030	LRR receptor-like serine/threonine-protein kinase EFR (AHRD V3.3 *** A0A1U8GGG3_CAPAN)	GO:0006468	protein phosphorylation	BP	SLC1		Solyc01g017300	Photosystem I P700 chlorophyll a apoprotein A1 (AHRD V3.3 *-* W6CLH8_9LILI)	GO:0016020	membrane	CC	SLC2		Solyc03g114370	RNA helicase DEAD13	GO:0032559	adenyl ribonucleotide binding	MF	SLC3		Solyc07g045330
Solyc10g047820	Mg2+ transporter protein, CorA-like/Zinc transport protein ZntB (AHRD V3.3 *-* A0A2U1Q3X4_ARTAN)	GO:0055085	transmembrane transport	BP	SP1		Solyc08g029290	Cytochrome c oxidase subunit 1 (AHRD V3.3 *-* F2XDK7_9FLOR)	GO:0016021	integral component of membrane	CC	SP2		Solyc08g078950	NIT1	GO:0055085	transmembrane transport	BP	SP3		Solyc05g005820	Glyceraldehyde-3-phosphate dehydrogenase (AHRD V3.3 *** A0A1U8EZH9_CAPAN)	GO:0055114	oxidation-reduction process	BP	SP4		Solyc03g006130	Protein male discoverer 2 (AHRD V3.3 *** A0A1J6HZQ5_NICAT)	GO:0006468	protein phosphorylation	BP	SLC1		Solyc01g017430	Cytochrome b6-f complex subunit 4 (AHRD V3.3 *** A0A2G2XBM1_CAPBA)	GO:0016020	membrane	CC	SLC2		Solyc03g117540	ABC transporter C family member 13 (AHRD V3.3 *** A0A2G3CZQ5_CAPCH)	GO:0032559	adenyl ribonucleotide binding	MF	SLC3		Solyc07g052400
Solyc10g054790	X-intrinsic protein 1.5	GO:0055085	transmembrane transport	BP	SP1		Solyc08g066920	ADP,ATP carrier protein (AHRD V3.3 *-* A0A2G2Y8J4_CAPAN)	GO:0016021	integral component of membrane	CC	SP2		Solyc08g080200	SPX domain-containing protein (AHRD V3.3 *** D7MDY2_ARALL)	GO:0055085	transmembrane transport	BP	SP3		Solyc05g009030	3-isopropylmalate dehydrogenase (AHRD V3.3 *** B5LAV1_CAPAN)	GO:0055114	oxidation-reduction process	BP	SP4		Solyc03g026040	Leucine-rich repeat receptor protein kinase (AHRD V3.3 *** A0A2R6RQU4_ACTCH)	GO:0006468	protein phosphorylation	BP	SLC1		Solyc01g058360	protein ZINC INDUCED FACILITATOR-LIKE 1-like (AHRD V3.3 *** A0A2I4H204_9ROSI)	GO:0016020	membrane	CC	SLC2		Solyc03g118330	Receptor-like protein kinase (AHRD V3.3 *-* A0A2R6P698_ACTCH)	GO:0032559	adenyl ribonucleotide binding	MF	SLC3		Solyc07g056050
Solyc10g054810	X-intrinsic protein 1.3	GO:0055085	transmembrane transport	BP	SP1		Solyc08g068240	Phosphate transporter PHO1-like protein (AHRD V3.3 *** A0A2K3P505_TRIPR)	GO:0016021	integral component of membrane	CC	SP2		Solyc08g080270	UDP-galactose/UDP-glucose transporter 2-like (AHRD V3.3 *** A0A2I4GWU4_9ROSI)	GO:0055085	transmembrane transport	BP	SP3		Solyc05g010180	Carotene isomerase (AHRD V3.3 *** A0A200PZS7_9MAGN)	GO:0055114	oxidation-reduction process	BP	SP4		Solyc03g078520	LRR receptor-like kinase (AHRD V3.3 *** A0A072TVB6_MEDTR)	GO:0006468	protein phosphorylation	BP	SLC1		Solyc01g067520	Cellulose synthase (AHRD V3.3 *** A0A200PS93_9MAGN)	GO:0016020	membrane	CC	SLC2		Solyc03g120810	Kinesin-like protein (AHRD V3.3 *** Q9AVP4_TOBAC)	GO:0032559	adenyl ribonucleotide binding	MF	SLC3		Solyc07g056260
Solyc10g084950	Protein NRT1/ PTR FAMILY 5.7 (AHRD V3.3 *** A0A2G2VUL0_CAPBA)	GO:0055085	transmembrane transport	BP	SP1		Solyc08g078580	WAT1-related protein (AHRD V3.3 *** A0A0V0IGS4_SOLCH)	GO:0016021	integral component of membrane	CC	SP2		Solyc08g080300	Sugar transporter protein 6	GO:0055085	transmembrane transport	BP	SP3		Solyc05g015350	Cytochrome P450 (AHRD V3.3 *** A0A2U1PN82_ARTAN)	GO:0055114	oxidation-reduction process	BP	SP4		Solyc03g098400	Receptor-like protein kinase (AHRD V3.3 *** A0A2R6P698_ACTCH)	GO:0006468	protein phosphorylation	BP	SLC1		Solyc01g080680	Sugar facilitator protein 3	GO:0016020	membrane	CC	SLC2		Solyc04g008760	Homoserine kinase (AHRD V3.3 *** A0A2G2X9A7_CAPBA)	GO:0032559	adenyl ribonucleotide binding	MF	SLC3		Solyc07g062590
Solyc11g008200	Major facilitator superfamily (AHRD V3.3 *** A0A2U1MQP6_ARTAN)	GO:0055085	transmembrane transport	BP	SP1		Solyc08g080300	Sugar transporter protein 6	GO:0016021	integral component of membrane	CC	SP2		Solyc08g081810	Cation/H(+) antiporter 17 (AHRD V3.3 *** A0A2G2XJX1_CAPBA)	GO:0055085	transmembrane transport	BP	SP3		Solyc05g021390	Cytochrome P450 (AHRD V3.3 *** A0A200R9G0_9MAGN)	GO:0055114	oxidation-reduction process	BP	SP4		Solyc03g112580	Receptor protein kinase, putative (AHRD V3.3 *** B9RAX9_RICCO)	GO:0006468	protein phosphorylation	BP	SLC1		Solyc01g080850	Protein transport protein SEC23 (AHRD V3.3 *** A0A2G3DHG4_CAPCH)	GO:0016020	membrane	CC	SLC2		Solyc04g009240	Disease resistance protein (AHRD V3.3 *** A0A200PUC6_9MAGN)	GO:0032559	adenyl ribonucleotide binding	MF	SLC3		Solyc08g008200
Solyc11g010690	Nucleobase-ascorbate transporter 11 (AHRD V3.3 *-* A0A2G2Y5P1_CAPAN)	GO:0055085	transmembrane transport	BP	SP1		Solyc08g081810	Cation/H(+) antiporter 17 (AHRD V3.3 *** A0A2G2XJX1_CAPBA)	GO:0016021	integral component of membrane	CC	SP2		Solyc08g081820	Cation/H(+) antiporter 19 (AHRD V3.3 *** A0A2G2XJH4_CAPBA)	GO:0055085	transmembrane transport	BP	SP3		Solyc05g050920	Flavin-containing monooxygenase (AHRD V3.3 *** A0A2G3CEB6_CAPCH)	GO:0055114	oxidation-reduction process	BP	SP4		Solyc03g121230	Protein kinase family protein (AHRD V3.3 *** A0A1P8AW67_ARATH)	GO:0006468	protein phosphorylation	BP	SLC1		Solyc01g073750	Callose synthase (AHRD V3.3 *** K7PRK8_MAIZE)	GO:0016020	membrane	CC	SLC2		Solyc04g009900	phosphoenolpyruvate carboxylase kinase	GO:0032559	adenyl ribonucleotide binding	MF	SLC3		Solyc08g023460
Solyc11g062020	Zinc transporter ZTP29 (AHRD V3.3 *** A0A2G3B9X4_CAPCH)	GO:0055085	transmembrane transport	BP	SP1		Solyc08g081820	Cation/H(+) antiporter 19 (AHRD V3.3 *** A0A2G2XJH4_CAPBA)	GO:0016021	integral component of membrane	CC	SP2		Solyc09g008370	Major facilitator superfamily (AHRD V3.3 *** A0A2U1PF99_ARTAN)	GO:0055085	transmembrane transport	BP	SP3		Solyc05g053530	9-cis-epoxycarotenoid dioxygenase (AHRD V3.3 *** A0A1C9ZU82_9LILI)	GO:0055114	oxidation-reduction process	BP	SP4		Solyc03g123780	Receptor kinase (AHRD V3.3 *** B8XA57_GOSBA)	GO:0006468	protein phosphorylation	BP	SLC1		Solyc01g086770	Major facilitator superfamily protein (AHRD V3.3 --* AT3G19940.1)	GO:0016020	membrane	CC	SLC2		Solyc04g011990	Disease resistance protein (AHRD V3.3 *** A0A2U1Q201_ARTAN)	GO:0032559	adenyl ribonucleotide binding	MF	SLC3		Solyc08g066960
Solyc11g065820	Protein DETOXIFICATION (AHRD V3.3 *** S6BP63_TOBAC)	GO:0055085	transmembrane transport	BP	SP1		Solyc09g005920	Lung seven transmembrane receptor family protein (AHRD V3.3 *** A0A2U1P555_ARTAN)	GO:0016021	integral component of membrane	CC	SP2		Solyc09g008550	NCS1 family nucleobase:cation symporter-1 (AHRD V3.3 *** A0A328X9Z8_9BURK)	GO:0055085	transmembrane transport	BP	SP3		Solyc05g055320	Peroxidase (AHRD V3.3 *** K4C2K8_SOLLC)	GO:0055114	oxidation-reduction process	BP	SP4		Solyc03g123800	MAP kinase kinase 2	GO:0006468	protein phosphorylation	BP	SLC1		Solyc01g094680	Signal peptide peptidase-like 4 (AHRD V3.3 *** A0A2G3BSX8_CAPCH)	GO:0016020	membrane	CC	SLC2		Solyc04g039850	ATP synthase subunit beta (AHRD V3.3 *-* Q95DW3_9ASTR)	GO:0032559	adenyl ribonucleotide binding	MF	SLC3		Solyc08g068430
Solyc11g065830	Dicarboxylate transporter 1, chloroplastic (AHRD V3.3 *** A0A2G2VN77_CAPBA)	GO:0055085	transmembrane transport	BP	SP1		Solyc09g073010	Phosphate transporter protein (AHRD V3.3 *** A0A0E3IET4_WHEAT)	GO:0016021	integral component of membrane	CC	SP2		Solyc09g031750	Phosphate transporter (AHRD V3.3 *** A0A2H4H6T0_MALDO)	GO:0055085	transmembrane transport	BP	SP3		Solyc05g055400	Cytochrome P450 (AHRD V3.3 *** A0A200Q2G7_9MAGN)	GO:0055114	oxidation-reduction process	BP	SP4		Solyc04g007880	Cysteine-rich receptor-like protein kinase 10 (AHRD V3.3 *** A0A2G3CFD2_CAPCH)	GO:0006468	protein phosphorylation	BP	SLC1		Solyc01g096730	protein ZINC INDUCED FACILITATOR-LIKE 1-like (AHRD V3.3 *** A0A2I4H204_9ROSI)	GO:0016020	membrane	CC	SLC2		Solyc04g071920	Protein kinase-like domain-containing protein (AHRD V3.3 *** A0A2U1LLK8_ARTAN)	GO:0032559	adenyl ribonucleotide binding	MF	SLC3		Solyc08g069000
Solyc11g069430	plasma membrane intrinsic protein 2.6	GO:0055085	transmembrane transport	BP	SP1		Solyc09g074900	Dol-P-Man:Man(5)GlcNAc(2)-PP-Dol alpha-1,3-mannosyltransferase (AHRD V3.3 *** A0A1U8GCH1_CAPAN)	GO:0016021	integral component of membrane	CC	SP2		Solyc09g073010	Phosphate transporter protein (AHRD V3.3 *** A0A0E3IET4_WHEAT)	GO:0055085	transmembrane transport	BP	SP3		Solyc06g054685	Acyl-[acyl-carrier-protein] desaturase (AHRD V3.3 *-* A0A2I4GZ93_9ROSI)	GO:0055114	oxidation-reduction process	BP	SP4		Solyc04g009900	phosphoenolpyruvate carboxylase kinase	GO:0006468	protein phosphorylation	BP	SLC1		Solyc01g098190	(Sodium/potassium)/proton exchanger 4	GO:0016020	membrane	CC	SLC2		Solyc04g076310	Kinesin-like protein FRA1 (AHRD V3.3 *** A0A2G2ZQX3_CAPAN)	GO:0032559	adenyl ribonucleotide binding	MF	SLC3		Solyc08g074307
Solyc12g006050	Protein NRT1/ PTR FAMILY 6.4 (AHRD V3.3 *** A0A2G2X304_CAPBA)	GO:0055085	transmembrane transport	BP	SP1		Solyc09g098520	CMP-sialic acid transporter 2 (AHRD V3.3 *** A0A2G2V6Q4_CAPBA)	GO:0016021	integral component of membrane	CC	SP2		Solyc09g074960	Yellow stripe-like protein (AHRD V3.3 *** A0A2D1UXE7_ROSHC)	GO:0055085	transmembrane transport	BP	SP3		Solyc06g060015	Cytochrome 71D7 (AHRD V3.3 *** A0A2G3C788_CAPCH)	GO:0055114	oxidation-reduction process	BP	SP4		Solyc04g015000	LRR receptor-like serine/threonine-protein kinase EFR (AHRD V3.3 *-* A0A1S4CZ67_TOBAC)	GO:0006468	protein phosphorylation	BP	SLC1		Solyc01g104030	Potassium channel AKT2 (AHRD V3.3 *** A0A1U8E6Z3_CAPAN)	GO:0016020	membrane	CC	SLC2		Solyc04g077510	Growth-regulating factor 8 (AHRD V3.3 *** A0A2G2ZR93_CAPAN)	GO:0032559	adenyl ribonucleotide binding	MF	SLC3		Solyc08g081190
Solyc12g006360	Protein DETOXIFICATION (AHRD V3.3 *** K4DBH3_SOLLC)	GO:0055085	transmembrane transport	BP	SP1		Solyc10g017890	Photosystem I chlorophyll a apoprotein A1 (AHRD V3.3 *** A0A2G2XQN6_CAPBA)	GO:0016021	integral component of membrane	CC	SP2		Solyc10g007073	Protein DETOXIFICATION (AHRD V3.3 *** A0A2I4H3J9_9ROSI)	GO:0055085	transmembrane transport	BP	SP3		Solyc06g062310	Flavin-containing monooxygenase (AHRD V3.3 *** A0A2G3C7H8_CAPCH)	GO:0055114	oxidation-reduction process	BP	SP4		Solyc04g045600	Protein kinase superfamily protein (AHRD V3.3 *** F4JTH2_ARATH)	GO:0006468	protein phosphorylation	BP	SLC1		Solyc01g106420	Major facilitator superfamily protein (AHRD V3.3 *** A0A2U1NYT6_ARTAN)	GO:0016020	membrane	CC	SLC2		Solyc04g078410	Pkinase domain-containing protein/S_locus_glycop domain-containing protein/B_lectin domain-containing protein (AHRD V3.3 *** A0A1Q3BH96_CEPFO)	GO:0032559	adenyl ribonucleotide binding	MF	SLC3		Solyc08g082660
Solyc12g007220	Protein NRT1/ PTR FAMILY 1.1 (AHRD V3.3 *** A0A2G2X3A7_CAPBA)	GO:0055085	transmembrane transport	BP	SP1		Solyc10g017910	Photosystem I P700 chlorophyll a apoprotein A2 (AHRD V3.3 *-* A0A1U8QCD9_CAPAN)	GO:0016021	integral component of membrane	CC	SP2		Solyc10g054800	X-intrinsic protein 1.4	GO:0055085	transmembrane transport	BP	SP3		Solyc06g084825	Cytochrome P450 (AHRD V3.3 *-* A0A200PMQ1_9MAGN)	GO:0055114	oxidation-reduction process	BP	SP4		Solyc04g077300	G-type lectin S-receptor-like serine/threonine-protein kinase (AHRD V3.3 *** A0A2G3CPG9_CAPCH)	GO:0006468	protein phosphorylation	BP	SLC1		Solyc01g110120	V-type proton ATPase subunit a (AHRD V3.3 *** A0A2G2XNJ6_CAPBA)	GO:0016020	membrane	CC	SLC2		Solyc04g078700	Protein kinase domain (AHRD V3.3 *** A0A200QZD6_9MAGN)	GO:0032559	adenyl ribonucleotide binding	MF	SLC3		Solyc09g007870
Solyc12g008320	Sugar transporter protein 18	GO:0055085	transmembrane transport	BP	SP1		Solyc10g062235	Protein TIC 214 (AHRD V3.3 *** K4EQH9_DATST)	GO:0016021	integral component of membrane	CC	SP2		Solyc10g054820	X-intrinsic protein 1.2	GO:0055085	transmembrane transport	BP	SP3		Solyc06g066830	2-oxoglutarate (2OG) and Fe(II)-dependent oxygenase superfamily protein (AHRD V3.3 *** A0A2U1LXD5_ARTAN)	GO:0055114	oxidation-reduction process	BP	SP4		Solyc04g077330	Receptor protein kinase (AHRD V3.3 *-* Q40096_IPOTF)	GO:0006468	protein phosphorylation	BP	SLC1		Solyc01g111050	COBRA-like protein (AHRD V3.3 *** K4B3W8_SOLLC)	GO:0016020	membrane	CC	SLC2		Solyc04g079400	MAP kinase kinase kinase 35	GO:0032559	adenyl ribonucleotide binding	MF	SLC3		Solyc09g008550
Solyc12g009890	V-type proton ATPase subunit H (AHRD V3.3 *** A0A2G2X4D2_CAPBA)	GO:0055085	transmembrane transport	BP	SP1		Solyc10g045220	Cytochrome f (AHRD V3.3 *** A0A1L6Z652_CAPCH)	GO:0016021	integral component of membrane	CC	SP2		Solyc10g078370	Auxin Efflux Facilitator 9	GO:0055085	transmembrane transport	BP	SP3		Solyc06g066860	2-oxoglutarate (2OG) and Fe(II)-dependent oxygenase superfamily protein (AHRD V3.3 *** A0A2U1LXD5_ARTAN)	GO:0055114	oxidation-reduction process	BP	SP4		Solyc04g077370	G-type lectin S-receptor-like serine/threonine-protein kinase (AHRD V3.3 *** A0A2G3CPH9_CAPCH)	GO:0006468	protein phosphorylation	BP	SLC1		Solyc02g063140	3-ketoacyl-CoA synthase (AHRD V3.3 *** A0A2G3D1W0_CAPCH)	GO:0016020	membrane	CC	SLC2		Solyc04g081060	Kinesin-like protein NACK1 (AHRD V3.3 *** A0A2G2X190_CAPBA)	GO:0032559	adenyl ribonucleotide binding	MF	SLC3		Solyc09g010530
Solyc12g010690	Polyol monosaccharide transporter 3	GO:0055085	transmembrane transport	BP	SP1		Solyc10g050105	Rhomboid-like protein (AHRD V3.3 *-* A0A1U8GP08_CAPAN)	GO:0016021	integral component of membrane	CC	SP2		Solyc10g084950	Protein NRT1/ PTR FAMILY 5.7 (AHRD V3.3 *** A0A2G2VUL0_CAPBA)	GO:0055085	transmembrane transport	BP	SP3		Solyc06g068680	Respiratory burst oxidase homolog (AHRD V3.3 *** Q84KK7_NICBE)	GO:0055114	oxidation-reduction process	BP	SP4		Solyc05g008020	mitogen-activated protein kinase 15	GO:0006468	protein phosphorylation	BP	SLC1		Solyc02g067820	Gaa1-like, GPI transamidase component (AHRD V3.3 *** A0A2U1KP79_ARTAN)	GO:0016020	membrane	CC	SLC2		Solyc04g081570	Heat shock protein 90 (AHRD V3.3 *-* A0A0A7LYT2_ALBBR)	GO:0032559	adenyl ribonucleotide binding	MF	SLC3		Solyc09g018070
Solyc12g017910	Potassium transporter (AHRD V3.3 *** A0A2G3A576_CAPAN)	GO:0055085	transmembrane transport	BP	SP1		Solyc10g078270	WAT1-related protein (AHRD V3.3 *** K4D269_SOLLC)	GO:0016021	integral component of membrane	CC	SP2		Solyc11g007140	Major facilitator superfamily (AHRD V3.3 *** A0A200Q6B3_9MAGN)	GO:0055085	transmembrane transport	BP	SP3		Solyc06g071920	Glyceraldehyde-3-phosphate dehydrogenase (AHRD V3.3 *** A0A0F7JJ49_NICBE)	GO:0055114	oxidation-reduction process	BP	SP4		Solyc05g008950	Protein kinase family protein (AHRD V3.3 *-* A0A1P8BDK9_ARATH)	GO:0006468	protein phosphorylation	BP	SLC1		Solyc02g071920	NOD26-like intrinsic protein 1.2	GO:0016020	membrane	CC	SLC2		Solyc05g006130	RNA helicase DEAD17	GO:0032559	adenyl ribonucleotide binding	MF	SLC3		Solyc09g066490
Solyc12g042240	Major facilitator superfamily protein (AHRD V3.3 *-* F4IPF3_ARATH)	GO:0055085	transmembrane transport	BP	SP1		Solyc10g080980	WAT1-related protein (AHRD V3.3 *** K4D2Y5_SOLLC)	GO:0016021	integral component of membrane	CC	SP2		Solyc11g008200	Major facilitator superfamily (AHRD V3.3 *** A0A2U1MQP6_ARTAN)	GO:0055085	transmembrane transport	BP	SP3		Solyc06g073230	tRNA-dihydrouridine synthase (AHRD V3.3 *** Q7XUN7_ORYSJ)	GO:0055114	oxidation-reduction process	BP	SP4		Solyc05g009050	Receptor-like protein kinase (AHRD V3.3 *** D3G6F0_CAPAN)	GO:0006468	protein phosphorylation	BP	SLC1		Solyc02g077570	MLO-like protein (AHRD V3.3 *** A0A1C9A1H9_SOLLC)	GO:0016020	membrane	CC	SLC2		Solyc05g007170	Prf (AHRD V3.3 *-* Q9LLD0_SOLLC)	GO:0032559	adenyl ribonucleotide binding	MF	SLC3		Solyc09g075550
Solyc12g042260	Peptide transporter 1 (AHRD V3.3 *** Q7XAC3_VICFA)	GO:0055085	transmembrane transport	BP	SP1		Solyc10g080990	WAT1-related protein (AHRD V3.3 *** K4D2Y6_SOLLC)	GO:0016021	integral component of membrane	CC	SP2		Solyc11g008590	CMP-sialic acid transporter 4 (AHRD V3.3 *** A0A2G2VE94_CAPBA)	GO:0055085	transmembrane transport	BP	SP3		Solyc06g073560	Isovaleryl-CoA dehydrogenase (AHRD V3.3 *** B4FQ64_MAIZE)	GO:0055114	oxidation-reduction process	BP	SP4		Solyc05g009100	Leucine-rich repeat receptor-like protein kinase (AHRD V3.3 *** A0A2R6PBA1_ACTCH)	GO:0006468	protein phosphorylation	BP	SLC1		Solyc02g081600	Zinc transporter protein (AHRD V3.3 *-* A5BDR3_VITVI)	GO:0016020	membrane	CC	SLC2		Solyc05g007350	Late blight resistance protein R1-A (AHRD V3.3 *** A0A2G2VV43_CAPBA)	GO:0032559	adenyl ribonucleotide binding	MF	SLC3		Solyc09g098520
Solyc12g042280	Major facilitator superfamily protein (AHRD V3.3 *** F4IPF3_ARATH)	GO:0055085	transmembrane transport	BP	SP1		Solyc11g005430	WAT1-related protein (AHRD V3.3 *** K4D4F6_SOLLC)	GO:0016021	integral component of membrane	CC	SP2		Solyc11g042820	Major facilitator superfamily protein (AHRD V3.3 *** A0A2U1PWN6_ARTAN)	GO:0055085	transmembrane transport	BP	SP3		Solyc06g082030	2-oxoglutarate (2OG) and Fe(II)-dependent oxygenase superfamily protein (AHRD V3.3 *** Q9LUZ1_ARATH)	GO:0055114	oxidation-reduction process	BP	SP4		Solyc05g012130	Serine/threonine-protein kinase 4 (AHRD V3.3 *** A0A1U8ETU5_CAPAN)	GO:0006468	protein phosphorylation	BP	SLC1		Solyc02g082080	Copper transporter (AHRD V3.3 *** E9LK45_VITVI)	GO:0016020	membrane	CC	SLC2		Solyc05g007470	P-loop containing nucleoside triphosphate hydrolases superfamily protein (AHRD V3.3 *** A0A2U1QF48_ARTAN)	GO:0032559	adenyl ribonucleotide binding	MF	SLC3		Solyc10g017850
Solyc12g057010	Major facilitator superfamily (AHRD V3.3 *** A0A200QUR2_9MAGN)	GO:0055085	transmembrane transport	BP	SP1		Solyc11g008200	Major facilitator superfamily (AHRD V3.3 *** A0A2U1MQP6_ARTAN)	GO:0016021	integral component of membrane	CC	SP2		Solyc11g065820	Protein DETOXIFICATION (AHRD V3.3 *** S6BP63_TOBAC)	GO:0055085	transmembrane transport	BP	SP3		Solyc06g082730	Cytochrome P450 (AHRD V3.3 *** A0A200RC30_9MAGN)	GO:0055114	oxidation-reduction process	BP	SP4		Solyc05g013070	Protein kinase domain (AHRD V3.3 *** A0A200QP76_9MAGN)	GO:0006468	protein phosphorylation	BP	SLC1		Solyc02g082480	glutamate receptor-like 3.5	GO:0016020	membrane	CC	SLC2		Solyc05g007990	P-loop containing nucleoside triphosphate hydrolases superfamily protein (AHRD V3.3 *** A0A178VWR3_ARATH)	GO:0032559	adenyl ribonucleotide binding	MF	SLC3		Solyc10g017890
Solyc12g057050	NOD26-like intrinsic protein 3.2	GO:0055085	transmembrane transport	BP	SP1		Solyc11g012930	WAT1-related protein (AHRD V3.3 *** K4D697_SOLLC)	GO:0016021	integral component of membrane	CC	SP2		Solyc11g069430	plasma membrane intrinsic protein 2.6	GO:0055085	transmembrane transport	BP	SP3		Solyc07g006890	Cytochrome P450 (AHRD V3.3 *** A0A200Q4B5_9MAGN)	GO:0055114	oxidation-reduction process	BP	SP4		Solyc05g013270	LescPth4 (AHRD V3.3 *** Q9LLD1_SOLLC)	GO:0006468	protein phosphorylation	BP	SLC1		Solyc02g085170	Sugar facilitator protein 10	GO:0016020	membrane	CC	SLC2		Solyc05g008020	mitogen-activated protein kinase 15	GO:0032559	adenyl ribonucleotide binding	MF	SLC3		Solyc10g049640
Solyc12g089230	Major facilitator superfamily domain, general substrate transporter (AHRD V3.3 *** A0A2U1MUA0_ARTAN)	GO:0055085	transmembrane transport	BP	SP1		Solyc11g021180	Protein TIC 214 (AHRD V3.3 *-* J7H3X3_CAPAN)	GO:0016021	integral component of membrane	CC	SP2		Solyc12g007220	Protein NRT1/ PTR FAMILY 1.1 (AHRD V3.3 *** A0A2G2X3A7_CAPBA)	GO:0055085	transmembrane transport	BP	SP3		Solyc07g045090	2-alkenal reductase (NADP(+)-dependent)-like (AHRD V3.3 *** A0A2I4GX13_9ROSI)	GO:0055114	oxidation-reduction process	BP	SP4		Solyc05g013290	Fenthion sensitivity	GO:0006468	protein phosphorylation	BP	SLC1		Solyc02g085860	Alpha-1,3-glucosyltransferase (AHRD V3.3 *** A0A2G2XH31_CAPBA)	GO:0016020	membrane	CC	SLC2		Solyc05g008040	ATP-dependent DNA helicase RecG (AHRD V3.3 *** A0A1J3J3M9_NOCCA)	GO:0032559	adenyl ribonucleotide binding	MF	SLC3		Solyc10g078270
Solyc01g104990	S-adenosyl-L-methionine-dependent methyltransferase superfamily protein (AHRD V3.3 *** A0A1P8ASE3_ARATH)	GO:0001510	RNA methylation	BP	SP1		Solyc11g044690	Protein TIC 214 (AHRD V3.3 *-* TI214_SOLTU)	GO:0016021	integral component of membrane	CC	SP2		Solyc12g008320	Sugar transporter protein 18	GO:0055085	transmembrane transport	BP	SP3		Solyc07g049240	Peroxidase (AHRD V3.3 *** K4CF27_SOLLC)	GO:0055114	oxidation-reduction process	BP	SP4		Solyc05g013320	Protein kinase (AHRD V3.3 *** Q40234_SOLPI)	GO:0006468	protein phosphorylation	BP	SLC1		Solyc02g086160	plastidic glucose translocator 1	GO:0016020	membrane	CC	SLC2		Solyc05g008200	1-phosphatidylinositol-3-phosphate 5-kinase FAB1A (AHRD V3.3 *-* A0A2I0WJB6_9ASPA)	GO:0032559	adenyl ribonucleotide binding	MF	SLC3		Solyc10g080880
Solyc03g112520	FKBP12-interacting protein of 37 kDa (AHRD V3.3 *** A0A2G3A1B4_CAPAN)	GO:0001510	RNA methylation	BP	SP1		Solyc11g039900	Protein TIC 214 (AHRD V3.3 *-* A0A060D4V1_9GENT)	GO:0016021	integral component of membrane	CC	SP2		Solyc12g009890	V-type proton ATPase subunit H (AHRD V3.3 *** A0A2G2X4D2_CAPBA)	GO:0055085	transmembrane transport	BP	SP3		Solyc07g052540	Peroxidase (AHRD V3.3 *** K4CFF3_SOLLC)	GO:0055114	oxidation-reduction process	BP	SP4		Solyc05g013770	PK12 protein kinase (AHRD V3.3 *** O49967_TOBAC)	GO:0006468	protein phosphorylation	BP	SLC1		Solyc02g087000	Potassium transporter (AHRD V3.3 *** A0A2G3AC18_CAPAN)	GO:0016020	membrane	CC	SLC2		Solyc05g008950	Protein kinase family protein (AHRD V3.3 *-* A0A1P8BDK9_ARATH)	GO:0032559	adenyl ribonucleotide binding	MF	SLC3		Solyc10g080990
Solyc12g088810	S-adenosyl-L-methionine-dependent methyltransferase superfamily protein (AHRD V3.3 *-* F4I6D1_ARATH)	GO:0001510	RNA methylation	BP	SP1		Solyc11g065090	magnesium transporter NIPA (DUF803) (AHRD V3.3 *** AT4G13800.8)	GO:0016021	integral component of membrane	CC	SP2		Solyc12g010010	Cyclic nucleotide-gated channel 6 (AHRD V3.3 *** A0A2U1KIM7_ARTAN)	GO:0055085	transmembrane transport	BP	SP3		Solyc07g053493	Cytochrome (AHRD V3.3 *** A0A2G2W2C1_CAPBA)	GO:0055114	oxidation-reduction process	BP	SP4		Solyc05g041420	MAP kinase kinase kinase 36	GO:0006468	protein phosphorylation	BP	SLC1		Solyc02g087060	WAT1-related protein (AHRD V3.3 *** K4BBL3_SOLLC)	GO:0016020	membrane	CC	SLC2		Solyc05g009100	Leucine-rich repeat receptor-like protein kinase (AHRD V3.3 *** A0A2R6PBA1_ACTCH)	GO:0032559	adenyl ribonucleotide binding	MF	SLC3		Solyc10g081460
Solyc02g038803	Eukaryotic translation initiation factor 6 (AHRD V3.3 *** A0A2G3A551_CAPAN)	GO:0042256	mature ribosome assembly	BP	SP1		Solyc11g071330	Peroxisomal membrane 22 kDa (Mpv17/PMP22) family protein (AHRD V3.3 *** Q9LV46_ARATH)	GO:0016021	integral component of membrane	CC	SP2		Solyc12g019330	Protein DETOXIFICATION (AHRD V3.3 *-* A0A218XXF5_PUNGR)	GO:0055085	transmembrane transport	BP	SP3		Solyc07g055490	Cytochrome (AHRD V3.3 *** A0A2G2Z466_CAPAN)	GO:0055114	oxidation-reduction process	BP	SP4		Solyc05g053210	Non-specific serine/threonine protein kinase (AHRD V3.3 *** A0A2G2WU69_CAPBA)	GO:0006468	protein phosphorylation	BP	SLC1		Solyc02g088230	Phosphate transporter PHO1-like protein 9 (AHRD V3.3 *** A0A2G2V9D0_CAPBA)	GO:0016020	membrane	CC	SLC2		Solyc05g009540	Serine/threonine-protein kinase PRP4-like protein (AHRD V3.3 *-* A0A2G2VK52_CAPBA)	GO:0032559	adenyl ribonucleotide binding	MF	SLC3		Solyc10g083880
Solyc02g082360	Eukaryotic translation initiation factor 6 (AHRD V3.3 *** A0A2I4DGM7_9ROSI)	GO:0042256	mature ribosome assembly	BP	SP1		Solyc12g008320	Sugar transporter protein 18	GO:0016021	integral component of membrane	CC	SP2		Solyc12g042240	Major facilitator superfamily protein (AHRD V3.3 *-* F4IPF3_ARATH)	GO:0055085	transmembrane transport	BP	SP3		Solyc07g062510	Cytochrome (AHRD V3.3 *** A0A2G2WF27_CAPBA)	GO:0055114	oxidation-reduction process	BP	SP4		Solyc05g055860	Serine/threonine-protein kinase (AHRD V3.3 *** A0A2G3CIV2_CAPCH)	GO:0006468	protein phosphorylation	BP	SLC1		Solyc02g092440	Mitochondrial outer membrane protein porin 2 (AHRD V3.3 *** A0A1U8FWW1_CAPAN)	GO:0016020	membrane	CC	SLC2		Solyc05g010240	Chaperonin-60 beta4 (AHRD V3.3 *** A0A0F7J500_9ROSI)	GO:0032559	adenyl ribonucleotide binding	MF	SLC3		Solyc10g084950
Solyc12g010210	Eukaryotic translation initiation factor 6 (AHRD V3.3 *** A0A2I4DGM7_9ROSI)	GO:0042256	mature ribosome assembly	BP	SP1		Solyc12g010570	Tetraspanin (AHRD V3.3 *** A0A200Q8V3_9MAGN)	GO:0016021	integral component of membrane	CC	SP2		Solyc12g042260	Peptide transporter 1 (AHRD V3.3 *** Q7XAC3_VICFA)	GO:0055085	transmembrane transport	BP	SP3		Solyc08g006430	Sarcosine oxidase (AHRD V3.3 *** S8E567_9LAMI)	GO:0055114	oxidation-reduction process	BP	SP4		Solyc06g005230	Receptor-like protein kinase THESEUS 1 (AHRD V3.3 *** A0A2G2WHH2_CAPBA)	GO:0006468	protein phosphorylation	BP	SLC1		Solyc03g005390	Magnesium transporter MRS2-I (AHRD V3.3 *** A0A2G2ZKY8_CAPAN)	GO:0016020	membrane	CC	SLC2		Solyc05g012130	Serine/threonine-protein kinase 4 (AHRD V3.3 *** A0A1U8ETU5_CAPAN)	GO:0032559	adenyl ribonucleotide binding	MF	SLC3		Solyc11g007300
Solyc01g006350	Callose synthase 1 (AHRD V3.3 *** A0A2G3AHL0_CAPAN)	GO:0051274	beta-glucan biosynthetic process	BP	SP1		Solyc12g062590	Photosystem I P700 chlorophyll a apoprotein A2 (AHRD V3.3 *-* A0A2H4RG17_9LAMI)	GO:0016021	integral component of membrane	CC	SP2		Solyc12g042280	Major facilitator superfamily protein (AHRD V3.3 *** F4IPF3_ARATH)	GO:0055085	transmembrane transport	BP	SP3		Solyc08g007863	Cytochrome P450 (AHRD V3.3 *** A0A2U1PKS1_ARTAN)	GO:0055114	oxidation-reduction process	BP	SP4		Solyc06g008890	Receptor-like protein kinase (AHRD V3.3 *** A0A2K3LJ85_TRIPR)	GO:0006468	protein phosphorylation	BP	SLC1		Solyc03g005480	WAT1-related protein (AHRD V3.3 *** K4BDX2_SOLLC)	GO:0016020	membrane	CC	SLC2		Solyc05g013280	Pseudomonas resistance	GO:0032559	adenyl ribonucleotide binding	MF	SLC3		Solyc11g008200
Solyc01g067520	Cellulose synthase (AHRD V3.3 *** A0A200PS93_9MAGN)	GO:0051274	beta-glucan biosynthetic process	BP	SP1		Solyc12g032970	Photosystem I P700 chlorophyll a apoprotein A2 (AHRD V3.3 *-* A0A1U8QCD9_CAPAN)	GO:0016021	integral component of membrane	CC	SP2		Solyc12g057010	Major facilitator superfamily (AHRD V3.3 *** A0A200QUR2_9MAGN)	GO:0055085	transmembrane transport	BP	SP3		Solyc08g013930	Peroxidase (AHRD V3.3 *** K4CJ27_SOLLC)	GO:0055114	oxidation-reduction process	BP	SP4		Solyc06g009550	Receptor-like protein kinase ANXUR2 (AHRD V3.3 *-* A0A2G2WHC2_CAPBA)	GO:0006468	protein phosphorylation	BP	SLC1		Solyc03g025190	anthocyanin permease	GO:0016020	membrane	CC	SLC2		Solyc05g013770	PK12 protein kinase (AHRD V3.3 *** O49967_TOBAC)	GO:0032559	adenyl ribonucleotide binding	MF	SLC3		Solyc11g010610
Solyc03g111570	callose synthase 10 (AHRD V3.3 *** A0A2I4E5T8_9ROSI)	GO:0051274	beta-glucan biosynthetic process	BP	SP1		Solyc12g032980	Photosystem I P700 chlorophyll a apoprotein A2 (AHRD V3.3 *-* A0A1U8QCD9_CAPAN)	GO:0016021	integral component of membrane	CC	SP2		Solyc12g088110	Oligopeptide transporter (AHRD V3.3 *** A0A200QXN4_9MAGN)	GO:0055085	transmembrane transport	BP	SP3		Solyc08g068800	Glutathione peroxidase (AHRD V3.3 *-* A0A1Q3CJ37_CEPFO)	GO:0055114	oxidation-reduction process	BP	SP4		Solyc06g053375	Serine/threonine-protein kinase WNK8 (AHRD V3.3 *-* A0A2G2XHX5_CAPBA)	GO:0006468	protein phosphorylation	BP	SLC1		Solyc03g025230	Protein DETOXIFICATION (AHRD V3.3 *** Q6V7U8_SOLLC)	GO:0016020	membrane	CC	SLC2		Solyc05g013900	ABC transporter (AHRD V3.3 *-* A0A200RCU2_9MAGN)	GO:0032559	adenyl ribonucleotide binding	MF	SLC3		Solyc11g010690
Solyc04g071650	Cellulose synthase (AHRD V3.3 *** K4BTF5_SOLLC)	GO:0051274	beta-glucan biosynthetic process	BP	SP1		Solyc12g033040	Photosystem I P700 chlorophyll a apoprotein A1 (AHRD V3.3 *-* A0A140F951_9LAMI)	GO:0016021	integral component of membrane	CC	SP2		Solyc12g089230	Major facilitator superfamily domain, general substrate transporter (AHRD V3.3 *** A0A2U1MUA0_ARTAN)	GO:0055085	transmembrane transport	BP	SP3		Solyc08g150142	Cytochrome P450 (AHRD V3.3 *-* A0A200RBR9_9MAGN)	GO:0055114	oxidation-reduction process	BP	SP4		Solyc06g064660	Cyclin-dependent kinase C-1 (AHRD V3.3 *** A0A1U8GPD8_CAPAN)	GO:0006468	protein phosphorylation	BP	SLC1		Solyc03g052990	Cation efflux protein (AHRD V3.3 *** A0A200PY73_9MAGN)	GO:0016020	membrane	CC	SLC2		Solyc05g015060	P-loop containing nucleoside triphosphate hydrolases superfamily protein (AHRD V3.3 *** A0A2U1NGS8_ARTAN)	GO:0032559	adenyl ribonucleotide binding	MF	SLC3		Solyc11g012930
Solyc07g043390	Cellulose synthase (AHRD V3.3 *** A0A200Q4F9_9MAGN)	GO:0051274	beta-glucan biosynthetic process	BP	SP1		Solyc12g033060	Photosystem I P700 chlorophyll a apoprotein A2 (AHRD V3.3 *-* A7Y3D1_IPOPU)	GO:0016021	integral component of membrane	CC	SP2		Solyc12g096380	Cationic amino acid transporter (AHRD V3.3 *** S8D7Y4_9LAMI)	GO:0055085	transmembrane transport	BP	SP3		Solyc08g075260	Long-chain-alcohol oxidase (AHRD V3.3 *-* A0A2G3AG36_CAPAN)	GO:0055114	oxidation-reduction process	BP	SP4		Solyc06g084160	Protein kinase domain (AHRD V3.3 *** A0A200Q4U8_9MAGN)	GO:0006468	protein phosphorylation	BP	SLC1		Solyc03g097940	Potassium channel SKOR (AHRD V3.3 *** A0A2G3A0N7_CAPAN)	GO:0016020	membrane	CC	SLC2		Solyc05g024290	Serine/threonine-protein kinase PBS1 (AHRD V3.3 *** A0A1U8EJL0_CAPAN)	GO:0032559	adenyl ribonucleotide binding	MF	SLC3		Solyc11g021180
Solyc07g061920	Callose synthase 1 (AHRD V3.3 *** A0A2G2WF26_CAPBA)	GO:0051274	beta-glucan biosynthetic process	BP	SP1		Solyc12g057010	Major facilitator superfamily (AHRD V3.3 *** A0A200QUR2_9MAGN)	GO:0016021	integral component of membrane	CC	SP2		Solyc01g104990	S-adenosyl-L-methionine-dependent methyltransferase superfamily protein (AHRD V3.3 *** A0A1P8ASE3_ARATH)	GO:0001510	RNA methylation	BP	SP3		Solyc08g075480	9-cis-epoxycarotenoid dioxygenase (AHRD V3.3 *** A0A193PR95_9LILI)	GO:0055114	oxidation-reduction process	BP	SP4		Solyc07g047910	MAP kinase kinase kinase 48	GO:0006468	protein phosphorylation	BP	SLC1		Solyc03g114480	Tetraspanin (AHRD V3.3 *-* A0A200Q8V3_9MAGN)	GO:0016020	membrane	CC	SLC2		Solyc05g044490	Plant resistance protein (AHRD V3.3 *** O81136_SOLLC)	GO:0032559	adenyl ribonucleotide binding	MF	SLC3		Solyc11g065090
Solyc08g082660	Cellulose synthase (AHRD V3.3 *** A0A200QCL6_9MAGN)	GO:0051274	beta-glucan biosynthetic process	BP	SP1		Solyc01g017060	Protein Ycf2 (AHRD V3.3 *-* A0A167NIB9_9SOLA)	GO:0009507	chloroplast	CC	SP2		Solyc03g112520	FKBP12-interacting protein of 37 kDa (AHRD V3.3 *** A0A2G3A1B4_CAPAN)	GO:0001510	RNA methylation	BP	SP3		Solyc08g075540	alternative oxidase	GO:0055114	oxidation-reduction process	BP	SP4		Solyc07g053120	G-type lectin S-receptor-like serine/threonine-protein kinase (AHRD V3.3 *** A0A2G2Z3H8_CAPAN)	GO:0006468	protein phosphorylation	BP	SLC1		Solyc03g114600	Alternaria stem canker resistance	GO:0016020	membrane	CC	SLC2		Solyc05g050430	Plant resistance protein (AHRD V3.3 *** O81136_SOLLC)	GO:0032559	adenyl ribonucleotide binding	MF	SLC3		Solyc11g065450
Solyc09g075550	Cellulose synthase (AHRD V3.3 *** A0A1R3H0Z2_COCAP)	GO:0051274	beta-glucan biosynthetic process	BP	SP1		Solyc01g017110	Protein Ycf2 (AHRD V3.3 *-* A0A251UU76_HELAN)	GO:0009507	chloroplast	CC	SP2		Solyc12g088810	S-adenosyl-L-methionine-dependent methyltransferase superfamily protein (AHRD V3.3 *-* F4I6D1_ARATH)	GO:0001510	RNA methylation	BP	SP3		Solyc09g098620	Cytochrome P450 (AHRD V3.3 *** A0A2U1PRB3_ARTAN)	GO:0055114	oxidation-reduction process	BP	SP4		Solyc07g055410	Receptor-like protein kinase (AHRD V3.3 *-* Q9LLN5_ORYSA)	GO:0006468	protein phosphorylation	BP	SLC1		Solyc04g005070	Major facilitator superfamily protein (AHRD V3.3 *** A0A2U1N7S7_ARTAN)	GO:0016020	membrane	CC	SLC2		Solyc05g053210	Non-specific serine/threonine protein kinase (AHRD V3.3 *** A0A2G2WU69_CAPBA)	GO:0032559	adenyl ribonucleotide binding	MF	SLC3		Solyc11g072980
Solyc10g074620	Cellulose synthase (AHRD V3.3 *** A0A200PS93_9MAGN)	GO:0051274	beta-glucan biosynthetic process	BP	SP1		Solyc01g017120	Protein Ycf2 (AHRD V3.3 *-* A0A2G3BUH1_CAPCH)	GO:0009507	chloroplast	CC	SP2		Solyc02g038803	Eukaryotic translation initiation factor 6 (AHRD V3.3 *** A0A2G3A551_CAPAN)	GO:0042256	mature ribosome assembly	BP	SP3		Solyc09g008913	Cytochrome P450 (AHRD V3.3 *** Q8H0I8_PETHY)	GO:0055114	oxidation-reduction process	BP	SP4		Solyc07g055420	Receptor-like protein kinase (AHRD V3.3 *-* Q9LLN5_ORYSA)	GO:0006468	protein phosphorylation	BP	SLC1		Solyc04g009790	Protein DETOXIFICATION (AHRD V3.3 *-* A0A0K9R7X2_SPIOL)	GO:0016020	membrane	CC	SLC2		Solyc06g005990	ATP-dependent RNA helicase SKI2 (AHRD V3.3 *** A0A2G3C566_CAPCH)	GO:0032559	adenyl ribonucleotide binding	MF	SLC3		Solyc12g006960
Solyc11g005560	Cellulose synthase (AHRD V3.3 *** K4D4G9_SOLLC)	GO:0051274	beta-glucan biosynthetic process	BP	SP1		Solyc01g056460	Protein Ycf2 (AHRD V3.3 *-* A0A1B0VVX8_9LAMI)	GO:0009507	chloroplast	CC	SP2		Solyc02g082360	Eukaryotic translation initiation factor 6 (AHRD V3.3 *** A0A2I4DGM7_9ROSI)	GO:0042256	mature ribosome assembly	BP	SP3		Solyc09g009360	NADH dehydrogenase subunit 7 (AHRD V3.3 *** A0A290WKY4_SOLLC)	GO:0055114	oxidation-reduction process	BP	SP4		Solyc07g055430	Pkinase domain-containing protein/B_lectin domain-containing protein (AHRD V3.3 *-* A0A1Q3C295_CEPFO)	GO:0006468	protein phosphorylation	BP	SLC1		Solyc04g011340	WAT1-related protein (AHRD V3.3 *** K4BPI9_SOLLC)	GO:0016020	membrane	CC	SLC2		Solyc06g053810	p-loop containing nucleoside triphosphate hydrolases superfamily protein (AHRD V3.3 *** Q0WUY1_ARATH)	GO:0032559	adenyl ribonucleotide binding	MF	SLC3		Solyc12g009890
Solyc11g056590	Cellulose synthase (AHRD V3.3 *-* K4BTR6_SOLLC)	GO:0051274	beta-glucan biosynthetic process	BP	SP1		Solyc02g014790	Protein Ycf2 (AHRD V3.3 *-* A0A167NIB9_9SOLA)	GO:0009507	chloroplast	CC	SP2		Solyc12g010210	Eukaryotic translation initiation factor 6 (AHRD V3.3 *** A0A2I4DGM7_9ROSI)	GO:0042256	mature ribosome assembly	BP	SP3		Solyc09g010010	2-oxoglutarate (2OG) and Fe(II)-dependent oxygenase superfamily protein (AHRD V3.3 *-* A0A2U1NTU8_ARTAN)	GO:0055114	oxidation-reduction process	BP	SP4		Solyc07g055630	Lectin-domain receptor-like kinase (AHRD V3.3 *-* G4XXY5_NICAT)	GO:0006468	protein phosphorylation	BP	SLC1		Solyc04g025990	Potassium transporter (AHRD V3.3 *** A0A2G3CGF8_CAPCH)	GO:0016020	membrane	CC	SLC2		Solyc06g069480	Helicase (AHRD V3.3 *** A0A200R859_9MAGN)	GO:0032559	adenyl ribonucleotide binding	MF	SLC3		Solyc12g010570
Solyc12g015770	Cellulose synthase (AHRD V3.3 *-* A0A200RAR0_9MAGN)	GO:0051274	beta-glucan biosynthetic process	BP	SP1		Solyc04g026320	Protein Ycf2 (AHRD V3.3 *-* A0A2G2WIS3_CAPBA)	GO:0009507	chloroplast	CC	SP2		Solyc01g104990	S-adenosyl-L-methionine-dependent methyltransferase superfamily protein (AHRD V3.3 *** A0A1P8ASE3_ARATH)	GO:0009452	7-methylguanosine RNA capping	BP	SP3		Solyc09g016930	Photosystem II CP43 reaction center protein (AHRD V3.3 *-* A0A075ELF0_9MAGN)	GO:0055114	oxidation-reduction process	BP	SP4		Solyc07g062170	Protein kinase domain (AHRD V3.3 *** A0A200QFW1_9MAGN)	GO:0006468	protein phosphorylation	BP	SLC1		Solyc04g071650	Cellulose synthase (AHRD V3.3 *** K4BTF5_SOLLC)	GO:0016020	membrane	CC	SLC2		Solyc06g069610	LysM domain receptor-like kinase 3 (AHRD V3.3 *** A0A2G2WM11_CAPBA)	GO:0032559	adenyl ribonucleotide binding	MF	SLC3		Solyc12g017910
Solyc01g104990	S-adenosyl-L-methionine-dependent methyltransferase superfamily protein (AHRD V3.3 *** A0A1P8ASE3_ARATH)	GO:0009452	7-methylguanosine RNA capping	BP	SP1		Solyc04g024560	Protein Ycf2 (AHRD V3.3 *-* A0A2S1U9Z2_9GENT)	GO:0009507	chloroplast	CC	SP2		Solyc12g088810	S-adenosyl-L-methionine-dependent methyltransferase superfamily protein (AHRD V3.3 *-* F4I6D1_ARATH)	GO:0009452	7-methylguanosine RNA capping	BP	SP3		Solyc09g031577	NADH dehydrogenase subunit 7 (AHRD V3.3 *-* A0A290WKY4_SOLLC)	GO:0055114	oxidation-reduction process	BP	SP4		Solyc07g063720	G-type lectin S-receptor-like serine/threonine-protein kinase (AHRD V3.3 *** A0A2G3C305_CAPCH)	GO:0006468	protein phosphorylation	BP	SLC1		Solyc04g078230	Metal transporter (AHRD V3.3 *-* G5DVW2_SILLA)	GO:0016020	membrane	CC	SLC2		Solyc06g073780	SMC3	GO:0032559	adenyl ribonucleotide binding	MF	SLC3		Solyc12g062590
Solyc12g088810	S-adenosyl-L-methionine-dependent methyltransferase superfamily protein (AHRD V3.3 *-* F4I6D1_ARATH)	GO:0009452	7-methylguanosine RNA capping	BP	SP1		Solyc04g024550	Protein Ycf2 (AHRD V3.3 *-* A0A167NIB9_9SOLA)	GO:0009507	chloroplast	CC	SP2		Solyc01g067410	Pectinesterase (AHRD V3.3 *** A0A2I4HU58_9ROSI)	GO:0042545	cell wall modification	BP	SP3		Solyc09g031550	NADH dehydrogenase subunit 7 (AHRD V3.3 *-* G8E8R9_9CARY)	GO:0055114	oxidation-reduction process	BP	SP4		Solyc07g063730	G-type lectin S-receptor-like serine/threonine-protein kinase (AHRD V3.3 *** A0A2G3C305_CAPCH)	GO:0006468	protein phosphorylation	BP	SLC1		Solyc04g080050	EXS (AHRD V3.3 *** A0A200R094_9MAGN)	GO:0016020	membrane	CC	SLC2		Solyc06g075010	60 kDa chaperonin (AHRD V3.3 *** B2IXD2_NOSP7)	GO:0032559	adenyl ribonucleotide binding	MF	SLC3		Solyc12g032970
Solyc01g006290	Peroxidase (AHRD V3.3 *** K4ASJ5_SOLLC)	GO:0055114	oxidation-reduction process	BP	SP1		Solyc04g050840	Protein Ycf2 (AHRD V3.3 *-* YCF2_IPOPU)	GO:0009507	chloroplast	CC	SP2		Solyc01g067420	Pectinesterase (AHRD V3.3 *-* K4FZQ6_9BRAS)	GO:0042545	cell wall modification	BP	SP3		Solyc09g055900	Lipoxygenase (AHRD V3.3 *** K4CT85_SOLLC)	GO:0055114	oxidation-reduction process	BP	SP4		Solyc08g066310	Receptor-like protein kinase (AHRD V3.3 *-* A0A2D1PG71_9ROSI)	GO:0006468	protein phosphorylation	BP	SLC1		Solyc04g082670	Dolichyl-diphosphooligosaccharide--protein glycosyltransferase subunit 1 (AHRD V3.3 *** A0A2G3CFN4_CAPCH)	GO:0016020	membrane	CC	SLC2		Solyc06g075340	Carbamoyl-phosphate synthase large chain-like protein (AHRD V3.3 *** A0A2K3P243_TRIPR)	GO:0032559	adenyl ribonucleotide binding	MF	SLC3		Solyc12g032980
Solyc01g008110	Cytochrome P450 (AHRD V3.3 *** A0A200R3Q9_9MAGN)	GO:0055114	oxidation-reduction process	BP	SP1		Solyc08g062850	Protein Ycf2 (AHRD V3.3 *-* A0A172MBP1_9SOLA)	GO:0009507	chloroplast	CC	SP2		Solyc01g079180	Pectinesterase (AHRD V3.3 *** A0A2G2XQP7_CAPBA)	GO:0042545	cell wall modification	BP	SP3		Solyc09g055950	Photosystem II D2 protein (AHRD V3.3 *-* E3T2U9_EQUAR)	GO:0055114	oxidation-reduction process	BP	SP4		Solyc08g066320	receptor-like protein kinase HSL1 (AHRD V3.3 *** A0A1U7YIB3_NICSY)	GO:0006468	protein phosphorylation	BP	SLC1		Solyc05g005720	Potassium transporter (AHRD V3.3 *** A0A2G2VMI2_CAPBA)	GO:0016020	membrane	CC	SLC2		Solyc06g082100	Helicase (AHRD V3.3 *** A0A200PRA7_9MAGN)	GO:0032559	adenyl ribonucleotide binding	MF	SLC3		Solyc12g033040
Solyc01g008670	Cytochrome (AHRD V3.3 *** A0A1U8F0H8_CAPAN)	GO:0055114	oxidation-reduction process	BP	SP1		Solyc10g018990	Protein Ycf2 (AHRD V3.3 *-* A0A2G2VDC7_CAPBA)	GO:0009507	chloroplast	CC	SP2		Solyc01g091050	Pectinesterase (AHRD V3.3 *** A0A2G2XP44_CAPBA)	GO:0042545	cell wall modification	BP	SP3		Solyc09g061792	Geraniol 8-hydroxylase (AHRD V3.3 *** A0A2G3A5M7_CAPAN)	GO:0055114	oxidation-reduction process	BP	SP4		Solyc08g074760	Receptor-like protein kinase (AHRD V3.3 *** A0A0K9Q349_ZOSMR)	GO:0006468	protein phosphorylation	BP	SLC1		Solyc05g005840	WAT1-related protein (AHRD V3.3 *** K4BWB1_SOLLC)	GO:0016020	membrane	CC	SLC2		Solyc06g083210	Serine/threonine-protein kinase MHK (AHRD V3.3 *** A0A2G3CC93_CAPCH)	GO:0032559	adenyl ribonucleotide binding	MF	SLC3		Solyc12g035280
Solyc01g009960	Acyl-[acyl-carrier-protein] desaturase (AHRD V3.3 *** A0A2I4GZ93_9ROSI)	GO:0055114	oxidation-reduction process	BP	SP1		Solyc11g011430	Protein Ycf2 (AHRD V3.3 *-* A0A2G3DB00_CAPCH)	GO:0009507	chloroplast	CC	SP2		Solyc01g098940	Pectinesterase (AHRD V3.3 *** A0A2G2Y083_CAPAN)	GO:0042545	cell wall modification	BP	SP3		Solyc09g066150	Cytochrome P450 (AHRD V3.3 *** A0A200Q4A2_9MAGN)	GO:0055114	oxidation-reduction process	BP	SP4		Solyc08g077630	Protein kinase superfamily protein (AHRD V3.3 *** A0A2U1KAY9_ARTAN)	GO:0006468	protein phosphorylation	BP	SLC1		Solyc05g005990	Protein NRT1/ PTR FAMILY 1.1 (AHRD V3.3 *-* PTR32_ARATH)	GO:0016020	membrane	CC	SLC2		Solyc07g018180	Leucine-rich receptor-like kinase family protein (AHRD V3.3 *** G7KRB1_MEDTR)	GO:0032559	adenyl ribonucleotide binding	MF	SLC3		Solyc12g035740
Solyc01g016680	2-oxoglutarate (2OG) and Fe(II)-dependent oxygenase superfamily protein (AHRD V3.3 *-* A0A2U1L2L8_ARTAN)	GO:0055114	oxidation-reduction process	BP	SP1		Solyc12g035980	Protein Ycf2 (AHRD V3.3 *-* A0A059Q6L0_HYONI)	GO:0009507	chloroplast	CC	SP2		Solyc02g080200	Pectinesterase (AHRD V3.3 *** A0A2G2VBJ7_CAPBA)	GO:0042545	cell wall modification	BP	SP3		Solyc09g066320	2-oxoglutarate (2OG) and Fe(II)-dependent oxygenase superfamily protein (AHRD V3.3 *** A0A2U1NR61_ARTAN)	GO:0055114	oxidation-reduction process	BP	SP4		Solyc08g081210	MAP kinase kinase kinase 66	GO:0006468	protein phosphorylation	BP	SLC1		Solyc05g006920	Protein NRT1/ PTR FAMILY 2.13 (AHRD V3.3 *** A0A1U8EVJ4_CAPAN)	GO:0016020	membrane	CC	SLC2		Solyc07g047910	MAP kinase kinase kinase 48	GO:0032559	adenyl ribonucleotide binding	MF	SLC3		Solyc12g042240
Solyc01g033995	Flavin-containing monooxygenase (AHRD V3.3 *-* A0A2G2V7T6_CAPBA)	GO:0055114	oxidation-reduction process	BP	SP1		Solyc01g102770	Photosystem II reaction center protein Z (AHRD V3.3 *** A0A1U8QD60_CAPAN)	GO:0009539	photosystem II reaction center	CC	SP2		Solyc05g052120	Pectinesterase (AHRD V3.3 *** A0A2G2WTI6_CAPBA)	GO:0042545	cell wall modification	BP	SP3		Solyc09g082650	1,2-dihydroxy-3-keto-5-methylthiopentene dioxygenase (AHRD V3.3 *** A8UGP3_SOLTU)	GO:0055114	oxidation-reduction process	BP	SP4		Solyc08g083040	Serine/threonine-protein kinase fray2 (AHRD V3.3 *** A0A2G3DAG2_CAPCH)	GO:0006468	protein phosphorylation	BP	SLC1		Solyc05g006990	Major facilitator superfamily protein (AHRD V3.3 *** A0A1P8AT47_ARATH)	GO:0016020	membrane	CC	SLC2		Solyc07g053600	receptor-like protein kinase HSL1 (AHRD V3.3 *** A0A1U8HI37_CAPAN)	GO:0032559	adenyl ribonucleotide binding	MF	SLC3		Solyc12g042260
Solyc01g044554	2-oxoglutarate (2OG) and Fe(II)-dependent oxygenase superfamily protein (AHRD V3.3 *** A0A2U1P7E5_ARTAN)	GO:0055114	oxidation-reduction process	BP	SP1		Solyc11g050770	Photosystem II reaction center protein Z (AHRD V3.3 *** A0A1U8QD60_CAPAN)	GO:0009539	photosystem II reaction center	CC	SP2		Solyc05g054360	Pectinesterase (AHRD V3.3 *** A0A2G2WV27_CAPBA)	GO:0042545	cell wall modification	BP	SP3		Solyc09g089740	2-oxoglutarate (2OG) and Fe(II)-dependent oxygenase superfamily protein (AHRD V3.3 *** A0A2U1NTU8_ARTAN)	GO:0055114	oxidation-reduction process	BP	SP4		Solyc09g009090	CTR1-like protein kinase-3	GO:0006468	protein phosphorylation	BP	SLC1		Solyc05g007980	Sulfate transporter (AHRD V3.3 *** A1YKF8_BRASY)	GO:0016020	membrane	CC	SLC2		Solyc07g062770	Tat-binding-like protein 7 (AHRD V3.3 *** A0A2G3C1P2_CAPCH)	GO:0032559	adenyl ribonucleotide binding	MF	SLC3		Solyc12g042280
Solyc01g067880	Peroxidase (AHRD V3.3 *** K4AX36_SOLLC)	GO:0055114	oxidation-reduction process	BP	SP1		Solyc01g010900	Cytochrome P450 (AHRD V3.3 *** A0A200QEP7_9MAGN)	GO:0005506	iron ion binding	MF	SP2		Solyc06g009180	Pectinesterase (AHRD V3.3 *** A0A2G3CT93_CAPCH)	GO:0042545	cell wall modification	BP	SP3		Solyc09g089810	2-oxoglutarate (2OG) and Fe(II)-dependent oxygenase superfamily protein (AHRD V3.3 *** A0A2U1NTU8_ARTAN)	GO:0055114	oxidation-reduction process	BP	SP4		Solyc09g011990	Lectin receptor kinase (AHRD V3.3 *** B8XSM9_WHEAT)	GO:0006468	protein phosphorylation	BP	SLC1		Solyc05g008060	SlPIN4	GO:0016020	membrane	CC	SLC2		Solyc07g065320	ABC transporter C family member 3 (AHRD V3.3 *** A0A2G2WFH5_CAPBA)	GO:0032559	adenyl ribonucleotide binding	MF	SLC3		Solyc12g042530
Solyc01g079090	Protoporphyrinogen oxidase (AHRD V3.3 *** O64384_SOLTU)	GO:0055114	oxidation-reduction process	BP	SP1		Solyc01g028803	Cytochrome P450 (AHRD V3.3 *** A0A200R9G0_9MAGN)	GO:0005506	iron ion binding	MF	SP2		Solyc07g064180	pectin methylesterase 2	GO:0042545	cell wall modification	BP	SP3		Solyc09g089830	2-oxoglutarate (2OG) and Fe(II)-dependent oxygenase superfamily protein (AHRD V3.3 *** O80850_ARATH)	GO:0055114	oxidation-reduction process	BP	SP4		Solyc09g014460	Protein kinase superfamily protein (AHRD V3.3 *** A0A2U1LJI2_ARTAN)	GO:0006468	protein phosphorylation	BP	SLC1		Solyc05g008500	Protein DETOXIFICATION (AHRD V3.3 *** A0A0K9S336_SPIOL)	GO:0016020	membrane	CC	SLC2		Solyc08g008550	Serine/threonine-protein kinase fray2 (AHRD V3.3 *** A0A2G3BPG3_CAPCH)	GO:0032559	adenyl ribonucleotide binding	MF	SLC3		Solyc12g055750
Solyc01g080900	Cytochrome P450 (AHRD V3.3 *** A0A200PPF3_9MAGN)	GO:0055114	oxidation-reduction process	BP	SP1		Solyc01g079220	NifU-like protein 1, chloroplastic (AHRD V3.3 *** A0A1U8E004_CAPAN)	GO:0005506	iron ion binding	MF	SP2		Solyc07g065350	Pectinesterase (AHRD V3.3 *** A0A2I4DU44_9ROSI)	GO:0042545	cell wall modification	BP	SP3		Solyc09g090490	Amine oxidase (AHRD V3.3 *** A0A2G2W0R3_CAPBA)	GO:0055114	oxidation-reduction process	BP	SP4		Solyc09g014470	Protein kinase superfamily protein (AHRD V3.3 *** A0A2U1LJI2_ARTAN)	GO:0006468	protein phosphorylation	BP	SLC1		Solyc05g009110	Core-2 i-branching beta-n-acetylglucosaminyltransferase family protein (AHRD V3.3 *** A0A2K3MN76_TRIPR)	GO:0016020	membrane	CC	SLC2		Solyc08g013970	Disease resistance protein (CC-NBS-LRR class) family (AHRD V3.3 *** A0A1P8AW79_ARATH)	GO:0032559	adenyl ribonucleotide binding	MF	SLC3		Solyc12g055870
Solyc01g088160	cytokinin oxidase2	GO:0055114	oxidation-reduction process	BP	SP1		Solyc01g080900	Cytochrome P450 (AHRD V3.3 *** A0A200PPF3_9MAGN)	GO:0005506	iron ion binding	MF	SP2		Solyc07g065360	Pectinesterase (AHRD V3.3 *** A0A2U1L272_ARTAN)	GO:0042545	cell wall modification	BP	SP3		Solyc09g091720	Flavin-containing monooxygenase (AHRD V3.3 *** A0A2G2W209_CAPBA)	GO:0055114	oxidation-reduction process	BP	SP4		Solyc09g014710	Protein kinase domain (AHRD V3.3 *** A0A200PR58_9MAGN)	GO:0006468	protein phosphorylation	BP	SLC1		Solyc05g010060	Phosphate transporter PHO1-3 (AHRD V3.3 *** A0A2G3B6L2_CAPCH)	GO:0016020	membrane	CC	SLC2		Solyc08g042030	Kinesin-like protein (AHRD V3.3 *** A0A328E6H2_9ASTE)	GO:0032559	adenyl ribonucleotide binding	MF	SLC3		Solyc12g094400
Solyc01g088200	aldehyde oxidase 4 pseudogene	GO:0055114	oxidation-reduction process	BP	SP1		Solyc01g109150	cytochrome P450 CYP74C4	GO:0005506	iron ion binding	MF	SP2		Solyc09g091730	Pectinesterase (AHRD V3.3 *** A0A2G2VIL1_CAPBA)	GO:0042545	cell wall modification	BP	SP3		Solyc09g091870	Flavin-containing monooxygenase (AHRD V3.3 *** A0A1U8F7A2_CAPAN)	GO:0055114	oxidation-reduction process	BP	SP4		Solyc09g018060	MAP kinase kinase kinase 69	GO:0006468	protein phosphorylation	BP	SLC1		Solyc05g013450	Protein DETOXIFICATION (AHRD V3.3 *** A0A1Q3CW99_CEPFO)	GO:0016020	membrane	CC	SLC2		Solyc08g061000	DEAD-box ATP-dependent RNA helicase 15 (AHRD V3.3 *** A0A2G2YWF8_CAPAN)	GO:0032559	adenyl ribonucleotide binding	MF	SLC3		Solyc12g094720
Solyc01g088760	Cytochrome P450 (AHRD V3.3 *** A0A200RC30_9MAGN)	GO:0055114	oxidation-reduction process	BP	SP1		Solyc01g109160	CYP74C4	GO:0005506	iron ion binding	MF	SP2		Solyc10g076430	Pectinesterase/pectinesterase inhibitor PPE8B (AHRD V3.3 *-* A0A2G3AHQ8_CAPAN)	GO:0042545	cell wall modification	BP	SP3		Solyc09g092580	Cytochrome (AHRD V3.3 *** A0A2G2ZTD7_CAPAN)	GO:0055114	oxidation-reduction process	BP	SP4		Solyc09g057680	receptor-like kinase TMK4 (AHRD V3.3 *** A0A2G2YRX1_CAPAN)	GO:0006468	protein phosphorylation	BP	SLC1		Solyc05g013460	Protein DETOXIFICATION (AHRD V3.3 *** A0A1Q3CW99_CEPFO)	GO:0016020	membrane	CC	SLC2		Solyc08g061410	SNF2 domain-containing protein CLASSY 4-like (AHRD V3.3 *-* A0A2I4G110_9ROSI)	GO:0032559	adenyl ribonucleotide binding	MF	SLC3		Solyc02g086100
Solyc01g089840	Glutamyl-tRNA reductase (AHRD V3.3 *-* A0A2G3AM66_CAPAN)	GO:0055114	oxidation-reduction process	BP	SP1		Solyc02g065190	Cytochrome P450 (AHRD V3.3 *** A0A1U9X5Y9_THAGA)	GO:0005506	iron ion binding	MF	SP2		Solyc11g005750	Pectinesterase (AHRD V3.3 *** A0A2I4GT13_9ROSI)	GO:0042545	cell wall modification	BP	SP3		Solyc09g092620	Cytochrome (AHRD V3.3 *** A0A1U8G4E5_CAPAN)	GO:0055114	oxidation-reduction process	BP	SP4		Solyc09g065200	cyclinU3_1	GO:0006468	protein phosphorylation	BP	SLC1		Solyc05g013510	Phosphate transporter (AHRD V3.3 *** Q6J2Q8_SOLTU)	GO:0016020	membrane	CC	SLC2		Solyc08g062850	Protein Ycf2 (AHRD V3.3 *-* A0A172MBP1_9SOLA)	GO:0032559	adenyl ribonucleotide binding	MF	SLC3		Solyc11g010950
Solyc01g090610	2-oxoglutarate (2OG) and Fe(II)-dependent oxygenase superfamily protein (AHRD V3.3 *** Q9C938_ARATH)	GO:0055114	oxidation-reduction process	BP	SP1		Solyc02g065230	Cytochrome P450 (AHRD V3.3 *** A0A1U9X5Y9_THAGA)	GO:0005506	iron ion binding	MF	SP2		Solyc12g099230	Pectinesterase (AHRD V3.3 *** A0A2G3B5L4_CAPCH)	GO:0042545	cell wall modification	BP	SP3		Solyc09g092645	Cytochrome (AHRD V3.3 *** A0A1U8G4E5_CAPAN)	GO:0055114	oxidation-reduction process	BP	SP4		Solyc09g075910	Receptor-like protein kinase (AHRD V3.3 *** A0A2U1PPA0_ARTAN)	GO:0006468	protein phosphorylation	BP	SLC1		Solyc05g013900	ABC transporter (AHRD V3.3 *-* A0A200RCU2_9MAGN)	GO:0016020	membrane	CC	SLC2		Solyc08g066210	receptor-like protein kinase HSL1 (AHRD V3.3 *** A0A2G2YX65_CAPAN)	GO:0032559	adenyl ribonucleotide binding	MF	SLC3		Solyc01g017240
Solyc01g090660	carotenoid cleavage dioxygenase7	GO:0055114	oxidation-reduction process	BP	SP1		Solyc02g084740	Cytochrome P450 (AHRD V3.3 *** A0A200QE89_9MAGN)	GO:0005506	iron ion binding	MF	SP2		Solyc12g099410	Pectinesterase (AHRD V3.3 *** A0A1U8F7L2_CAPAN)	GO:0042545	cell wall modification	BP	SP3		Solyc09g098770	Geraniol 8-hydroxylase (AHRD V3.3 *** A0A2G3CQY8_CAPCH)	GO:0055114	oxidation-reduction process	BP	SP4		Solyc09g083210	Protein kinase-like domain-containing protein (AHRD V3.3 *** A0A2U1MF72_ARTAN)	GO:0006468	protein phosphorylation	BP	SLC1		Solyc05g024260	Bidirectional sugar transporter SWEET (AHRD V3.3 *** A0A2G3C5C6_CAPCH)	GO:0016020	membrane	CC	SLC2		Solyc08g075590	Receptor-like protein kinase (AHRD V3.3 *** A0A2R6Q6W2_ACTCH)	GO:0032559	adenyl ribonucleotide binding	MF	SLC3		Solyc01g058360
Solyc01g094080	Cytochrome P450 (AHRD V3.3 *** A0A200PMP8_9MAGN)	GO:0055114	oxidation-reduction process	BP	SP1		Solyc02g086180	Delta(7)-sterol-C5(6)-desaturase (AHRD V3.3 *-* A0A1U8FPX0_CAPAN)	GO:0005506	iron ion binding	MF	SP2		Solyc01g006350	Callose synthase 1 (AHRD V3.3 *** A0A2G3AHL0_CAPAN)	GO:0016020	membrane	CC	SP3		Solyc10g007570	Gibberellin 2-oxidase (AHRD V3.3 *** C6GMF4_NICPL)	GO:0055114	oxidation-reduction process	BP	SP4		Solyc09g091400	Receptor-like protein kinase 2 (AHRD V3.3 *** A0A2G2W1T2_CAPBA)	GO:0006468	protein phosphorylation	BP	SLC1		Solyc05g050360	Cyclic nucleotide-gated ion channel 1 (AHRD V3.3 *** A0A2G2WSK7_CAPBA)	GO:0016020	membrane	CC	SLC2		Solyc08g077420	Regulator of nonsense transcripts 1-like protein (AHRD V3.3 *** A0A2G3AF80_CAPAN)	GO:0032559	adenyl ribonucleotide binding	MF	SLC3		Solyc01g068410
Solyc01g094140	Cytochrome P450 (AHRD V3.3 *** A0A200PMQ0_9MAGN)	GO:0055114	oxidation-reduction process	BP	SP1		Solyc03g150105	Cytochrome P450 71A6 (AHRD V3.3 *-* A0A2G3CY69_CAPCH)	GO:0005506	iron ion binding	MF	SP2		Solyc01g007150	Coatomer subunit beta (AHRD V3.3 *** A0A1U8EGF1_CAPAN)	GO:0016020	membrane	CC	SP3		Solyc10g009500	Bifunctional polymyxin resistance protein, ArnA (AHRD V3.3 *** A0A2U1QHU7_ARTAN)	GO:0055114	oxidation-reduction process	BP	SP4		Solyc10g047700	Lectin-receptor kinase (AHRD V3.3 *-* A0A2U1KV35_ARTAN)	GO:0006468	protein phosphorylation	BP	SLC1		Solyc05g053590	Pleiotropic drug resistance protein (AHRD V3.3 *** C8CA13_CUCSA)	GO:0016020	membrane	CC	SLC2		Solyc08g081210	MAP kinase kinase kinase 66	GO:0032559	adenyl ribonucleotide binding	MF	SLC3		Solyc01g098190
Solyc01g099150	Lipoxygenase (AHRD V3.3 *** K4B0V2_SOLLC)	GO:0055114	oxidation-reduction process	BP	SP1		Solyc03g019870	Cytochrome P450 (AHRD V3.3 *** A0A200QAC3_9MAGN)	GO:0005506	iron ion binding	MF	SP2		Solyc01g008020	Equilibrative nucleotide transporter 1 (AHRD V3.3 *** A0A2G3AYC6_CAPCH)	GO:0016020	membrane	CC	SP3		Solyc10g017990	Cytokinin oxidase/dehydrogenase 2 (AHRD V3.3 *-* C0LPA7_SOLTU)	GO:0055114	oxidation-reduction process	BP	SP4		Solyc10g074720	B1-type cyclin dependent kinase	GO:0006468	protein phosphorylation	BP	SLC1		Solyc05g055690	Sec24-like transport protein (AHRD V3.3 *** A0A2U1NGT5_ARTAN)	GO:0016020	membrane	CC	SLC2		Solyc09g010950	ATP-dependent zinc metalloprotease FTSH 3, mitochondrial (AHRD V3.3 *** A0A2G2VYB5_CAPBA)	GO:0032559	adenyl ribonucleotide binding	MF	SLC3		Solyc02g062890
Solyc01g099160	lipoxygenase	GO:0055114	oxidation-reduction process	BP	SP1		Solyc03g111290	Cytochrome P450 (AHRD V3.3 *** A0A200QGE7_9MAGN)	GO:0005506	iron ion binding	MF	SP2		Solyc01g008580	Zinc transporter protein (AHRD V3.3 *** A5BDR3_VITVI)	GO:0016020	membrane	CC	SP3		Solyc10g046870	Lipoxygenase (AHRD V3.3 *-* Q96574_SOLLC)	GO:0055114	oxidation-reduction process	BP	SP4		Solyc10g076550	Wall-associated receptor kinase 1 (AHRD V3.3 *-* A0A2G2Y6I2_CAPAN)	GO:0006468	protein phosphorylation	BP	SLC1		Solyc05g056130	Dolichyl-diphosphooligosaccharide--protein glycosyltransferase subunit 1 (AHRD V3.3 *-* K4C2T7_SOLLC)	GO:0016020	membrane	CC	SLC2		Solyc09g011070	Lectin receptor kinase (AHRD V3.3 *** B8XSM8_WHEAT)	GO:0032559	adenyl ribonucleotide binding	MF	SLC3		Solyc02g067820
Solyc01g099170	Lipoxygenase (AHRD V3.3 *-* M1CAP3_SOLTU)	GO:0055114	oxidation-reduction process	BP	SP1		Solyc03g150150	Cytochrome P450 (AHRD V3.3 *-* A0A2U1L4E8_ARTAN)	GO:0005506	iron ion binding	MF	SP2		Solyc01g009380	Nicalin (AHRD V3.3 *** A0A1Q3D0I4_CEPFO)	GO:0016020	membrane	CC	SP3		Solyc10g079500	Inosine-5'-monophosphate dehydrogenase (AHRD V3.3 *** A0A2G2VW93_CAPBA)	GO:0055114	oxidation-reduction process	BP	SP4		Solyc10g076560	Wall-associated receptor kinase 1 (AHRD V3.3 *-* A0A2G2Y6I2_CAPAN)	GO:0006468	protein phosphorylation	BP	SLC1		Solyc06g005620	Zinc transporter 2 (AHRD V3.3 *** A0A2G2WHM1_CAPBA)	GO:0016020	membrane	CC	SLC2		Solyc09g014730	Protein kinase domain (AHRD V3.3 *** A0A200Q5X3_9MAGN)	GO:0032559	adenyl ribonucleotide binding	MF	SLC3		Solyc02g078840
Solyc01g099620	Respiratory burst oxidase-like protein (AHRD V3.3 *** C1IHQ9_9ROSI)	GO:0055114	oxidation-reduction process	BP	SP1		Solyc03g111920	Cytochrome P450 71A6 (AHRD V3.3 *** A0A2G2ZZC6_CAPAN)	GO:0005506	iron ion binding	MF	SP2		Solyc01g010530	Sugar transporter protein 5	GO:0016020	membrane	CC	SP3		Solyc10g083700	Cytochrome P450 (AHRD V3.3 *** Q8H0I8_PETHY)	GO:0055114	oxidation-reduction process	BP	SP4		Solyc10g081640	Calcium-dependent protein kinase (AHRD V3.3 *** B8QUH1_GOSHI)	GO:0006468	protein phosphorylation	BP	SLC1		Solyc06g007770	ER lumen protein retaining receptor (AHRD V3.3 *** A0A200QBW0_9MAGN)	GO:0016020	membrane	CC	SLC2		Solyc09g015220	Wall-associated receptor kinase 3 (AHRD V3.3 *** A0A2G3CTB4_CAPCH)	GO:0032559	adenyl ribonucleotide binding	MF	SLC3		Solyc02g079980
Solyc01g109150	cytochrome P450 CYP74C4	GO:0055114	oxidation-reduction process	BP	SP1		Solyc03g112013	Cytochrome P450 (AHRD V3.3 *-* A0A2U1PEB2_ARTAN)	GO:0005506	iron ion binding	MF	SP2		Solyc01g017240	Protein TIC 214 (AHRD V3.3 *-* J7H3X3_CAPAN)	GO:0016020	membrane	CC	SP3		Solyc10g087030	Cytochrome (AHRD V3.3 *** A0A1U8F0H8_CAPAN)	GO:0055114	oxidation-reduction process	BP	SP4		Solyc10g084930	Serine/threonine-protein kinase (AHRD V3.3 *** A0A0K0XQY3_TOBAC)	GO:0006468	protein phosphorylation	BP	SLC1		Solyc06g008820	Na+/H+ antiporter 1	GO:0016020	membrane	CC	SLC2		Solyc09g018060	MAP kinase kinase kinase 69	GO:0032559	adenyl ribonucleotide binding	MF	SLC3		Solyc02g085170
Solyc01g109160	CYP74C4	GO:0055114	oxidation-reduction process	BP	SP1		Solyc03g115220	Flavonoid 3'-monooxygenase (AHRD V3.3 *** A0A2G2WR53_CAPBA)	GO:0005506	iron ion binding	MF	SP2		Solyc01g017300	Photosystem I P700 chlorophyll a apoprotein A1 (AHRD V3.3 *-* W6CLH8_9LILI)	GO:0016020	membrane	CC	SP3		Solyc10g087035	Cytochrome (AHRD V3.3 *** A0A1U8F0H8_CAPAN)	GO:0055114	oxidation-reduction process	BP	SP4		Solyc11g006000	MAP kinase kinase kinase 80	GO:0006468	protein phosphorylation	BP	SLC1		Solyc06g051920	Cyclic nucleotide gated channel 1 (AHRD V3.3 *** A0A2U1KHS4_ARTAN)	GO:0016020	membrane	CC	SLC2		Solyc09g031830	Protein Ycf2 (AHRD V3.3 *-* A0A075TVZ1_9ERIC)	GO:0032559	adenyl ribonucleotide binding	MF	SLC3		Solyc02g086160
Solyc02g011810	NAD(P)H-quinone oxidoreductase subunit H, chloroplastic (AHRD V3.3 *-* A0A2G3B5W4_CAPCH)	GO:0055114	oxidation-reduction process	BP	SP1		Solyc04g009930	Cytochrome P450 (AHRD V3.3 *** A0A200QUP8_9MAGN)	GO:0005506	iron ion binding	MF	SP2		Solyc01g017320	Photosystem I P700 chlorophyll a apoprotein A1 (AHRD V3.3 *-* A0A1S6KJ48_POLSI)	GO:0016020	membrane	CC	SP3		Solyc10g085090	Laccase (AHRD V3.3 *** K4D3U3_SOLLC)	GO:0055114	oxidation-reduction process	BP	SP4		Solyc11g011870	Protein kinase, putative, expressed (AHRD V3.3 *** D8L9R5_WHEAT)	GO:0006468	protein phosphorylation	BP	SLC1		Solyc06g054420	Serinc-domain containing serine and sphingolipid biosynthesis protein (AHRD V3.3 *** A0A2U1KZJ3_ARTAN)	GO:0016020	membrane	CC	SLC2		Solyc09g064520	Leucine-rich repeat receptor-like protein kinase (AHRD V3.3 *** A0A061DND1_THECC)	GO:0032559	adenyl ribonucleotide binding	MF	SLC3		Solyc02g087060
Solyc02g021770	Cytochrome c oxidase subunit 1 (AHRD V3.3 *-* A0A2G3CV23_CAPCH)	GO:0055114	oxidation-reduction process	BP	SP1		Solyc04g011680	Cytochrome (AHRD V3.3 *** A0A1U8GTE9_CAPAN)	GO:0005506	iron ion binding	MF	SP2		Solyc01g017430	Cytochrome b6-f complex subunit 4 (AHRD V3.3 *** A0A2G2XBM1_CAPBA)	GO:0016020	membrane	CC	SP3		Solyc11g006570	Inositol oxygenase (AHRD V3.3 *** A0A2U1PDJ1_ARTAN)	GO:0055114	oxidation-reduction process	BP	SP4		Solyc11g020260	Receptor-kinase, putative (AHRD V3.3 *** B9SZK5_RICCO)	GO:0006468	protein phosphorylation	BP	SLC1		Solyc06g060760	tonoplast intrinsic protein 2.3	GO:0016020	membrane	CC	SLC2		Solyc09g064680	NB-LRR tospovirus immune receptor (AHRD V3.3 *-* A0A221IWV0_9SOLN)	GO:0032559	adenyl ribonucleotide binding	MF	SLC3		Solyc02g088230
Solyc02g024050	Ferredoxin--NADP reductase, chloroplastic (AHRD V3.3 *** K4B553_SOLLC)	GO:0055114	oxidation-reduction process	BP	SP1		Solyc04g011920	Cytochrome P450 (AHRD V3.3 *** A0A2U1QH19_ARTAN)	GO:0005506	iron ion binding	MF	SP2		Solyc01g058360	protein ZINC INDUCED FACILITATOR-LIKE 1-like (AHRD V3.3 *** A0A2I4H204_9ROSI)	GO:0016020	membrane	CC	SP3		Solyc11g011990	plastid terminal oxidase	GO:0055114	oxidation-reduction process	BP	SP4		Solyc12g016070	Protein kinase-like domain-containing protein (AHRD V3.3 *-* A0A2U1KQF7_ARTAN)	GO:0006468	protein phosphorylation	BP	SLC1		Solyc06g060840	Oleosin (AHRD V3.3 *** A0A1U8H204_CAPAN)	GO:0016020	membrane	CC	SLC2		Solyc09g066480	Protein CHROMATIN REMODELING 8 (AHRD V3.3 *-* A0A2G2VY38_CAPBA)	GO:0032559	adenyl ribonucleotide binding	MF	SLC3		Solyc02g092660
Solyc02g030480	Alcohol dehydrogenase superfamily (AHRD V3.3 *-* A0A200Q008_9MAGN)	GO:0055114	oxidation-reduction process	BP	SP1		Solyc04g150109	Cytochrome P450 (AHRD V3.3 *-* A0A2U1QH19_ARTAN)	GO:0005506	iron ion binding	MF	SP2		Solyc01g067520	Cellulose synthase (AHRD V3.3 *** A0A200PS93_9MAGN)	GO:0016020	membrane	CC	SP3		Solyc11g013110	2-oxoglutarate (2OG) and Fe(II)-dependent oxygenase superfamily protein (AHRD V3.3 *** AT1G49390.1)	GO:0055114	oxidation-reduction process	BP	SP4		Solyc12g017390	Viroid symptom modulation protein (AHRD V3.3 *** Q9M728_SOLLC)	GO:0006468	protein phosphorylation	BP	SLC1		Solyc06g060910	Glycerol-3-phosphate transporter 4-like protein (AHRD V3.3 *** A0A2K3PKE8_TRIPR)	GO:0016020	membrane	CC	SLC2		Solyc09g098130	Spotted wilt resistance-5	GO:0032559	adenyl ribonucleotide binding	MF	SLC3		Solyc03g005480
Solyc02g062500	2-oxoglutarate (2OG) and Fe(II)-dependent oxygenase superfamily protein (AHRD V3.3 *** A0A2U1LXD5_ARTAN)	GO:0055114	oxidation-reduction process	BP	SP1		Solyc04g071790	Cytochrome P450 (AHRD V3.3 *-* A0A200Q069_9MAGN)	GO:0005506	iron ion binding	MF	SP2		Solyc01g068410	SlPIN5	GO:0016020	membrane	CC	SP3		Solyc11g013353	2-oxoglutarate (2OG) and Fe(II)-dependent oxygenase superfamily protein (AHRD V3.3 *-* A0A1P8B5N0_ARATH)	GO:0055114	oxidation-reduction process	BP	SP4		Solyc12g017710	Protein kinase-like protein (AHRD V3.3 *** Q8LCP0_ARATH)	GO:0006468	protein phosphorylation	BP	SLC1		Solyc06g063210	glutamate receptor-like 2.5	GO:0016020	membrane	CC	SLC2		Solyc10g047810	Lectin receptor kinase (AHRD V3.3 *** Q6UY57_MEDTR)	GO:0032559	adenyl ribonucleotide binding	MF	SLC3		Solyc03g005555
Solyc02g062650	Laccase (AHRD V3.3 *** K4B6F3_SOLLC)	GO:0055114	oxidation-reduction process	BP	SP1		Solyc04g078325	Cytochrome P450 (AHRD V3.3 *-* A0A200QZM5_9MAGN)	GO:0005506	iron ion binding	MF	SP2		Solyc01g080680	Sugar facilitator protein 3	GO:0016020	membrane	CC	SP3		Solyc11g030915	NADH-ubiquinone oxidoreductase chain 5 (AHRD V3.3 *-* A0A0C5ARN6_HYONI)	GO:0055114	oxidation-reduction process	BP	SP4		Solyc12g089160	Protein kinase domain (AHRD V3.3 *** A0A200R7P3_9MAGN)	GO:0006468	protein phosphorylation	BP	SLC1		Solyc06g066560	tonoplast intrinsic protein 2.5	GO:0016020	membrane	CC	SLC2		Solyc10g054970	Disease resistance protein (AHRD V3.3 *-* A0A200QRC8_9MAGN)	GO:0032559	adenyl ribonucleotide binding	MF	SLC3		Solyc03g032075
Solyc02g065190	Cytochrome P450 (AHRD V3.3 *** A0A1U9X5Y9_THAGA)	GO:0055114	oxidation-reduction process	BP	SP1		Solyc04g078360	Cytochrome P450 (AHRD V3.3 *** A0A346CEA9_TANCI)	GO:0005506	iron ion binding	MF	SP2		Solyc01g080850	Protein transport protein SEC23 (AHRD V3.3 *** A0A2G3DHG4_CAPCH)	GO:0016020	membrane	CC	SP3		Solyc11g032220	12-oxophytodienoate reductase (AHRD V3.3 *** A0A2K3LPH4_TRIPR)	GO:0055114	oxidation-reduction process	BP	SP4		Solyc12g096010	Protein kinase family protein (AHRD V3.3 *** A0A1P8BD07_ARATH)	GO:0006468	protein phosphorylation	BP	SLC1		Solyc06g071330	Nucleobase-ascorbate transporter 8 (AHRD V3.3 *** A0A2G3C9N0_CAPCH)	GO:0016020	membrane	CC	SLC2		Solyc10g076910	ATP-dependent RNA helicase (AHRD V3.3 *** A0A1Y1IA80_KLENI)	GO:0032559	adenyl ribonucleotide binding	MF	SLC3		Solyc03g043930
Solyc02g065220	Cytochrome P450 (AHRD V3.3 *** A0A1U9X5Y9_THAGA)	GO:0055114	oxidation-reduction process	BP	SP1		Solyc04g078370	Cytochrome P450 (AHRD V3.3 *** A0A200Q0W8_9MAGN)	GO:0005506	iron ion binding	MF	SP2		Solyc01g086770	Major facilitator superfamily protein (AHRD V3.3 --* AT3G19940.1)	GO:0016020	membrane	CC	SP3		Solyc11g045370	D-lactate dehydrogenase [cytochrome], mitochondrial (AHRD V3.3 *** A0A2G2VN45_CAPBA)	GO:0055114	oxidation-reduction process	BP	SP4		Solyc12g098100	Leucine-rich repeat receptor-like protein kinase (AHRD V3.3 *** A0A2R6PXD2_ACTCH)	GO:0006468	protein phosphorylation	BP	SLC1		Solyc06g072100	ABC transporter (AHRD V3.3 *** Q6X4V5_GOSHI)	GO:0016020	membrane	CC	SLC2		Solyc10g081640	Calcium-dependent protein kinase (AHRD V3.3 *** B8QUH1_GOSHI)	GO:0032559	adenyl ribonucleotide binding	MF	SLC3		Solyc03g097590
Solyc02g068310	2-oxoglutarate (2OG) and Fe(II)-dependent oxygenase superfamily protein (AHRD V3.3 *** Q9XI75_ARATH)	GO:0055114	oxidation-reduction process	BP	SP1		Solyc04g079680	Cytochrome P450 (AHRD V3.3 *** A0A2U1M7T5_ARTAN)	GO:0005506	iron ion binding	MF	SP2		Solyc01g087150	Protein DETOXIFICATION (AHRD V3.3 *** A0A328DUA2_9ASTE)	GO:0016020	membrane	CC	SP3		Solyc11g044810	2-oxoglutarate (2OG) and Fe(II)-dependent oxygenase superfamily protein (AHRD V3.3 *** A0A2U1Q1F3_ARTAN)	GO:0055114	oxidation-reduction process	BP	SP4		Solyc01g104990	S-adenosyl-L-methionine-dependent methyltransferase superfamily protein (AHRD V3.3 *** A0A1P8ASE3_ARATH)	GO:0001510	RNA methylation	BP	SLC1		Solyc06g072620	Bidirectional sugar transporter SWEET (AHRD V3.3 *** A0A142DVH8_SOLTU)	GO:0016020	membrane	CC	SLC2		Solyc10g085120	Leucine-rich receptor-like kinase family protein (AHRD V3.3 *** G7KRB1_MEDTR)	GO:0032559	adenyl ribonucleotide binding	MF	SLC3		Solyc03g097600
Solyc02g068330	2-oxoglutarate (2OG) and Fe(II)-dependent oxygenase superfamily protein (AHRD V3.3 *** Q9XI75_ARATH)	GO:0055114	oxidation-reduction process	BP	SP1		Solyc05g015350	Cytochrome P450 (AHRD V3.3 *** A0A2U1PN82_ARTAN)	GO:0005506	iron ion binding	MF	SP2		Solyc01g088650	Alpha-1,3-glucosyltransferase (AHRD V3.3 *** A0A2G3DIZ7_CAPCH)	GO:0016020	membrane	CC	SP3		Solyc11g065930	Xanthine dehydrogenase (AHRD V3.3 *** A0A2G2VNZ2_CAPBA)	GO:0055114	oxidation-reduction process	BP	SP4		Solyc12g088810	S-adenosyl-L-methionine-dependent methyltransferase superfamily protein (AHRD V3.3 *-* F4I6D1_ARATH)	GO:0001510	RNA methylation	BP	SLC1		Solyc06g075500	Protein NRT1/ PTR FAMILY 2.7 (AHRD V3.3 *** A0A1U8H096_CAPAN)	GO:0016020	membrane	CC	SLC2		Solyc11g006000	MAP kinase kinase kinase 80	GO:0032559	adenyl ribonucleotide binding	MF	SLC3		Solyc03g113050
Solyc02g069250	Alcohol dehydrogenase superfamily (AHRD V3.3 *-* A0A200Q008_9MAGN)	GO:0055114	oxidation-reduction process	BP	SP1		Solyc05g021390	Cytochrome P450 (AHRD V3.3 *** A0A200R9G0_9MAGN)	GO:0005506	iron ion binding	MF	SP2		Solyc01g094680	Signal peptide peptidase-like 4 (AHRD V3.3 *** A0A2G3BSX8_CAPCH)	GO:0016020	membrane	CC	SP3		Solyc11g071580	aldehyde oxidase 5pseudogene	GO:0055114	oxidation-reduction process	BP	SP4		Solyc01g079500	DNA replication licensing factor MCM7 (AHRD V3.3 *** A0A1U8FE76_CAPAN)	GO:0006261	DNA-dependent DNA replication	BP	SLC1		Solyc07g005200	Synaptobrevin-like protein (AHRD V3.3 *** A0A2U1NP32_ARTAN)	GO:0016020	membrane	CC	SLC2		Solyc11g006520	Disease resistance protein (AHRD V3.3 *** A0A2U1NYN9_ARTAN)	GO:0032559	adenyl ribonucleotide binding	MF	SLC3		Solyc03g114480
Solyc02g070080	2-oxoglutarate (2OG) and Fe(II)-dependent oxygenase superfamily protein (AHRD V3.3 *** A0A2U1QGX7_ARTAN)	GO:0055114	oxidation-reduction process	BP	SP1		Solyc05g047530	trans-cinnamate 4-monooxygenase	GO:0005506	iron ion binding	MF	SP2		Solyc01g096730	protein ZINC INDUCED FACILITATOR-LIKE 1-like (AHRD V3.3 *** A0A2I4H204_9ROSI)	GO:0016020	membrane	CC	SP3		Solyc11g071610	Aldehyde oxidase 3 (AHRD V3.3 *** B0LB01_PEA)	GO:0055114	oxidation-reduction process	BP	SP4		Solyc02g070780	DNA helicase (AHRD V3.3 *** A0A2G2XDX1_CAPBA)	GO:0006261	DNA-dependent DNA replication	BP	SLC1		Solyc07g005715	Low temperature and salt responsive protein family (AHRD V3.3 -** AT4G30660.2)	GO:0016020	membrane	CC	SLC2		Solyc11g011080	Disease resistance protein (TIR-NBS-LRR class) (AHRD V3.3 *** A0A2K3NNZ4_TRIPR)	GO:0032559	adenyl ribonucleotide binding	MF	SLC3		Solyc03g114600
Solyc02g070110	FAD-binding Berberine family protein (AHRD V3.3 *** A0A2U1LDC6_ARTAN)	GO:0055114	oxidation-reduction process	BP	SP1		Solyc05g055400	Cytochrome P450 (AHRD V3.3 *** A0A200Q2G7_9MAGN)	GO:0005506	iron ion binding	MF	SP2		Solyc01g098190	(Sodium/potassium)/proton exchanger 4	GO:0016020	membrane	CC	SP3		Solyc11g071990	FAD/NAD(P)-binding oxidoreductase family protein (AHRD V3.3 *** A0A2U1M1X0_ARTAN)	GO:0055114	oxidation-reduction process	BP	SP4		Solyc04g045530	DNA primase large subunit (AHRD V3.3 *** A0A2G3BK14_CAPCH)	GO:0006261	DNA-dependent DNA replication	BP	SLC1		Solyc07g007550	Heparanase-like protein 3 (AHRD V3.3 *** A0A2G2WBB8_CAPBA)	GO:0016020	membrane	CC	SLC2		Solyc11g011430	Protein Ycf2 (AHRD V3.3 *-* A0A2G3DB00_CAPCH)	GO:0032559	adenyl ribonucleotide binding	MF	SLC3		Solyc04g011340
Solyc02g070200	FAD-binding Berberine family protein (AHRD V3.3 *** A0A2U1LDC6_ARTAN)	GO:0055114	oxidation-reduction process	BP	SP1		Solyc06g036260	beta-carotene hydroxylase-1	GO:0005506	iron ion binding	MF	SP2		Solyc01g102520	MLO-like protein (AHRD V3.3 *** K4B1I0_SOLLC)	GO:0016020	membrane	CC	SP3		Solyc11g072120	2-oxoglutarate (2OG) and Fe(II)-dependent oxygenase superfamily protein (AHRD V3.3 *** A0A2U1N5S2_ARTAN)	GO:0055114	oxidation-reduction process	BP	SP4		Solyc01g005030	MAP kinase kinase kinase 1	GO:0016021	integral component of membrane	CC	SLC1		Solyc07g014700	Dolichyl-diphosphooligosaccharide--protein glycosyltransferase subunit 2 (AHRD V3.3 *** A0A2G2WC86_CAPBA)	GO:0016020	membrane	CC	SLC2		Solyc11g012140	Isoleucine--tRNA ligase, cytoplasmic (AHRD V3.3 *** A0A2G2VDD1_CAPBA)	GO:0032559	adenyl ribonucleotide binding	MF	SLC3		Solyc04g077440
Solyc02g070430	Gibberellin 2-oxidase 1 (AHRD V3.3 *** A7LCJ5_SOLTU)	GO:0055114	oxidation-reduction process	BP	SP1		Solyc06g150121	Cytochrome 71D7 (AHRD V3.3 *** A0A2G2WHQ9_CAPBA)	GO:0005506	iron ion binding	MF	SP2		Solyc01g105150	Potassium transporter (AHRD V3.3 *** K4B285_SOLLC)	GO:0016020	membrane	CC	SP3		Solyc12g007030	Aldehyde dehydrogenase (AHRD V3.3 *** Q70T30_BIXOR)	GO:0055114	oxidation-reduction process	BP	SP4		Solyc01g008020	Equilibrative nucleotide transporter 1 (AHRD V3.3 *** A0A2G3AYC6_CAPCH)	GO:0016021	integral component of membrane	CC	SLC1		Solyc07g018240	elongation of fatty acids protein 3-like (AHRD V3.3 *** A0A2I4E461_9ROSI)	GO:0016020	membrane	CC	SLC2		Solyc11g021063	Protein Ycf2 (AHRD V3.3 *-* A0A2R4PB26_9MAGN)	GO:0032559	adenyl ribonucleotide binding	MF	SLC3		Solyc04g080050
Solyc02g071490	2-oxoglutarate (2OG) and Fe(II)-dependent oxygenase superfamily protein (AHRD V3.3 *** Q9SB32_ARATH)	GO:0055114	oxidation-reduction process	BP	SP1		Solyc06g060015	Cytochrome 71D7 (AHRD V3.3 *** A0A2G3C788_CAPCH)	GO:0005506	iron ion binding	MF	SP2		Solyc01g105387	ABC transporter G family member 11 (AHRD V3.3 *** A0A2G3AV03_CAPCH)	GO:0016020	membrane	CC	SP3		Solyc12g008920	Cytokinin dehydrogenase 5 (AHRD V3.3 *** A0A2G2X3Q3_CAPBA)	GO:0055114	oxidation-reduction process	BP	SP4		Solyc01g008470	Translocation protein Sec62 (AHRD V3.3 *** A0A200QIN6_9MAGN)	GO:0016021	integral component of membrane	CC	SLC1		Solyc07g052320	Hexosyltransferase (AHRD V3.3 *** A0A2G2WDG1_CAPBA)	GO:0016020	membrane	CC	SLC2		Solyc11g070170	Protein kinase family protein (AHRD V3.3 *** F4ISN4_ARATH)	GO:0032559	adenyl ribonucleotide binding	MF	SLC3		Solyc05g005830
Solyc02g079460	FAD-binding Berberine family protein (AHRD V3.3 *** A0A2U1MQE5_ARTAN)	GO:0055114	oxidation-reduction process	BP	SP1		Solyc06g084825	Cytochrome P450 (AHRD V3.3 *-* A0A200PMQ1_9MAGN)	GO:0005506	iron ion binding	MF	SP2		Solyc01g109320	Protein DETOXIFICATION (AHRD V3.3 *** A0A200R7E8_9MAGN)	GO:0016020	membrane	CC	SP3		Solyc12g010960	2-alkenal reductase (NADP(+)-dependent) (AHRD V3.3 *** A0A2G2WX40_CAPBA)	GO:0055114	oxidation-reduction process	BP	SP4		Solyc01g009380	Nicalin (AHRD V3.3 *** A0A1Q3D0I4_CEPFO)	GO:0016021	integral component of membrane	CC	SLC1		Solyc07g062630	ABC transporter G family member 10 (AHRD V3.3 *** A0A2G2Z509_CAPAN)	GO:0016020	membrane	CC	SLC2		Solyc11g071730	Phragmoplast orienting kinesin-1 (AHRD V3.3 *** A0A2G3BAM6_CAPCH)	GO:0032559	adenyl ribonucleotide binding	MF	SLC3		Solyc05g008060
Solyc02g080120	Gibberellin 2-beta-dioxygenase 8 (AHRD V3.3 *** A0A1U8FMY1_CAPAN)	GO:0055114	oxidation-reduction process	BP	SP1		Solyc06g073570	Cytochrome P450 (AHRD V3.3 *** A0A2U1Q1Z2_ARTAN)	GO:0005506	iron ion binding	MF	SP2		Solyc01g111840	Major facilitator superfamily protein (AHRD V3.3 *** A0A1P8BEX6_ARATH)	GO:0016020	membrane	CC	SP3		Solyc12g011033	Lipoxygenase (AHRD V3.3 *** K4DCJ0_SOLLC)	GO:0055114	oxidation-reduction process	BP	SP4		Solyc01g058360	protein ZINC INDUCED FACILITATOR-LIKE 1-like (AHRD V3.3 *** A0A2I4H204_9ROSI)	GO:0016021	integral component of membrane	CC	SLC1		Solyc08g006820	Transmembrane 9 superfamily member (AHRD V3.3 *** A0A2G3BR15_CAPCH)	GO:0016020	membrane	CC	SLC2		Solyc12g006320	RNA helicase DEAD35	GO:0032559	adenyl ribonucleotide binding	MF	SLC3		Solyc05g013900
Solyc02g081190	1-aminocyclopropane-1-carboxylate oxidase 4	GO:0055114	oxidation-reduction process	BP	SP1		Solyc06g082730	Cytochrome P450 (AHRD V3.3 *** A0A200RC30_9MAGN)	GO:0005506	iron ion binding	MF	SP2		Solyc02g020960	Photosystem I P700 chlorophyll a apoprotein A1 (AHRD V3.3 *** J7H3U2_CAPAN)	GO:0016020	membrane	CC	SP3		Solyc12g035280	Photosystem II CP47 reaction center protein (AHRD V3.3 *-* A0A2G2W5J8_CAPBA)	GO:0055114	oxidation-reduction process	BP	SP4		Solyc01g068410	SlPIN5	GO:0016021	integral component of membrane	CC	SLC1		Solyc08g016500	Potassium channel KAT1 (AHRD V3.3 *** A0A2G3BRN2_CAPCH)	GO:0016020	membrane	CC	SLC2		Solyc12g007280	Casein kinase I isoform epsilon (AHRD V3.3 *** A0A2G2X3F7_CAPBA)	GO:0032559	adenyl ribonucleotide binding	MF	SLC3		Solyc05g024260
Solyc02g083490	Peroxidase (AHRD V3.3 *** K4BAL7_SOLLC)	GO:0055114	oxidation-reduction process	BP	SP1		Solyc07g006140	Cytochrome (AHRD V3.3 *** A0A1U8FG41_CAPAN)	GO:0005506	iron ion binding	MF	SP2		Solyc02g036250	Core-2 i-branching beta-n-acetylglucosaminyltransferase family protein (AHRD V3.3 *-* A0A2K3MVY8_TRIPR)	GO:0016020	membrane	CC	SP3		Solyc12g035750	NAD(P)H-quinone oxidoreductase subunit K, chloroplastic (AHRD V3.3 *-* I6N960_DATST)	GO:0055114	oxidation-reduction process	BP	SP4		Solyc01g086770	Major facilitator superfamily protein (AHRD V3.3 --* AT3G19940.1)	GO:0016021	integral component of membrane	CC	SLC1		Solyc08g023460	ALA-interacting subunit (AHRD V3.3 *** A0A2G3BRL9_CAPCH)	GO:0016020	membrane	CC	SLC2		Solyc12g009450	NBS-LRR protein (AHRD V3.3 *** Q9SM52_SOLAC)	GO:0032559	adenyl ribonucleotide binding	MF	SLC3		Solyc05g047440
Solyc02g084740	Cytochrome P450 (AHRD V3.3 *** A0A200QE89_9MAGN)	GO:0055114	oxidation-reduction process	BP	SP1		Solyc07g006890	Cytochrome P450 (AHRD V3.3 *** A0A200Q4B5_9MAGN)	GO:0005506	iron ion binding	MF	SP2		Solyc02g037510	Cationic amino acid transporter 2, vacuolar (AHRD V3.3 *** A0A2G3A4Q3_CAPAN)	GO:0016020	membrane	CC	SP3		Solyc12g044954	Cytochrome (AHRD V3.3 *** A0A2G2Y725_CAPAN)	GO:0055114	oxidation-reduction process	BP	SP4		Solyc01g094680	Signal peptide peptidase-like 4 (AHRD V3.3 *** A0A2G3BSX8_CAPCH)	GO:0016021	integral component of membrane	CC	SLC1		Solyc08g066940	Protein NRT1/ PTR FAMILY 1.2 (AHRD V3.3 *** A0A1J3FWJ0_NOCCA)	GO:0016020	membrane	CC	SLC2		Solyc12g017710	Protein kinase-like protein (AHRD V3.3 *** Q8LCP0_ARATH)	GO:0032559	adenyl ribonucleotide binding	MF	SLC3		Solyc05g056130
Solyc02g085110	Laccase (AHRD V3.3 *** K4BB25_SOLLC)	GO:0055114	oxidation-reduction process	BP	SP1		Solyc07g007460	Cytochrome 71D7 (AHRD V3.3 *** A0A2G3AZ01_CAPCH)	GO:0005506	iron ion binding	MF	SP2		Solyc02g063020	Major facilitator superfamily protein (AHRD V3.3 *** A0A2U1P386_ARTAN)	GO:0016020	membrane	CC	SP3		Solyc12g055820	Cinnamyl-alcohol dehydrogenase (AHRD V3.3 *** A0A2U1QH68_ARTAN)	GO:0055114	oxidation-reduction process	BP	SP4		Solyc01g098190	(Sodium/potassium)/proton exchanger 4	GO:0016021	integral component of membrane	CC	SLC1		Solyc08g067260	3-ketoacyl-CoA synthase (AHRD V3.3 *** A0A1U8DS82_CAPAN)	GO:0016020	membrane	CC	SLC2		Solyc12g035990	Protein Ycf2 (AHRD V3.3 *-* A0A2G3BUI3_CAPCH)	GO:0032559	adenyl ribonucleotide binding	MF	SLC3		Solyc06g036100
Solyc02g086180	Delta(7)-sterol-C5(6)-desaturase (AHRD V3.3 *-* A0A1U8FPX0_CAPAN)	GO:0055114	oxidation-reduction process	BP	SP1		Solyc07g053493	Cytochrome (AHRD V3.3 *** A0A2G2W2C1_CAPBA)	GO:0005506	iron ion binding	MF	SP2		Solyc02g063140	3-ketoacyl-CoA synthase (AHRD V3.3 *** A0A2G3D1W0_CAPCH)	GO:0016020	membrane	CC	SP3		Solyc12g088510	Cytochrome P450 (AHRD V3.3 *** A0A200Q0W8_9MAGN)	GO:0055114	oxidation-reduction process	BP	SP4		Solyc01g100250	Protein TRIGALACTOSYLDIACYLGLYCEROL 1, chloroplastic (AHRD V3.3 *** A0A2G2ZTJ6_CAPAN)	GO:0016021	integral component of membrane	CC	SLC1		Solyc08g069000	Mg2+ transporter protein, CorA-like/Zinc transport protein ZntB (AHRD V3.3 *-* A0A2U1Q3X4_ARTAN)	GO:0016020	membrane	CC	SLC2		Solyc12g096070	Growth-regulating factor 4 (AHRD V3.3 *** A0A2G3BQA5_CAPCH)	GO:0032559	adenyl ribonucleotide binding	MF	SLC3		Solyc06g048940
Solyc02g086610	Isocitrate dehydrogenase [NADP] (AHRD V3.3 *** A0A2G3AC10_CAPAN)	GO:0055114	oxidation-reduction process	BP	SP1		Solyc07g055490	Cytochrome (AHRD V3.3 *** A0A2G2Z466_CAPAN)	GO:0005506	iron ion binding	MF	SP2		Solyc02g067460	Mitochondrial outer membrane protein porin (AHRD V3.3 *** A0A2K3KY08_TRIPR)	GO:0016020	membrane	CC	SP3		Solyc12g094470	L-ascorbate oxidase-like protein (AHRD V3.3 *** A0A2G2VIC9_CAPBA)	GO:0055114	oxidation-reduction process	BP	SP4		Solyc01g102520	MLO-like protein (AHRD V3.3 *** K4B1I0_SOLLC)	GO:0016021	integral component of membrane	CC	SLC1		Solyc08g077170	Protein NRT1/ PTR FAMILY 7.3 (AHRD V3.3 *** A0A1U8GJT1_CAPAN)	GO:0016020	membrane	CC	SLC2		Solyc12g098100	Leucine-rich repeat receptor-like protein kinase (AHRD V3.3 *** A0A2R6PXD2_ACTCH)	GO:0032559	adenyl ribonucleotide binding	MF	SLC3		Solyc06g050210
Solyc02g086970	Aldehyde dehydrogenase (AHRD V3.3 *** A0A2U1MUY7_ARTAN)	GO:0055114	oxidation-reduction process	BP	SP1		Solyc07g055560	Cytochrome (AHRD V3.3 *** A0A2G3C1F9_CAPCH)	GO:0005506	iron ion binding	MF	SP2		Solyc02g067790	High affinity nitrate transporter 2.7 (AHRD V3.3 *** A0A2G2Y0R2_CAPAN)	GO:0016020	membrane	CC	SP3		Solyc12g099100	Dihydrolipoyl dehydrogenase (AHRD V3.3 *** A0A2G3B580_CAPCH)	GO:0055114	oxidation-reduction process	BP	SP4		Solyc02g044040	Dihydropyrimidine dehydrogenase (AHRD V3.3 *-* Q6Z744_ORYSJ)	GO:0016021	integral component of membrane	CC	SLC1		Solyc08g080300	Sugar transporter protein 6	GO:0016020	membrane	CC	SLC2		Solyc01g090660	carotenoid cleavage dioxygenase7	GO:0016702	oxidoreductase activity, acting on singl...	MF	SLC3		Solyc06g060840
Solyc02g088510	Saccharopine dehydrogenase (AHRD V3.3 *** A0A2U1NI14_ARTAN)	GO:0055114	oxidation-reduction process	BP	SP1		Solyc07g062510	Cytochrome (AHRD V3.3 *** A0A2G2WF27_CAPBA)	GO:0005506	iron ion binding	MF	SP2		Solyc02g070530	Potassium channel KAT1 (AHRD V3.3 *** A0A2G3ANB5_CAPAN)	GO:0016020	membrane	CC	SP3		Solyc12g099290	Aldehyde dehydrogenase (AHRD V3.3 *** F4JC27_ARATH)	GO:0055114	oxidation-reduction process	BP	SP4		Solyc02g020960	Photosystem I P700 chlorophyll a apoprotein A1 (AHRD V3.3 *** J7H3U2_CAPAN)	GO:0016021	integral component of membrane	CC	SLC1		Solyc08g081180	Signal peptide peptidase-like 4 (AHRD V3.3 *** A0A2G2XJN7_CAPBA)	GO:0016020	membrane	CC	SLC2		Solyc01g099150	Lipoxygenase (AHRD V3.3 *** K4B0V2_SOLLC)	GO:0016702	oxidoreductase activity, acting on singl...	MF	SLC3		Solyc06g069320
Solyc02g088690	UDP-glucose 6-dehydrogenase (AHRD V3.3 *** A0A2G2XIY2_CAPBA)	GO:0055114	oxidation-reduction process	BP	SP1		Solyc08g007863	Cytochrome P450 (AHRD V3.3 *** A0A2U1PKS1_ARTAN)	GO:0005506	iron ion binding	MF	SP2		Solyc02g072120	ER lumen protein-retaining receptor (AHRD V3.3 *** A0A1U8FK40_CAPAN)	GO:0016020	membrane	CC	SP3		Solyc01g067410	Pectinesterase (AHRD V3.3 *** A0A2I4HU58_9ROSI)	GO:0042545	cell wall modification	BP	SP4		Solyc02g062890	polyol monosaccharide transporter 5	GO:0016021	integral component of membrane	CC	SLC1		Solyc08g081410	Golgin candidate 6 (AHRD V3.3 *** A0A2G2XK18_CAPBA)	GO:0016020	membrane	CC	SLC2		Solyc08g066650	Carotenoid Cleavage Dioxygenase 8	GO:0016702	oxidoreductase activity, acting on singl...	MF	SLC3		Solyc06g072620
Solyc02g093540	Cytochrome P450 (AHRD V3.3 *** A0A200R4J4_9MAGN)	GO:0055114	oxidation-reduction process	BP	SP1		Solyc08g150142	Cytochrome P450 (AHRD V3.3 *-* A0A200RBR9_9MAGN)	GO:0005506	iron ion binding	MF	SP2		Solyc02g077290	glutamate receptor-like 1.2	GO:0016020	membrane	CC	SP3		Solyc01g067420	Pectinesterase (AHRD V3.3 *-* K4FZQ6_9BRAS)	GO:0042545	cell wall modification	BP	SP4		Solyc02g077570	MLO-like protein (AHRD V3.3 *** A0A1C9A1H9_SOLLC)	GO:0016021	integral component of membrane	CC	SLC1		Solyc08g082660	Cellulose synthase (AHRD V3.3 *** A0A200QCL6_9MAGN)	GO:0016020	membrane	CC	SLC2		Solyc08g066720	9-cis-epoxycarotenoid dioxygenase (AHRD V3.3 *** A4URT6_9ROSI)	GO:0016702	oxidoreductase activity, acting on singl...	MF	SLC3		Solyc07g007560
Solyc03g005080	Protoporphyrinogen oxidase (AHRD V3.3 *** A0A1U8GRF0_CAPAN)	GO:0055114	oxidation-reduction process	BP	SP1		Solyc08g076235	5-epiaristolochene 1,3-dihydroxylase (AHRD V3.3 *** A0A2G2XLX0_CAPBA)	GO:0005506	iron ion binding	MF	SP2		Solyc02g077570	MLO-like protein (AHRD V3.3 *** A0A1C9A1H9_SOLLC)	GO:0016020	membrane	CC	SP3		Solyc01g079180	Pectinesterase (AHRD V3.3 *** A0A2G2XQP7_CAPBA)	GO:0042545	cell wall modification	BP	SP4		Solyc02g085170	Sugar facilitator protein 10	GO:0016021	integral component of membrane	CC	SLC1		Solyc09g005920	Lung seven transmembrane receptor family protein (AHRD V3.3 *** A0A2U1P555_ARTAN)	GO:0016020	membrane	CC	SLC2		Solyc09g055900	Lipoxygenase (AHRD V3.3 *** K4CT85_SOLLC)	GO:0016702	oxidoreductase activity, acting on singl...	MF	SLC3		Solyc07g015910
Solyc03g006700	Peroxidase (AHRD V3.3 *** K4BE93_SOLLC)	GO:0055114	oxidation-reduction process	BP	SP1		Solyc08g079315	Cytochrome P450 (AHRD V3.3 *-* A0A1U9X605_THAGA)	GO:0005506	iron ion binding	MF	SP2		Solyc02g080490	Protein DETOXIFICATION (AHRD V3.3 *** A0A328DGG9_9ASTE)	GO:0016020	membrane	CC	SP3		Solyc01g091050	Pectinesterase (AHRD V3.3 *** A0A2G2XP44_CAPBA)	GO:0042545	cell wall modification	BP	SP4		Solyc02g086160	plastidic glucose translocator 1	GO:0016021	integral component of membrane	CC	SLC1		Solyc09g007870	ethylene signaling protein	GO:0016020	membrane	CC	SLC2		Solyc09g075870	Lipoxygenase (AHRD V3.3 *** K4CVG4_SOLLC)	GO:0016702	oxidoreductase activity, acting on singl...	MF	SLC3		Solyc07g056050
Solyc03g007160	Amine oxidase (AHRD V3.3 *-* A0A200PSW8_9MAGN)	GO:0055114	oxidation-reduction process	BP	SP1		Solyc08g080390	Cytochrome P450 (AHRD V3.3 *** A0A2U1KE50_ARTAN)	GO:0005506	iron ion binding	MF	SP2		Solyc02g081600	Zinc transporter protein (AHRD V3.3 *-* A5BDR3_VITVI)	GO:0016020	membrane	CC	SP3		Solyc01g099960	Pectinesterase (AHRD V3.3 *** A0A1U8E4I6_CAPAN)	GO:0042545	cell wall modification	BP	SP4		Solyc02g087060	WAT1-related protein (AHRD V3.3 *** K4BBL3_SOLLC)	GO:0016021	integral component of membrane	CC	SLC1		Solyc09g008370	Major facilitator superfamily (AHRD V3.3 *** A0A2U1PF99_ARTAN)	GO:0016020	membrane	CC	SLC2		Solyc11g071227	carotenoid 9,10(9',10')-cleavage dioxygenase 1-like (AHRD V3.3 *** A0A2I4GNF3_9ROSI)	GO:0016702	oxidoreductase activity, acting on singl...	MF	SLC3		Solyc08g008200
Solyc03g007200	2-alkenal reductase (NADP(+)-dependent) (AHRD V3.3 *** A0A2G2WX40_CAPBA)	GO:0055114	oxidation-reduction process	BP	SP1		Solyc09g098620	Cytochrome P450 (AHRD V3.3 *** A0A2U1PRB3_ARTAN)	GO:0005506	iron ion binding	MF	SP2		Solyc02g082080	Copper transporter (AHRD V3.3 *** E9LK45_VITVI)	GO:0016020	membrane	CC	SP3		Solyc02g080200	Pectinesterase (AHRD V3.3 *** A0A2G2VBJ7_CAPBA)	GO:0042545	cell wall modification	BP	SP4		Solyc02g088230	Phosphate transporter PHO1-like protein 9 (AHRD V3.3 *** A0A2G2V9D0_CAPBA)	GO:0016021	integral component of membrane	CC	SLC1		Solyc09g008550	NCS1 family nucleobase:cation symporter-1 (AHRD V3.3 *** A0A328X9Z8_9BURK)	GO:0016020	membrane	CC	SLC2		Solyc01g108670	Kinesin (AHRD V3.3 *** A0A200QYC3_9MAGN)	GO:0003777	microtubule motor activity	MF	SLC3		Solyc08g066960
Solyc03g150105	Cytochrome P450 71A6 (AHRD V3.3 *-* A0A2G3CY69_CAPCH)	GO:0055114	oxidation-reduction process	BP	SP1		Solyc09g061792	Geraniol 8-hydroxylase (AHRD V3.3 *** A0A2G3A5M7_CAPAN)	GO:0005506	iron ion binding	MF	SP2		Solyc02g085170	Sugar facilitator protein 10	GO:0016020	membrane	CC	SP3		Solyc03g078090	Pectinesterase (AHRD V3.3 *** A0A2I4GT13_9ROSI)	GO:0042545	cell wall modification	BP	SP4		Solyc02g089860	Elongation of fatty acids protein 3-like (AHRD V3.3 *** A0A2G3D8W4_CAPCH)	GO:0016021	integral component of membrane	CC	SLC1		Solyc09g010880	Rhomboid-like protein (AHRD V3.3 *** A0A1U8EGH3_CAPAN)	GO:0016020	membrane	CC	SLC2		Solyc01g110380	Kinesin-like protein (AHRD V3.3 *** A0A2G2XNI5_CAPBA)	GO:0003777	microtubule motor activity	MF	SLC3		Solyc09g010530
Solyc03g033690	Peroxidase (AHRD V3.3 *** K4BFP1_SOLLC)	GO:0055114	oxidation-reduction process	BP	SP1		Solyc09g066150	Cytochrome P450 (AHRD V3.3 *** A0A200Q4A2_9MAGN)	GO:0005506	iron ion binding	MF	SP2		Solyc02g085860	Alpha-1,3-glucosyltransferase (AHRD V3.3 *** A0A2G2XH31_CAPBA)	GO:0016020	membrane	CC	SP3		Solyc05g052120	Pectinesterase (AHRD V3.3 *** A0A2G2WTI6_CAPBA)	GO:0042545	cell wall modification	BP	SP4		Solyc03g005150	Sugar transporter protein 13	GO:0016021	integral component of membrane	CC	SLC1		Solyc09g015290	Photosystem I P700 chlorophyll a apoprotein A1 (AHRD V3.3 *-* A0A343TER2_9ROSA)	GO:0016020	membrane	CC	SLC2		Solyc02g062330	Kinesin-like protein (AHRD V3.3 *** A0A2G2XB42_CAPBA)	GO:0003777	microtubule motor activity	MF	SLC3		Solyc09g098520
Solyc03g033700	Peroxidase (AHRD V3.3 *-* M1C261_SOLTU)	GO:0055114	oxidation-reduction process	BP	SP1		Solyc09g092580	Cytochrome (AHRD V3.3 *** A0A2G2ZTD7_CAPAN)	GO:0005506	iron ion binding	MF	SP2		Solyc02g086160	plastidic glucose translocator 1	GO:0016020	membrane	CC	SP3		Solyc05g054360	Pectinesterase (AHRD V3.3 *** A0A2G2WV27_CAPBA)	GO:0042545	cell wall modification	BP	SP4		Solyc03g005480	WAT1-related protein (AHRD V3.3 *** K4BDX2_SOLLC)	GO:0016021	integral component of membrane	CC	SLC1		Solyc09g065780	3-ketoacyl-CoA synthase (AHRD V3.3 *** A0A2U1NFY7_ARTAN)	GO:0016020	membrane	CC	SLC2		Solyc03g120810	Kinesin-like protein (AHRD V3.3 *** Q9AVP4_TOBAC)	GO:0003777	microtubule motor activity	MF	SLC3		Solyc10g017850
Solyc03g044200	Alcohol dehydrogenase-like protein (AHRD V3.3 *** A0A291L9M0_MENPI)	GO:0055114	oxidation-reduction process	BP	SP1		Solyc09g092590	Cytochrome (AHRD V3.3 *** A0A2G3CRG6_CAPCH)	GO:0005506	iron ion binding	MF	SP2		Solyc02g087000	Potassium transporter (AHRD V3.3 *** A0A2G3AC18_CAPAN)	GO:0016020	membrane	CC	SP3		Solyc07g065360	Pectinesterase (AHRD V3.3 *** A0A2U1L272_ARTAN)	GO:0042545	cell wall modification	BP	SP4		Solyc03g052990	Cation efflux protein (AHRD V3.3 *** A0A200PY73_9MAGN)	GO:0016021	integral component of membrane	CC	SLC1		Solyc09g066490	Adaptin ear-binding coat-associated protein (AHRD V3.3 *-* A0A2K3NQR5_TRIPR)	GO:0016020	membrane	CC	SLC2		Solyc04g076310	Kinesin-like protein FRA1 (AHRD V3.3 *** A0A2G2ZQX3_CAPAN)	GO:0003777	microtubule motor activity	MF	SLC3		Solyc10g017890
Solyc03g061560	NADH dehydrogenase subunit 9 (AHRD V3.3 *** A0A0C5BKN3_9SOLA)	GO:0055114	oxidation-reduction process	BP	SP1		Solyc09g092645	Cytochrome (AHRD V3.3 *** A0A1U8G4E5_CAPAN)	GO:0005506	iron ion binding	MF	SP2		Solyc02g087060	WAT1-related protein (AHRD V3.3 *** K4BBL3_SOLLC)	GO:0016020	membrane	CC	SP3		Solyc09g091730	Pectinesterase (AHRD V3.3 *** A0A2G2VIL1_CAPBA)	GO:0042545	cell wall modification	BP	SP4		Solyc03g078600	Sugar transporter protein 14	GO:0016021	integral component of membrane	CC	SLC1		Solyc09g072775	Protein NRT1/ PTR FAMILY 5.2 (AHRD V3.3 *** A0A2G3CU52_CAPCH)	GO:0016020	membrane	CC	SLC2		Solyc04g081060	Kinesin-like protein NACK1 (AHRD V3.3 *** A0A2G2X190_CAPBA)	GO:0003777	microtubule motor activity	MF	SLC3		Solyc10g078270
Solyc03g013600	NAD(P)H-quinone oxidoreductase subunit 6, chloroplastic (AHRD V3.3 *** A0A1U8QDA9_CAPAN)	GO:0055114	oxidation-reduction process	BP	SP1		Solyc10g007860	Cytochrome P450 (AHRD V3.3 *** A0A200PPF3_9MAGN)	GO:0005506	iron ion binding	MF	SP2		Solyc02g088230	Phosphate transporter PHO1-like protein 9 (AHRD V3.3 *** A0A2G2V9D0_CAPBA)	GO:0016020	membrane	CC	SP3		Solyc10g049380	Pectinesterase (AHRD V3.3 *** A0A2G3A4H7_CAPAN)	GO:0042545	cell wall modification	BP	SP4		Solyc03g093400	Sugar transporter protein 15	GO:0016021	integral component of membrane	CC	SLC1		Solyc09g091900	ER lumen protein-retaining receptor (AHRD V3.3 *** A0A1U8G5I2_CAPAN)	GO:0016020	membrane	CC	SLC2		Solyc08g042030	Kinesin-like protein (AHRD V3.3 *** A0A328E6H2_9ASTE)	GO:0003777	microtubule motor activity	MF	SLC3		Solyc10g080880
Solyc03g019870	Cytochrome P450 (AHRD V3.3 *** A0A200QAC3_9MAGN)	GO:0055114	oxidation-reduction process	BP	SP1		Solyc10g045220	Cytochrome f (AHRD V3.3 *** A0A1L6Z652_CAPCH)	GO:0005506	iron ion binding	MF	SP2		Solyc02g092440	Mitochondrial outer membrane protein porin 2 (AHRD V3.3 *** A0A1U8FWW1_CAPAN)	GO:0016020	membrane	CC	SP3		Solyc11g050990	Pectinesterase (AHRD V3.3 *-* A0A2I4EXI8_9ROSI)	GO:0042545	cell wall modification	BP	SP4		Solyc03g097590	Bidirectional sugar transporter SWEET (AHRD V3.3 *** M1D4D4_SOLTU)	GO:0016021	integral component of membrane	CC	SLC1		Solyc10g007073	Protein DETOXIFICATION (AHRD V3.3 *** A0A2I4H3J9_9ROSI)	GO:0016020	membrane	CC	SLC2		Solyc11g071730	Phragmoplast orienting kinesin-1 (AHRD V3.3 *** A0A2G3BAM6_CAPCH)	GO:0003777	microtubule motor activity	MF	SLC3		Solyc10g080990
Solyc03g111290	Cytochrome P450 (AHRD V3.3 *** A0A200QGE7_9MAGN)	GO:0055114	oxidation-reduction process	BP	SP1		Solyc10g051020	Cytochrome P450 (AHRD V3.3 *** A0A2U1MAN7_ARTAN)	GO:0005506	iron ion binding	MF	SP2		Solyc03g005480	WAT1-related protein (AHRD V3.3 *** K4BDX2_SOLLC)	GO:0016020	membrane	CC	SP3		Solyc11g051030	Pectinesterase (AHRD V3.3 *-* A0A2K3NPW2_TRIPR)	GO:0042545	cell wall modification	BP	SP4		Solyc03g097600	Bidirectional sugar transporter SWEET (AHRD V3.3 *** M1D4D5_SOLTU)	GO:0016021	integral component of membrane	CC	SLC1		Solyc10g007100	Protein DETOXIFICATION (AHRD V3.3 *** A0A218WWW8_PUNGR)	GO:0016020	membrane	CC	SLC2		Solyc01g005450	F-box protein SKIP28 (AHRD V3.3 *** A0A2I4F4P9_9ROSI)	GO:0005515	protein binding	MF	SLC3		Solyc11g008200
Solyc03g111720	Peptide methionine sulfoxide reductase (AHRD V3.3 *** MSRA_SOLLC)	GO:0055114	oxidation-reduction process	BP	SP1		Solyc10g078280	Cytochrome P450 (AHRD V3.3 *** A0A2U1NMT2_ARTAN)	GO:0005506	iron ion binding	MF	SP2		Solyc03g007040	K(+) efflux antiporter 5 (AHRD V3.3 *** A0A2G2X685_CAPBA)	GO:0016020	membrane	CC	SP3		Solyc12g099230	Pectinesterase (AHRD V3.3 *** A0A2G3B5L4_CAPCH)	GO:0042545	cell wall modification	BP	SP4		Solyc03g114480	Tetraspanin (AHRD V3.3 *-* A0A200Q8V3_9MAGN)	GO:0016021	integral component of membrane	CC	SLC1		Solyc10g017890	Photosystem I chlorophyll a apoprotein A1 (AHRD V3.3 *** A0A2G2XQN6_CAPBA)	GO:0016020	membrane	CC	SLC2		Solyc01g005730	NL0C (AHRD V3.3 *** Q9ZS83_SOLLC)	GO:0005515	protein binding	MF	SLC3		Solyc11g012930
Solyc03g150150	Cytochrome P450 (AHRD V3.3 *-* A0A2U1L4E8_ARTAN)	GO:0055114	oxidation-reduction process	BP	SP1		Solyc10g083700	Cytochrome P450 (AHRD V3.3 *** Q8H0I8_PETHY)	GO:0005506	iron ion binding	MF	SP2		Solyc03g025210	Protein DETOXIFICATION (AHRD V3.3 *** A0A328E0F4_9ASTE)	GO:0016020	membrane	CC	SP3		Solyc01g006350	Callose synthase 1 (AHRD V3.3 *** A0A2G3AHL0_CAPAN)	GO:0051274	beta-glucan biosynthetic process	BP	SP4		Solyc03g114600	Alternaria stem canker resistance	GO:0016021	integral component of membrane	CC	SLC1		Solyc10g074620	Cellulose synthase (AHRD V3.3 *** A0A200PS93_9MAGN)	GO:0016020	membrane	CC	SLC2		Solyc01g006220	histone-lysine N-methyltransferase ASHH3 (AHRD V3.3 *** A0A1S4DKJ0_TOBAC)	GO:0005515	protein binding	MF	SLC3		Solyc11g021180
Solyc03g111920	Cytochrome P450 71A6 (AHRD V3.3 *** A0A2G2ZZC6_CAPAN)	GO:0055114	oxidation-reduction process	BP	SP1		Solyc10g087035	Cytochrome (AHRD V3.3 *** A0A1U8F0H8_CAPAN)	GO:0005506	iron ion binding	MF	SP2		Solyc03g025250	Protein DETOXIFICATION (AHRD V3.3 *** A0A328E0F4_9ASTE)	GO:0016020	membrane	CC	SP3		Solyc01g067520	Cellulose synthase (AHRD V3.3 *** A0A200PS93_9MAGN)	GO:0051274	beta-glucan biosynthetic process	BP	SP4		Solyc04g015990	cation/H(+) antiporter 28-like (AHRD V3.3 *** A0A2I4E9X5_9ROSI)	GO:0016021	integral component of membrane	CC	SLC1		Solyc10g080990	WAT1-related protein (AHRD V3.3 *** K4D2Y6_SOLLC)	GO:0016020	membrane	CC	SLC2		Solyc01g008390	Hcr9-OR2C (AHRD V3.3 *** Q4VSU3_SOLPI)	GO:0005515	protein binding	MF	SLC3		Solyc11g065090
Solyc03g112013	Cytochrome P450 (AHRD V3.3 *-* A0A2U1PEB2_ARTAN)	GO:0055114	oxidation-reduction process	BP	SP1		Solyc11g066580	Flavonoid 3`,5`-hydroxylase (AHRD V3.3 *** D3W9H7_SOLLC)	GO:0005506	iron ion binding	MF	SP2		Solyc03g071490	Protein DETOXIFICATION (AHRD V3.3 *-* A0A328DM47_9ASTE)	GO:0016020	membrane	CC	SP3		Solyc03g097050	Cellulose synthase (AHRD V3.3 *** A0A2U1M9E5_ARTAN)	GO:0051274	beta-glucan biosynthetic process	BP	SP4		Solyc04g039810	Photosystem I assembly protein Ycf4 (AHRD V3.3 *** A0A2G3BYP9_CAPCH)	GO:0016021	integral component of membrane	CC	SLC1		Solyc10g084950	Protein NRT1/ PTR FAMILY 5.7 (AHRD V3.3 *** A0A2G2VUL0_CAPBA)	GO:0016020	membrane	CC	SLC2		Solyc01g008410	Hcr9-OR2C (AHRD V3.3 *** Q4VSU3_SOLPI)	GO:0005515	protein binding	MF	SLC3		Solyc12g006960
Solyc03g114150	Aldehyde dehydrogenase (AHRD V3.3 *** A0A2U1M8J4_ARTAN)	GO:0055114	oxidation-reduction process	BP	SP1		Solyc11g072550	4,5-DOPA dioxygenase extradiol (AHRD V3.3 *** A0A2G2YGD8_CAPAN)	GO:0005506	iron ion binding	MF	SP2		Solyc03g052990	Cation efflux protein (AHRD V3.3 *** A0A200PY73_9MAGN)	GO:0016020	membrane	CC	SP3		Solyc04g071650	Cellulose synthase (AHRD V3.3 *** K4BTF5_SOLLC)	GO:0051274	beta-glucan biosynthetic process	BP	SP4		Solyc04g045540	Protein TIC 214 (AHRD V3.3 *** K4EQH9_DATST)	GO:0016021	integral component of membrane	CC	SLC1		Solyc11g008200	Major facilitator superfamily (AHRD V3.3 *** A0A2U1MQP6_ARTAN)	GO:0016020	membrane	CC	SLC2		Solyc01g009080	Zeaxanthin epoxidase, chloroplastic (AHRD V3.3 *** A0A1J3K020_NOCCA)	GO:0005515	protein binding	MF	SLC3		Solyc12g010570
Solyc03g115220	Flavonoid 3'-monooxygenase (AHRD V3.3 *** A0A2G2WR53_CAPBA)	GO:0055114	oxidation-reduction process	BP	SP1		Solyc12g088460	Cytochrome P450 (AHRD V3.3 *** A0A200Q0W8_9MAGN)	GO:0005506	iron ion binding	MF	SP2		Solyc03g058920	Mitochondrial outer membrane protein porin (AHRD V3.3 *** A0A2K3KY08_TRIPR)	GO:0016020	membrane	CC	SP3		Solyc07g005840	Cellulose synthase (AHRD V3.3 *** K4CB55_SOLLC)	GO:0051274	beta-glucan biosynthetic process	BP	SP4		Solyc05g005870	WAT1-related protein (AHRD V3.3 *** K4BWB4_SOLLC)	GO:0016021	integral component of membrane	CC	SLC1		Solyc11g012930	WAT1-related protein (AHRD V3.3 *** K4D697_SOLLC)	GO:0016020	membrane	CC	SLC2		Solyc01g014130	receptor-like protein 12 (AHRD V3.3 *-* A0A1U8DTH8_CAPAN)	GO:0005515	protein binding	MF	SLC3		Solyc12g062590
Solyc03g116280	2-oxoglutarate (2OG) and Fe(II)-dependent oxygenase superfamily protein (AHRD V3.3 *-* F4J670_ARATH)	GO:0055114	oxidation-reduction process	BP	SP1		Solyc01g009960	Acyl-[acyl-carrier-protein] desaturase (AHRD V3.3 *** A0A2I4GZ93_9ROSI)	GO:0016705	oxidoreductase activity, acting on paire...	MF	SP2		Solyc03g093400	Sugar transporter protein 15	GO:0016020	membrane	CC	SP3		Solyc07g056260	Callose synthase 3 (AHRD V3.3 *** A0A1U8HKF3_CAPAN)	GO:0051274	beta-glucan biosynthetic process	BP	SP4		Solyc05g008060	SlPIN4	GO:0016021	integral component of membrane	CC	SLC1		Solyc11g021180	Protein TIC 214 (AHRD V3.3 *-* J7H3X3_CAPAN)	GO:0016020	membrane	CC	SLC2		Solyc01g016355	receptor-like protein 12 (AHRD V3.3 *-* A0A1U8DTH8_CAPAN)	GO:0005515	protein binding	MF	SLC3		Solyc12g032970
Solyc04g007925	Cytochrome P450 (AHRD V3.3 *-* A0A200QYA7_9MAGN)	GO:0055114	oxidation-reduction process	BP	SP1		Solyc01g010900	Cytochrome P450 (AHRD V3.3 *** A0A200QEP7_9MAGN)	GO:0016705	oxidoreductase activity, acting on paire...	MF	SP2		Solyc03g096000	Clathrin heavy chain (AHRD V3.3 *** A0A2G3CUD9_CAPCH)	GO:0016020	membrane	CC	SP3		Solyc08g082660	Cellulose synthase (AHRD V3.3 *** A0A200QCL6_9MAGN)	GO:0051274	beta-glucan biosynthetic process	BP	SP4		Solyc05g013900	ABC transporter (AHRD V3.3 *-* A0A200RCU2_9MAGN)	GO:0016021	integral component of membrane	CC	SLC1		Solyc11g039900	Protein TIC 214 (AHRD V3.3 *-* A0A060D4V1_9GENT)	GO:0016020	membrane	CC	SLC2		Solyc01g020170	bHLH transcription factor 074	GO:0005515	protein binding	MF	SLC3		Solyc12g032980
Solyc04g008670	Gibberellin 2-beta-dioxygenase 8 (AHRD V3.3 *** A0A2G2X9B0_CAPBA)	GO:0055114	oxidation-reduction process	BP	SP1		Solyc01g033995	Flavin-containing monooxygenase (AHRD V3.3 *-* A0A2G2V7T6_CAPBA)	GO:0016705	oxidoreductase activity, acting on paire...	MF	SP2		Solyc03g097050	Cellulose synthase (AHRD V3.3 *** A0A2U1M9E5_ARTAN)	GO:0016020	membrane	CC	SP3		Solyc10g074620	Cellulose synthase (AHRD V3.3 *** A0A200PS93_9MAGN)	GO:0051274	beta-glucan biosynthetic process	BP	SP4		Solyc05g016380	Rhomboid-like protein 14 (AHRD V3.3 *** A0A2K3N0Y0_TRIPR)	GO:0016021	integral component of membrane	CC	SLC1		Solyc11g065090	magnesium transporter NIPA (DUF803) (AHRD V3.3 *** AT4G13800.8)	GO:0016020	membrane	CC	SLC2		Solyc01g022740	F-box/kelch-repeat protein (AHRD V3.3 *** A0A2G3DG30_CAPCH)	GO:0005515	protein binding	MF	SLC3		Solyc12g033040
Solyc04g009930	Cytochrome P450 (AHRD V3.3 *** A0A200QUP8_9MAGN)	GO:0055114	oxidation-reduction process	BP	SP1		Solyc01g028803	Cytochrome P450 (AHRD V3.3 *** A0A200R9G0_9MAGN)	GO:0016705	oxidoreductase activity, acting on paire...	MF	SP2		Solyc03g097590	Bidirectional sugar transporter SWEET (AHRD V3.3 *** M1D4D4_SOLTU)	GO:0016020	membrane	CC	SP3		Solyc11g005980	Callose synthase (AHRD V3.3 *** K7PRK8_MAIZE)	GO:0051274	beta-glucan biosynthetic process	BP	SP4		Solyc05g017900	EamA domain-containing protein (AHRD V3.3 *-* A0A2U1MSW3_ARTAN)	GO:0016021	integral component of membrane	CC	SLC1		Solyc11g065820	Protein DETOXIFICATION (AHRD V3.3 *** S6BP63_TOBAC)	GO:0016020	membrane	CC	SLC2		Solyc01g057300	bHLH transcription factor 002	GO:0005515	protein binding	MF	SLC3		Solyc12g035740
Solyc04g011680	Cytochrome (AHRD V3.3 *** A0A1U8GTE9_CAPAN)	GO:0055114	oxidation-reduction process	BP	SP1		Solyc01g080900	Cytochrome P450 (AHRD V3.3 *** A0A200PPF3_9MAGN)	GO:0016705	oxidoreductase activity, acting on paire...	MF	SP2		Solyc03g097600	Bidirectional sugar transporter SWEET (AHRD V3.3 *** M1D4D5_SOLTU)	GO:0016020	membrane	CC	SP3		Solyc11g056590	Cellulose synthase (AHRD V3.3 *-* K4BTR6_SOLLC)	GO:0051274	beta-glucan biosynthetic process	BP	SP4		Solyc05g024260	Bidirectional sugar transporter SWEET (AHRD V3.3 *** A0A2G3C5C6_CAPCH)	GO:0016021	integral component of membrane	CC	SLC1		Solyc11g067000	Pleiotropic drug resistance protein 2 (AHRD V3.3 *** A0A2G2VQM0_CAPBA)	GO:0016020	membrane	CC	SLC2		Solyc01g067210	Cullin (AHRD V3.3 *-* A0A200Q1J8_9MAGN)	GO:0005515	protein binding	MF	SLC3		Solyc12g055750
Solyc04g011690	Cytochrome (AHRD V3.3 *** A0A2G3CDZ6_CAPCH)	GO:0055114	oxidation-reduction process	BP	SP1		Solyc01g109150	cytochrome P450 CYP74C4	GO:0016705	oxidoreductase activity, acting on paire...	MF	SP2		Solyc03g097940	Potassium channel SKOR (AHRD V3.3 *** A0A2G3A0N7_CAPAN)	GO:0016020	membrane	CC	SP3		Solyc02g069620	Ribose 5-phosphate isomerase A (AHRD V3.3 *** A0A1Y1I8P0_KLENI)	GO:0009052	pentose-phosphate shunt, non-oxidative b...	BP	SP4		Solyc05g053860	Organic cation/carnitine transporter 3 (AHRD V3.3 *** A0A2G2WUV1_CAPBA)	GO:0016021	integral component of membrane	CC	SLC1		Solyc11g069430	plasma membrane intrinsic protein 2.6	GO:0016020	membrane	CC	SLC2		Solyc01g067270	Cullin (AHRD V3.3 *-* A0A200Q1J8_9MAGN)	GO:0005515	protein binding	MF	SLC3		Solyc12g055870
Solyc04g011920	Cytochrome P450 (AHRD V3.3 *** A0A2U1QH19_ARTAN)	GO:0055114	oxidation-reduction process	BP	SP1		Solyc01g109160	CYP74C4	GO:0016705	oxidoreductase activity, acting on paire...	MF	SP2		Solyc03g019760	ABC transporter G family member 11 (AHRD V3.3 *** A0A2G3AW36_CAPCH)	GO:0016020	membrane	CC	SP3		Solyc05g008370	Ribose 5-phosphate isomerase A (AHRD V3.3 *** A0A1Y1IHK3_KLENI)	GO:0009052	pentose-phosphate shunt, non-oxidative b...	BP	SP4		Solyc05g056130	Dolichyl-diphosphooligosaccharide--protein glycosyltransferase subunit 1 (AHRD V3.3 *-* K4C2T7_SOLLC)	GO:0016021	integral component of membrane	CC	SLC1		Solyc12g006820	3-ketoacyl-CoA synthase (AHRD V3.3 *** A0A1U8E9S6_CAPAN)	GO:0016020	membrane	CC	SLC2		Solyc01g067490	Anaphase-promoting complex subunit 7 (AHRD V3.3 *-* A0A1U8E4C9_CAPAN)	GO:0005515	protein binding	MF	SLC3		Solyc12g094400
Solyc04g150109	Cytochrome P450 (AHRD V3.3 *-* A0A2U1QH19_ARTAN)	GO:0055114	oxidation-reduction process	BP	SP1		Solyc02g065190	Cytochrome P450 (AHRD V3.3 *** A0A1U9X5Y9_THAGA)	GO:0016705	oxidoreductase activity, acting on paire...	MF	SP2		Solyc03g112250	Protein DETOXIFICATION (AHRD V3.3 *** A0A2G3CYK5_CAPCH)	GO:0016020	membrane	CC	SP3		Solyc06g007980	Sterol 3-beta-glucosyltransferase (AHRD V3.3 *** B6U4Q7_MAIZE)	GO:0030259	lipid glycosylation	BP	SP4		Solyc06g009940	Photosystem I P700 chlorophyll a apoprotein A1 (AHRD V3.3 *-* J7H3U2_CAPAN)	GO:0016021	integral component of membrane	CC	SLC1		Solyc12g007220	Protein NRT1/ PTR FAMILY 1.1 (AHRD V3.3 *** A0A2G2X3A7_CAPBA)	GO:0016020	membrane	CC	SLC2		Solyc01g079680	RAN GTPase-activating protein 1 (AHRD V3.3 *** A0A1U8DZ62_CAPAN)	GO:0005515	protein binding	MF	SLC3		Solyc01g087200
Solyc04g016010	Thioredoxin reductase (AHRD V3.3 *** A0A2G3BH62_CAPCH)	GO:0055114	oxidation-reduction process	BP	SP1		Solyc02g065230	Cytochrome P450 (AHRD V3.3 *** A0A1U9X5Y9_THAGA)	GO:0016705	oxidoreductase activity, acting on paire...	MF	SP2		Solyc03g113690	ABC transporter G family member 23 (AHRD V3.3 *** A0A2G2WRI2_CAPBA)	GO:0016020	membrane	CC	SP3		Solyc09g061860	Sterol 3-beta-glucosyltransferase (AHRD V3.3 *** B6U4Q7_MAIZE)	GO:0030259	lipid glycosylation	BP	SP4		Solyc06g009950	Photosystem I P700 chlorophyll a apoprotein A2 (AHRD V3.3 *-* A0A0N9DZT7_9MAGN)	GO:0016021	integral component of membrane	CC	SLC1		Solyc12g009890	V-type proton ATPase subunit H (AHRD V3.3 *** A0A2G2X4D2_CAPBA)	GO:0016020	membrane	CC	SLC2		Solyc01g081540	Myosin-17 (AHRD V3.3 *** A0A2G3ALU8_CAPAN)	GO:0005515	protein binding	MF	SLC3		Solyc01g088060
Solyc04g039920	12-oxophytodienoate reductase (AHRD V3.3 *-* A0A2K3MPA4_TRIPR)	GO:0055114	oxidation-reduction process	BP	SP1		Solyc02g084740	Cytochrome P450 (AHRD V3.3 *** A0A200QE89_9MAGN)	GO:0016705	oxidoreductase activity, acting on paire...	MF	SP2		Solyc03g114480	Tetraspanin (AHRD V3.3 *-* A0A200Q8V3_9MAGN)	GO:0016020	membrane	CC	SP3		Solyc01g008020	Equilibrative nucleotide transporter 1 (AHRD V3.3 *** A0A2G3AYC6_CAPCH)	GO:1901642	nucleoside transmembrane transport	BP	SP4		Solyc06g011660	Protein zinc induced facilitator-like 1-like (AHRD V3.3 *-* A0A2K3NCG9_TRIPR)	GO:0016021	integral component of membrane	CC	SLC1		Solyc12g010570	Tetraspanin (AHRD V3.3 *** A0A200Q8V3_9MAGN)	GO:0016020	membrane	CC	SLC2		Solyc01g086680	glutathione S-transferase T1	GO:0005515	protein binding	MF	SLC3		Solyc03g078300
Solyc04g039910	12-oxophytodienoate reductase (AHRD V3.3 *** A0A2K3MR74_TRIPR)	GO:0055114	oxidation-reduction process	BP	SP1		Solyc03g150105	Cytochrome P450 71A6 (AHRD V3.3 *-* A0A2G3CY69_CAPCH)	GO:0016705	oxidoreductase activity, acting on paire...	MF	SP2		Solyc03g115110	ATP synthase subunit gamma (AHRD V3.3 *** A0A2I4EZN6_9ROSI)	GO:0016020	membrane	CC	SP3		Solyc07g008200	Equilibrative nucleotide transporter 8 (AHRD V3.3 *** A0A2G3BY58_CAPCH)	GO:1901642	nucleoside transmembrane transport	BP	SP4		Solyc06g060840	Oleosin (AHRD V3.3 *** A0A1U8H204_CAPAN)	GO:0016021	integral component of membrane	CC	SLC1		Solyc12g032970	Photosystem I P700 chlorophyll a apoprotein A2 (AHRD V3.3 *-* A0A1U8QCD9_CAPAN)	GO:0016020	membrane	CC	SLC2		Solyc01g087510	LRR receptor-like serine/threonine-protein kinase FLS2 (AHRD V3.3 *** A0A1U8FHU6_CAPAN)	GO:0005515	protein binding	MF	SLC3		Solyc04g009130
Solyc04g039880	Protochlorophyllide-dependent translocon component 52, chloroplastic (AHRD V3.3 *** A0A2G3CD67_CAPCH)	GO:0055114	oxidation-reduction process	BP	SP1		Solyc03g019870	Cytochrome P450 (AHRD V3.3 *** A0A200QAC3_9MAGN)	GO:0016705	oxidoreductase activity, acting on paire...	MF	SP2		Solyc03g115500	Heparanase-like protein 1 (AHRD V3.3 *** A0A2G3CZA9_CAPCH)	GO:0016020	membrane	CC	SP3		Solyc10g005450	Equilibrative nucleotide transporter like (AHRD V3.3 *** A0A2R6QTM2_ACTCH)	GO:1901642	nucleoside transmembrane transport	BP	SP4		Solyc06g082230	cation/H(+) antiporter 14-like (AHRD V3.3 *** A0A2I4FA29_9ROSI)	GO:0016021	integral component of membrane	CC	SLC1		Solyc12g042240	Major facilitator superfamily protein (AHRD V3.3 *-* F4IPF3_ARATH)	GO:0016020	membrane	CC	SLC2		Solyc01g088250	SUN domain protein3	GO:0005515	protein binding	MF	SLC3		Solyc04g009290
Solyc04g050625	Cytochrome (AHRD V3.3 *** A0A1U8F588_CAPAN)	GO:0055114	oxidation-reduction process	BP	SP1		Solyc03g111290	Cytochrome P450 (AHRD V3.3 *** A0A200QGE7_9MAGN)	GO:0016705	oxidoreductase activity, acting on paire...	MF	SP2		Solyc03g117650	Phosphatidylinositol-glycan biosynthesis class F protein (AHRD V3.3 *** A0A1J3CLV4_NOCCA)	GO:0016020	membrane	CC	SP3		Solyc01g006150	Cation efflux protein (AHRD V3.3 *** A0A200PY73_9MAGN)	GO:0016020	membrane	CC	SP4		Solyc07g014700	Dolichyl-diphosphooligosaccharide--protein glycosyltransferase subunit 2 (AHRD V3.3 *** A0A2G2WC86_CAPBA)	GO:0016021	integral component of membrane	CC	SLC1		Solyc12g042260	Peptide transporter 1 (AHRD V3.3 *** Q7XAC3_VICFA)	GO:0016020	membrane	CC	SLC2		Solyc01g088810	Ankyrin repeat-containing protein (AHRD V3.3 *** A0A2U1MGK0_ARTAN)	GO:0005515	protein binding	MF	SLC3		Solyc04g011890
Solyc04g051190	CYP97A29	GO:0055114	oxidation-reduction process	BP	SP1		Solyc03g150150	Cytochrome P450 (AHRD V3.3 *-* A0A2U1L4E8_ARTAN)	GO:0016705	oxidoreductase activity, acting on paire...	MF	SP2		Solyc03g118610	SURF1-like protein (AHRD V3.3 *** A0A2G3CZS7_CAPCH)	GO:0016020	membrane	CC	SP3		Solyc01g006350	Callose synthase 1 (AHRD V3.3 *** A0A2G3AHL0_CAPAN)	GO:0016020	membrane	CC	SP4		Solyc07g022830	EXS (AHRD V3.3 *** A0A200R094_9MAGN)	GO:0016021	integral component of membrane	CC	SLC1		Solyc12g042280	Major facilitator superfamily protein (AHRD V3.3 *** F4IPF3_ARATH)	GO:0016020	membrane	CC	SLC2		Solyc01g091480	Kinesin-like protein (AHRD V3.3 *** K4AZ88_SOLLC)	GO:0005515	protein binding	MF	SLC3		Solyc04g011980
Solyc04g083150	Cytochrome p450 (AHRD V3.3 *** A0A2K3NDQ9_TRIPR)	GO:0055114	oxidation-reduction process	BP	SP1		Solyc03g111920	Cytochrome P450 71A6 (AHRD V3.3 *** A0A2G2ZZC6_CAPAN)	GO:0016705	oxidoreductase activity, acting on paire...	MF	SP2		Solyc03g120980	Pleiotropic drug resistance transporter 5 (AHRD V3.3 *** I6XGC6_NICPL)	GO:0016020	membrane	CC	SP3		Solyc01g007150	Coatomer subunit beta (AHRD V3.3 *** A0A1U8EGF1_CAPAN)	GO:0016020	membrane	CC	SP4		Solyc08g066920	ADP,ATP carrier protein (AHRD V3.3 *-* A0A2G2Y8J4_CAPAN)	GO:0016021	integral component of membrane	CC	SLC1		Solyc12g042300	Major facilitator superfamily domain, general substrate transporter (AHRD V3.3 *** A0A2U1MMH9_ARTAN)	GO:0016020	membrane	CC	SLC2		Solyc01g095320	Bag family molecular chaperone regulator 6-like protein (AHRD V3.3 *** A0A2K3PRI9_TRIPR)	GO:0005515	protein binding	MF	SLC3		Solyc04g012000
Solyc04g064930	Thioredoxin superfamily protein (AHRD V3.3 *** AT1G21350.3)	GO:0055114	oxidation-reduction process	BP	SP1		Solyc03g112013	Cytochrome P450 (AHRD V3.3 *-* A0A2U1PEB2_ARTAN)	GO:0016705	oxidoreductase activity, acting on paire...	MF	SP2		Solyc03g122000	Cytochrome b6-f complex subunit 4 (AHRD V3.3 *** A0A2S0SWC7_9FABA)	GO:0016020	membrane	CC	SP3		Solyc01g008020	Equilibrative nucleotide transporter 1 (AHRD V3.3 *** A0A2G3AYC6_CAPCH)	GO:0016020	membrane	CC	SP4		Solyc09g005920	Lung seven transmembrane receptor family protein (AHRD V3.3 *** A0A2U1P555_ARTAN)	GO:0016021	integral component of membrane	CC	SLC1		Solyc12g042530	Phosphatidylinositol-glycan biosynthesis class F protein (AHRD V3.3 *** A0A1J3EIG4_NOCCA)	GO:0016020	membrane	CC	SLC2		Solyc01g098070	Agamous-like MADS-box protein AGL21 (AHRD V3.3 *** A0A2G2W7Q0_CAPBA)	GO:0005515	protein binding	MF	SLC3		Solyc05g007170
Solyc04g071790	Cytochrome P450 (AHRD V3.3 *-* A0A200Q069_9MAGN)	GO:0055114	oxidation-reduction process	BP	SP1		Solyc03g115220	Flavonoid 3'-monooxygenase (AHRD V3.3 *** A0A2G2WR53_CAPBA)	GO:0016705	oxidoreductase activity, acting on paire...	MF	SP2		Solyc04g011340	WAT1-related protein (AHRD V3.3 *** K4BPI9_SOLLC)	GO:0016020	membrane	CC	SP3		Solyc01g008580	Zinc transporter protein (AHRD V3.3 *** A5BDR3_VITVI)	GO:0016020	membrane	CC	SP4		Solyc09g008370	Major facilitator superfamily (AHRD V3.3 *** A0A2U1PF99_ARTAN)	GO:0016021	integral component of membrane	CC	SLC1		Solyc12g044890	Transmembrane 9 superfamily member (AHRD V3.3 *** A0A2G2XXI0_CAPAN)	GO:0016020	membrane	CC	SLC2		Solyc01g099350	Acyl-CoA-binding domain-containing protein 4 (AHRD V3.3 *** A0A2G2Y0B8_CAPAN)	GO:0005515	protein binding	MF	SLC3		Solyc05g007850
Solyc04g071800	Cytochrome P450 (AHRD V3.3 *-* A0A200Q069_9MAGN)	GO:0055114	oxidation-reduction process	BP	SP1		Solyc04g009930	Cytochrome P450 (AHRD V3.3 *** A0A200QUP8_9MAGN)	GO:0016705	oxidoreductase activity, acting on paire...	MF	SP2		Solyc04g039810	Photosystem I assembly protein Ycf4 (AHRD V3.3 *** A0A2G3BYP9_CAPCH)	GO:0016020	membrane	CC	SP3		Solyc01g009380	Nicalin (AHRD V3.3 *** A0A1Q3D0I4_CEPFO)	GO:0016020	membrane	CC	SP4		Solyc09g073010	Phosphate transporter protein (AHRD V3.3 *** A0A0E3IET4_WHEAT)	GO:0016021	integral component of membrane	CC	SLC1		Solyc12g094400	Major facilitator superfamily (AHRD V3.3 *** A0A2U1P5G0_ARTAN)	GO:0016020	membrane	CC	SLC2		Solyc01g100050	TOPLESS 3	GO:0005515	protein binding	MF	SLC3		Solyc05g013280
Solyc04g071805	Cytochrome P450 (AHRD V3.3 *-* A0A200Q069_9MAGN)	GO:0055114	oxidation-reduction process	BP	SP1		Solyc04g011680	Cytochrome (AHRD V3.3 *** A0A1U8GTE9_CAPAN)	GO:0016705	oxidoreductase activity, acting on paire...	MF	SP2		Solyc04g025750	WAT1-related protein (AHRD V3.3 *** K4BR19_SOLLC)	GO:0016020	membrane	CC	SP3		Solyc01g011417	Photosystem II CP47 reaction center protein (AHRD V3.3 *-* A0A140JZJ0_GYMST)	GO:0016020	membrane	CC	SP4		Solyc09g074900	Dol-P-Man:Man(5)GlcNAc(2)-PP-Dol alpha-1,3-mannosyltransferase (AHRD V3.3 *** A0A1U8GCH1_CAPAN)	GO:0016021	integral component of membrane	CC	SLC1		Solyc12g098670	Signal peptide peptidase-like 3 (AHRD V3.3 *** A0A2G3AVA8_CAPCH)	GO:0016020	membrane	CC	SLC2		Solyc01g102660	Glutathione S-transferase (AHRD V3.3 *** A0A2U1NYU9_ARTAN)	GO:0005515	protein binding	MF	SLC3		Solyc05g050430
Solyc04g074530	Alcohol dehydrogenase-like 1 (AHRD V3.3 *** A0A2G3CNR0_CAPCH)	GO:0055114	oxidation-reduction process	BP	SP1		Solyc04g011920	Cytochrome P450 (AHRD V3.3 *** A0A2U1QH19_ARTAN)	GO:0016705	oxidoreductase activity, acting on paire...	MF	SP2		Solyc04g050440	ammonium transporter	GO:0016020	membrane	CC	SP3		Solyc01g017430	Cytochrome b6-f complex subunit 4 (AHRD V3.3 *** A0A2G2XBM1_CAPBA)	GO:0016020	membrane	CC	SP4		Solyc10g005450	Equilibrative nucleotide transporter like (AHRD V3.3 *** A0A2R6QTM2_ACTCH)	GO:0016021	integral component of membrane	CC	SLC1		Solyc02g070750	Disease resistance protein (AHRD V3.3 *-* A0A200Q3R7_9MAGN)	GO:0043531	ADP binding	MF	SLC2		Solyc01g104940	F-box/kelch-repeat protein (AHRD V3.3 *** A0A2G3B5C9_CAPCH)	GO:0005515	protein binding	MF	SLC3		Solyc05g054340
Solyc04g078325	Cytochrome P450 (AHRD V3.3 *-* A0A200QZM5_9MAGN)	GO:0055114	oxidation-reduction process	BP	SP1		Solyc04g150109	Cytochrome P450 (AHRD V3.3 *-* A0A2U1QH19_ARTAN)	GO:0016705	oxidoreductase activity, acting on paire...	MF	SP2		Solyc04g071400	WAT1-related protein (AHRD V3.3 *** K4BTD2_SOLLC)	GO:0016020	membrane	CC	SP3		Solyc01g058360	protein ZINC INDUCED FACILITATOR-LIKE 1-like (AHRD V3.3 *** A0A2I4H204_9ROSI)	GO:0016020	membrane	CC	SP4		Solyc10g006080	Sodium/hydrogen exchanger (AHRD V3.3 *** A0A328CZZ7_9ASTE)	GO:0016021	integral component of membrane	CC	SLC1		Solyc02g090380	Disease resistance protein (CC-NBS-LRR class) family (AHRD V3.3 *** A0A1P8BE24_ARATH)	GO:0043531	ADP binding	MF	SLC2		Solyc01g106500	Receptor-like protein kinase (AHRD V3.3 *** A0A2R6Q659_ACTCH)	GO:0005515	protein binding	MF	SLC3		Solyc06g062440
Solyc04g078360	Cytochrome P450 (AHRD V3.3 *** A0A346CEA9_TANCI)	GO:0055114	oxidation-reduction process	BP	SP1		Solyc04g071790	Cytochrome P450 (AHRD V3.3 *-* A0A200Q069_9MAGN)	GO:0016705	oxidoreductase activity, acting on paire...	MF	SP2		Solyc04g071650	Cellulose synthase (AHRD V3.3 *** K4BTF5_SOLLC)	GO:0016020	membrane	CC	SP3		Solyc01g067520	Cellulose synthase (AHRD V3.3 *** A0A200PS93_9MAGN)	GO:0016020	membrane	CC	SP4		Solyc10g017850	Peroxisomal membrane protein 11C (AHRD V3.3 *** A0A2G3BDG9_CAPCH)	GO:0016021	integral component of membrane	CC	SLC1		Solyc04g009110	Disease resistance protein (AHRD V3.3 *** A0A200PUC6_9MAGN)	GO:0043531	ADP binding	MF	SLC2		Solyc01g106830	Phytosulfokine (AHRD V3.3 *** A0A2U1MA32_ARTAN)	GO:0005515	protein binding	MF	SLC3		Solyc06g064720
Solyc04g078370	Cytochrome P450 (AHRD V3.3 *** A0A200Q0W8_9MAGN)	GO:0055114	oxidation-reduction process	BP	SP1		Solyc04g078325	Cytochrome P450 (AHRD V3.3 *-* A0A200QZM5_9MAGN)	GO:0016705	oxidoreductase activity, acting on paire...	MF	SP2		Solyc04g074860	Protein DETOXIFICATION (AHRD V3.3 *** A0A1Q3CSX6_CEPFO)	GO:0016020	membrane	CC	SP3		Solyc01g068410	SlPIN5	GO:0016020	membrane	CC	SP4		Solyc10g078270	WAT1-related protein (AHRD V3.3 *** K4D269_SOLLC)	GO:0016021	integral component of membrane	CC	SLC1		Solyc04g009290	Disease resistance protein (AHRD V3.3 *** A0A200PUC6_9MAGN)	GO:0043531	ADP binding	MF	SLC2		Solyc01g108670	Kinesin (AHRD V3.3 *** A0A200QYC3_9MAGN)	GO:0005515	protein binding	MF	SLC3		Solyc07g009190
Solyc04g078900	ABA 8'-hydroxylase	GO:0055114	oxidation-reduction process	BP	SP1		Solyc04g078360	Cytochrome P450 (AHRD V3.3 *** A0A346CEA9_TANCI)	GO:0016705	oxidoreductase activity, acting on paire...	MF	SP2		Solyc04g076300	Mechanosensitive ion channel protein 2, chloroplastic (AHRD V3.3 *** A0A2G2X028_CAPBA)	GO:0016020	membrane	CC	SP3		Solyc01g080850	Protein transport protein SEC23 (AHRD V3.3 *** A0A2G3DHG4_CAPCH)	GO:0016020	membrane	CC	SP4		Solyc10g080880	SlPIN7	GO:0016021	integral component of membrane	CC	SLC1		Solyc04g009660	Disease resistance protein (AHRD V3.3 *** A0A200PUC6_9MAGN)	GO:0043531	ADP binding	MF	SLC2		Solyc01g110380	Kinesin-like protein (AHRD V3.3 *** A0A2G2XNI5_CAPBA)	GO:0005515	protein binding	MF	SLC3		Solyc07g039400
Solyc04g079680	Cytochrome P450 (AHRD V3.3 *** A0A2U1M7T5_ARTAN)	GO:0055114	oxidation-reduction process	BP	SP1		Solyc04g078370	Cytochrome P450 (AHRD V3.3 *** A0A200Q0W8_9MAGN)	GO:0016705	oxidoreductase activity, acting on paire...	MF	SP2		Solyc04g078040	Peroxisomal membrane 22 kDa (Mpv17/PMP22) family protein (AHRD V3.3 *** A0A2U1NNX3_ARTAN)	GO:0016020	membrane	CC	SP3		Solyc01g086770	Major facilitator superfamily protein (AHRD V3.3 --* AT3G19940.1)	GO:0016020	membrane	CC	SP4		Solyc10g080990	WAT1-related protein (AHRD V3.3 *** K4D2Y6_SOLLC)	GO:0016021	integral component of membrane	CC	SLC1		Solyc04g015220	Disease resistance protein (AHRD V3.3 *** A0A2U1N8H9_ARTAN)	GO:0043531	ADP binding	MF	SLC2		Solyc02g014520	SET domain-containing protein (AHRD V3.3 *** A0A1Q3AV79_CEPFO)	GO:0005515	protein binding	MF	SLC3		Solyc07g039420
Solyc04g080820	cytokinin oxidase4	GO:0055114	oxidation-reduction process	BP	SP1		Solyc04g079680	Cytochrome P450 (AHRD V3.3 *** A0A2U1M7T5_ARTAN)	GO:0016705	oxidoreductase activity, acting on paire...	MF	SP2		Solyc04g078230	Metal transporter (AHRD V3.3 *-* G5DVW2_SILLA)	GO:0016020	membrane	CC	SP3		Solyc01g088650	Alpha-1,3-glucosyltransferase (AHRD V3.3 *** A0A2G3DIZ7_CAPCH)	GO:0016020	membrane	CC	SP4		Solyc11g005430	WAT1-related protein (AHRD V3.3 *** K4D4F6_SOLLC)	GO:0016021	integral component of membrane	CC	SLC1		Solyc04g026110	Disease resistance protein (AHRD V3.3 *** A0A200PUC6_9MAGN)	GO:0043531	ADP binding	MF	SLC2		Solyc02g021470	cullin	GO:0005515	protein binding	MF	SLC3		Solyc08g013970
Solyc05g005700	Aldehyde dehydrogenase (AHRD V3.3 *** Q43274_MAIZE)	GO:0055114	oxidation-reduction process	BP	SP1		Solyc05g015350	Cytochrome P450 (AHRD V3.3 *** A0A2U1PN82_ARTAN)	GO:0016705	oxidoreductase activity, acting on paire...	MF	SP2		Solyc04g080750	TRAM, LAG1 and CLN8 (TLC) lipid-sensing domain containing protein (AHRD V3.3 *** F4HWQ7_ARATH)	GO:0016020	membrane	CC	SP3		Solyc01g094680	Signal peptide peptidase-like 4 (AHRD V3.3 *** A0A2G3BSX8_CAPCH)	GO:0016020	membrane	CC	SP4		Solyc11g008200	Major facilitator superfamily (AHRD V3.3 *** A0A2U1MQP6_ARTAN)	GO:0016021	integral component of membrane	CC	SLC1		Solyc04g056570	Disease resistance protein (TIR-NBS-LRR class) (AHRD V3.3 *** A0A2U1PW75_ARTAN)	GO:0043531	ADP binding	MF	SLC2		Solyc02g030080	WD repeat-containing protein 43-like (AHRD V3.3 *** A0A2I4EEZ8_9ROSI)	GO:0005515	protein binding	MF	SLC3		Solyc09g098130
Solyc05g005820	Glyceraldehyde-3-phosphate dehydrogenase (AHRD V3.3 *** A0A1U8EZH9_CAPAN)	GO:0055114	oxidation-reduction process	BP	SP1		Solyc05g021390	Cytochrome P450 (AHRD V3.3 *** A0A200R9G0_9MAGN)	GO:0016705	oxidoreductase activity, acting on paire...	MF	SP2		Solyc05g005720	Potassium transporter (AHRD V3.3 *** A0A2G2VMI2_CAPBA)	GO:0016020	membrane	CC	SP3		Solyc01g097650	Serinc-domain containing serine and sphingolipid biosynthesis protein (AHRD V3.3 *** A0A2U1MZP6_ARTAN)	GO:0016020	membrane	CC	SP4		Solyc11g012930	WAT1-related protein (AHRD V3.3 *** K4D697_SOLLC)	GO:0016021	integral component of membrane	CC	SLC1		Solyc05g005130	Prf (AHRD V3.3 *-* Q9LLD0_SOLLC)	GO:0043531	ADP binding	MF	SLC2		Solyc02g031800	Receptor-like protein kinase (AHRD V3.3 *-* A0A2K3L086_TRIPR)	GO:0005515	protein binding	MF	SLC3		Solyc10g050050
Solyc05g006250	lysine-specific histone demethylase 1 homolog 1 (AHRD V3.3 *-* A0A2I4HTG5_9ROSI)	GO:0055114	oxidation-reduction process	BP	SP1		Solyc05g047530	trans-cinnamate 4-monooxygenase	GO:0016705	oxidoreductase activity, acting on paire...	MF	SP2		Solyc05g005830	WAT1-related protein (AHRD V3.3 *** K4BWB0_SOLLC)	GO:0016020	membrane	CC	SP3		Solyc01g098190	(Sodium/potassium)/proton exchanger 4	GO:0016020	membrane	CC	SP4		Solyc11g013120	Camphor resistance CrcB family protein (AHRD V3.3 *** Q8RYE2_ARATH)	GO:0016021	integral component of membrane	CC	SLC1		Solyc05g007170	Prf (AHRD V3.3 *-* Q9LLD0_SOLLC)	GO:0043531	ADP binding	MF	SLC2		Solyc02g031810	receptor-like protein 12 (AHRD V3.3 *-* A0A1U8E178_CAPAN)	GO:0005515	protein binding	MF	SLC3		Solyc10g055050
Solyc05g008290	Multicopper oxidase LPR1 (AHRD V3.3 *-* A0A2G2VKE3_CAPBA)	GO:0055114	oxidation-reduction process	BP	SP1		Solyc05g050920	Flavin-containing monooxygenase (AHRD V3.3 *** A0A2G3CEB6_CAPCH)	GO:0016705	oxidoreductase activity, acting on paire...	MF	SP2		Solyc05g005840	WAT1-related protein (AHRD V3.3 *** K4BWB1_SOLLC)	GO:0016020	membrane	CC	SP3		Solyc01g098500	Sugar facilitator protein 5	GO:0016020	membrane	CC	SP4		Solyc11g021180	Protein TIC 214 (AHRD V3.3 *-* J7H3X3_CAPAN)	GO:0016021	integral component of membrane	CC	SLC1		Solyc05g013280	Pseudomonas resistance	GO:0043531	ADP binding	MF	SLC2		Solyc02g038727	zinc finger BED domain-containing protein RICESLEEPER 2-like (AHRD V3.3 *-* A0A2I4EGG2_9ROSI)	GO:0005515	protein binding	MF	SLC3		Solyc10g055120
Solyc05g009030	3-isopropylmalate dehydrogenase (AHRD V3.3 *** B5LAV1_CAPAN)	GO:0055114	oxidation-reduction process	BP	SP1		Solyc05g055400	Cytochrome P450 (AHRD V3.3 *** A0A200Q2G7_9MAGN)	GO:0016705	oxidoreductase activity, acting on paire...	MF	SP2		Solyc05g005910	Protein NRT1/ PTR FAMILY 1.2 (AHRD V3.3 *-* A0A1J3FWJ0_NOCCA)	GO:0016020	membrane	CC	SP3		Solyc01g102520	MLO-like protein (AHRD V3.3 *** K4B1I0_SOLLC)	GO:0016020	membrane	CC	SP4		Solyc11g065090	magnesium transporter NIPA (DUF803) (AHRD V3.3 *** AT4G13800.8)	GO:0016021	integral component of membrane	CC	SLC1		Solyc05g043420	Plant resistance protein (AHRD V3.3 *** O81136_SOLLC)	GO:0043531	ADP binding	MF	SLC2		Solyc02g038820	F-box protein (AHRD V3.3 *-* A0A2G3CHZ3_CAPCH)	GO:0005515	protein binding	MF	SLC3		Solyc11g011080
Solyc05g010180	Carotene isomerase (AHRD V3.3 *** A0A200PZS7_9MAGN)	GO:0055114	oxidation-reduction process	BP	SP1		Solyc06g150121	Cytochrome 71D7 (AHRD V3.3 *** A0A2G2WHQ9_CAPBA)	GO:0016705	oxidoreductase activity, acting on paire...	MF	SP2		Solyc05g005970	Protein NRT1/ PTR FAMILY 1.2 (AHRD V3.3 *** A0A1J3DU78_NOCCA)	GO:0016020	membrane	CC	SP3		Solyc01g104750	WAT1-related protein (AHRD V3.3 *** K4B247_SOLLC)	GO:0016020	membrane	CC	SP4		Solyc11g069220	MLO-like protein (AHRD V3.3 *** K4DA78_SOLLC)	GO:0016021	integral component of membrane	CC	SLC1		Solyc05g050430	Plant resistance protein (AHRD V3.3 *** O81136_SOLLC)	GO:0043531	ADP binding	MF	SLC2		Solyc02g062140	Armadillo repeat only 1 (AHRD V3.3 *** Q9SW41_ARATH)	GO:0005515	protein binding	MF	SLC3		Solyc12g005520
Solyc05g015350	Cytochrome P450 (AHRD V3.3 *** A0A2U1PN82_ARTAN)	GO:0055114	oxidation-reduction process	BP	SP1		Solyc06g060015	Cytochrome 71D7 (AHRD V3.3 *** A0A2G3C788_CAPCH)	GO:0016705	oxidoreductase activity, acting on paire...	MF	SP2		Solyc05g005980	protein NRT1/ PTR FAMILY 1.2-like (AHRD V3.3 *** A0A2I4HMB7_9ROSI)	GO:0016020	membrane	CC	SP3		Solyc01g111840	Major facilitator superfamily protein (AHRD V3.3 *** A0A1P8BEX6_ARATH)	GO:0016020	membrane	CC	SP4		Solyc12g006960	Sulfate transporter 3.2 (AHRD V3.3 *** A0A2G2YUG5_CAPAN)	GO:0016021	integral component of membrane	CC	SLC1		Solyc06g008785	Plant resistance protein (AHRD V3.3 *** O81136_SOLLC)	GO:0043531	ADP binding	MF	SLC2		Solyc02g062330	Kinesin-like protein (AHRD V3.3 *** A0A2G2XB42_CAPBA)	GO:0005515	protein binding	MF	SLC3		Solyc12g016220
Solyc05g018130	2-oxoglutarate (2OG) and Fe(II)-dependent oxygenase superfamily protein (AHRD V3.3 *** B4FBV2_MAIZE)	GO:0055114	oxidation-reduction process	BP	SP1		Solyc06g084825	Cytochrome P450 (AHRD V3.3 *-* A0A200PMQ1_9MAGN)	GO:0016705	oxidoreductase activity, acting on paire...	MF	SP2		Solyc05g005990	Protein NRT1/ PTR FAMILY 1.1 (AHRD V3.3 *-* PTR32_ARATH)	GO:0016020	membrane	CC	SP3		Solyc02g020960	Photosystem I P700 chlorophyll a apoprotein A1 (AHRD V3.3 *** J7H3U2_CAPAN)	GO:0016020	membrane	CC	SP4		Solyc12g008320	Sugar transporter protein 18	GO:0016021	integral component of membrane	CC	SLC1		Solyc07g009190	Disease resistance protein (AHRD V3.3 *** A0A2U1N8H9_ARTAN)	GO:0043531	ADP binding	MF	SLC2		Solyc02g064720	BTB/POZ domain-containing protein (AHRD V3.3 *** A0A2G2XBD2_CAPBA)	GO:0005515	protein binding	MF	SLC3		Solyc01g017360
Solyc05g021390	Cytochrome P450 (AHRD V3.3 *** A0A200R9G0_9MAGN)	GO:0055114	oxidation-reduction process	BP	SP1		Solyc06g073570	Cytochrome P450 (AHRD V3.3 *** A0A2U1Q1Z2_ARTAN)	GO:0016705	oxidoreductase activity, acting on paire...	MF	SP2		Solyc05g006000	protein NRT1/ PTR FAMILY 1.2-like (AHRD V3.3 *** A0A2I4HMB7_9ROSI)	GO:0016020	membrane	CC	SP3		Solyc02g036250	Core-2 i-branching beta-n-acetylglucosaminyltransferase family protein (AHRD V3.3 *-* A0A2K3MVY8_TRIPR)	GO:0016020	membrane	CC	SP4		Solyc12g010480	Heptahelical transmembrane protein 2 (AHRD V3.3 *** A0A2G3CD54_CAPCH)	GO:0016021	integral component of membrane	CC	SLC1		Solyc07g039390	Disease resistance protein RPP13 (AHRD V3.3 *** A0A2G2X9C3_CAPBA)	GO:0043531	ADP binding	MF	SLC2		Solyc02g069770	Transducin/WD40 repeat-like superfamily protein (AHRD V3.3 *** A0A2U1MQ79_ARTAN)	GO:0005515	protein binding	MF	SLC3		Solyc01g017370
Solyc05g047530	trans-cinnamate 4-monooxygenase	GO:0055114	oxidation-reduction process	BP	SP1		Solyc06g082730	Cytochrome P450 (AHRD V3.3 *** A0A200RC30_9MAGN)	GO:0016705	oxidoreductase activity, acting on paire...	MF	SP2		Solyc05g006920	Protein NRT1/ PTR FAMILY 2.13 (AHRD V3.3 *** A0A1U8EVJ4_CAPAN)	GO:0016020	membrane	CC	SP3		Solyc02g062890	polyol monosaccharide transporter 5	GO:0016020	membrane	CC	SP4		Solyc12g010570	Tetraspanin (AHRD V3.3 *** A0A200Q8V3_9MAGN)	GO:0016021	integral component of membrane	CC	SLC1		Solyc07g039420	Disease resistance protein (AHRD V3.3 *-* A0A200PUC6_9MAGN)	GO:0043531	ADP binding	MF	SLC2		Solyc02g071330	SH3 domain-containing protein (AHRD V3.3 *** A0A2U1QNC4_ARTAN)	GO:0005515	protein binding	MF	SLC3		Solyc01g017420
Solyc05g050920	Flavin-containing monooxygenase (AHRD V3.3 *** A0A2G3CEB6_CAPCH)	GO:0055114	oxidation-reduction process	BP	SP1		Solyc07g006140	Cytochrome (AHRD V3.3 *** A0A1U8FG41_CAPAN)	GO:0016705	oxidoreductase activity, acting on paire...	MF	SP2		Solyc05g007980	Sulfate transporter (AHRD V3.3 *** A1YKF8_BRASY)	GO:0016020	membrane	CC	SP3		Solyc02g063140	3-ketoacyl-CoA synthase (AHRD V3.3 *** A0A2G3D1W0_CAPCH)	GO:0016020	membrane	CC	SP4		Solyc12g032970	Photosystem I P700 chlorophyll a apoprotein A2 (AHRD V3.3 *-* A0A1U8QCD9_CAPAN)	GO:0016021	integral component of membrane	CC	SLC1		Solyc08g013970	Disease resistance protein (CC-NBS-LRR class) family (AHRD V3.3 *** A0A1P8AW79_ARATH)	GO:0043531	ADP binding	MF	SLC2		Solyc02g078800	Katanin p80 WD40 repeat-containing subunit B1 (AHRD V3.3 *** A0A2G2XVM8_CAPAN)	GO:0005515	protein binding	MF	SLC3		Solyc01g096390
Solyc05g052370	Laccase (AHRD V3.3 *** M1CL08_SOLTU)	GO:0055114	oxidation-reduction process	BP	SP1		Solyc07g006890	Cytochrome P450 (AHRD V3.3 *** A0A200Q4B5_9MAGN)	GO:0016705	oxidoreductase activity, acting on paire...	MF	SP2		Solyc05g008060	SlPIN4	GO:0016020	membrane	CC	SP3		Solyc02g067460	Mitochondrial outer membrane protein porin (AHRD V3.3 *** A0A2K3KY08_TRIPR)	GO:0016020	membrane	CC	SP4		Solyc12g032980	Photosystem I P700 chlorophyll a apoprotein A2 (AHRD V3.3 *-* A0A1U8QCD9_CAPAN)	GO:0016021	integral component of membrane	CC	SLC1		Solyc09g064680	NB-LRR tospovirus immune receptor (AHRD V3.3 *-* A0A221IWV0_9SOLN)	GO:0043531	ADP binding	MF	SLC2		Solyc02g080390	Binding / calmodulin binding protein (AHRD V3.3 *** A0A1P8B7Z7_ARATH)	GO:0005515	protein binding	MF	SLC3		Solyc04g045530
Solyc05g055400	Cytochrome P450 (AHRD V3.3 *** A0A200Q2G7_9MAGN)	GO:0055114	oxidation-reduction process	BP	SP1		Solyc07g007460	Cytochrome 71D7 (AHRD V3.3 *** A0A2G3AZ01_CAPCH)	GO:0016705	oxidoreductase activity, acting on paire...	MF	SP2		Solyc05g008500	Protein DETOXIFICATION (AHRD V3.3 *** A0A0K9S336_SPIOL)	GO:0016020	membrane	CC	SP3		Solyc02g070530	Potassium channel KAT1 (AHRD V3.3 *** A0A2G3ANB5_CAPAN)	GO:0016020	membrane	CC	SP4		Solyc12g033060	Photosystem I P700 chlorophyll a apoprotein A2 (AHRD V3.3 *-* A7Y3D1_IPOPU)	GO:0016021	integral component of membrane	CC	SLC1		Solyc09g064690	NB-LRR tospovirus immune receptor (AHRD V3.3 *-* A0A221IWU8_SOLHA)	GO:0043531	ADP binding	MF	SLC2		Solyc02g083900	Transformation/transcription domain associated protein (AHRD V3.3 *** A0A2K3NKS8_TRIPR)	GO:0005515	protein binding	MF	SLC3		Solyc05g051620
Solyc05g055490	monocopper oxidase-like protein SKU5 (AHRD V3.3 *** A0A2I4GW02_9ROSI)	GO:0055114	oxidation-reduction process	BP	SP1		Solyc07g053493	Cytochrome (AHRD V3.3 *** A0A2G2W2C1_CAPBA)	GO:0016705	oxidoreductase activity, acting on paire...	MF	SP2		Solyc05g009110	Core-2 i-branching beta-n-acetylglucosaminyltransferase family protein (AHRD V3.3 *** A0A2K3MN76_TRIPR)	GO:0016020	membrane	CC	SP3		Solyc02g071920	NOD26-like intrinsic protein 1.2	GO:0016020	membrane	CC	SP4		Solyc01g005030	MAP kinase kinase kinase 1	GO:0016020	membrane	CC	SLC1		Solyc09g092410	Disease resistance protein (TIR-NBS-LRR class) (AHRD V3.3 *** A0A2K3PDT8_TRIPR)	GO:0043531	ADP binding	MF	SLC2		Solyc02g084450	NBS-LRR resistance protein (AHRD V3.3 *** A0A2K3NU03_TRIPR)	GO:0005515	protein binding	MF	SLC3		Solyc06g051190
Solyc06g150121	Cytochrome 71D7 (AHRD V3.3 *** A0A2G2WHQ9_CAPBA)	GO:0055114	oxidation-reduction process	BP	SP1		Solyc07g055490	Cytochrome (AHRD V3.3 *** A0A2G2Z466_CAPAN)	GO:0016705	oxidoreductase activity, acting on paire...	MF	SP2		Solyc05g009270	3-ketoacyl-CoA synthase (AHRD V3.3 *** A0A2G3B5Z8_CAPCH)	GO:0016020	membrane	CC	SP3		Solyc02g077570	MLO-like protein (AHRD V3.3 *** A0A1C9A1H9_SOLLC)	GO:0016020	membrane	CC	SP4		Solyc01g008020	Equilibrative nucleotide transporter 1 (AHRD V3.3 *** A0A2G3AYC6_CAPCH)	GO:0016020	membrane	CC	SLC1		Solyc09g098100	NB-LRR tospovirus immune receptor (AHRD V3.3 *** A0A221IWV2_SOLPN)	GO:0043531	ADP binding	MF	SLC2		Solyc02g086440	F-box/LRR-repeat protein 3 (AHRD V3.3 *-* A0A2I4HUQ7_9ROSI)	GO:0005515	protein binding	MF	SLC3		Solyc08g028950
Solyc06g060015	Cytochrome 71D7 (AHRD V3.3 *** A0A2G3C788_CAPCH)	GO:0055114	oxidation-reduction process	BP	SP1		Solyc07g055560	Cytochrome (AHRD V3.3 *** A0A2G3C1F9_CAPCH)	GO:0016705	oxidoreductase activity, acting on paire...	MF	SP2		Solyc05g009280	3-ketoacyl-CoA synthase (AHRD V3.3 *** A0A1U8EJW1_CAPAN)	GO:0016020	membrane	CC	SP3		Solyc02g081600	Zinc transporter protein (AHRD V3.3 *-* A5BDR3_VITVI)	GO:0016020	membrane	CC	SP4		Solyc01g008470	Translocation protein Sec62 (AHRD V3.3 *** A0A200QIN6_9MAGN)	GO:0016020	membrane	CC	SLC1		Solyc09g098130	Spotted wilt resistance-5	GO:0043531	ADP binding	MF	SLC2		Solyc02g087200	RING-type E3 ubiquitin transferase (AHRD V3.3 *** A0A2G2XIC9_CAPBA)	GO:0005515	protein binding	MF	SLC3		Solyc11g072730
Solyc06g060260	Stromal ascorbate peroxidase (AHRD V3.3 *** Q9TNL9_TOBAC)	GO:0055114	oxidation-reduction process	BP	SP1		Solyc07g062510	Cytochrome (AHRD V3.3 *** A0A2G2WF27_CAPBA)	GO:0016705	oxidoreductase activity, acting on paire...	MF	SP2		Solyc05g010060	Phosphate transporter PHO1-3 (AHRD V3.3 *** A0A2G3B6L2_CAPCH)	GO:0016020	membrane	CC	SP3		Solyc02g081870	ABC transporter-like (AHRD V3.3 *** A0A200PWT6_9MAGN)	GO:0016020	membrane	CC	SP4		Solyc01g008580	Zinc transporter protein (AHRD V3.3 *** A5BDR3_VITVI)	GO:0016020	membrane	CC	SLC1		Solyc10g085460	NBS-LRR resistance protein (AHRD V3.3 *** A0A2K3NVA3_TRIPR)	GO:0043531	ADP binding	MF	SLC2		Solyc02g087900	Cullin (AHRD V3.3 *** A0A2U1PKA1_ARTAN)	GO:0005515	protein binding	MF	SLC3		Solyc12g035790
Solyc06g060310	Chlorophyllide a oxygenase, chloroplastic (AHRD V3.3 *** A0A2G3C7C2_CAPCH)	GO:0055114	oxidation-reduction process	BP	SP1		Solyc08g007863	Cytochrome P450 (AHRD V3.3 *** A0A2U1PKS1_ARTAN)	GO:0016705	oxidoreductase activity, acting on paire...	MF	SP2		Solyc05g013450	Protein DETOXIFICATION (AHRD V3.3 *** A0A1Q3CW99_CEPFO)	GO:0016020	membrane	CC	SP3		Solyc02g082080	Copper transporter (AHRD V3.3 *** E9LK45_VITVI)	GO:0016020	membrane	CC	SP4		Solyc01g009380	Nicalin (AHRD V3.3 *** A0A1Q3D0I4_CEPFO)	GO:0016020	membrane	CC	SLC1		Solyc11g006530	Disease resistance protein (AHRD V3.3 *** A0A2U1M2V8_ARTAN)	GO:0043531	ADP binding	MF	SLC2		Solyc02g089520	Zinc finger protein CONSTANS-LIKE 2 (AHRD V3.3 *** A0A2G3ABV8_CAPAN)	GO:0005515	protein binding	MF	SLC3		Solyc12g035870
Solyc06g084825	Cytochrome P450 (AHRD V3.3 *-* A0A200PMQ1_9MAGN)	GO:0055114	oxidation-reduction process	BP	SP1		Solyc08g150142	Cytochrome P450 (AHRD V3.3 *-* A0A200RBR9_9MAGN)	GO:0016705	oxidoreductase activity, acting on paire...	MF	SP2		Solyc05g013460	Protein DETOXIFICATION (AHRD V3.3 *** A0A1Q3CW99_CEPFO)	GO:0016020	membrane	CC	SP3		Solyc02g082220	Protein transport protein Sec24-like (AHRD V3.3 *** A0A1J3HPV9_NOCCA)	GO:0016020	membrane	CC	SP4		Solyc01g058360	protein ZINC INDUCED FACILITATOR-LIKE 1-like (AHRD V3.3 *** A0A2I4H204_9ROSI)	GO:0016020	membrane	CC	SLC1		Solyc11g011080	Disease resistance protein (TIR-NBS-LRR class) (AHRD V3.3 *** A0A2K3NNZ4_TRIPR)	GO:0043531	ADP binding	MF	SLC2		Solyc02g092780	Suppressor of RPS4-RLD 1 (AHRD V3.3 *** A0A2G3D548_CAPCH)	GO:0005515	protein binding	MF	SLC3		Solyc01g150138
Solyc06g066830	2-oxoglutarate (2OG) and Fe(II)-dependent oxygenase superfamily protein (AHRD V3.3 *** A0A2U1LXD5_ARTAN)	GO:0055114	oxidation-reduction process	BP	SP1		Solyc08g076235	5-epiaristolochene 1,3-dihydroxylase (AHRD V3.3 *** A0A2G2XLX0_CAPBA)	GO:0016705	oxidoreductase activity, acting on paire...	MF	SP2		Solyc05g013510	Phosphate transporter (AHRD V3.3 *** Q6J2Q8_SOLTU)	GO:0016020	membrane	CC	SP3		Solyc02g085170	Sugar facilitator protein 10	GO:0016020	membrane	CC	SP4		Solyc01g068410	SlPIN5	GO:0016020	membrane	CC	SLC1		Solyc11g065790	Disease resistance protein I2 (AHRD V3.3 *-* Q9XET3_SOLLC)	GO:0043531	ADP binding	MF	SLC2		Solyc02g093880	transcription factor GTE8 (AHRD V3.3 *** A0A2G3ACN9_CAPAN)	GO:0005515	protein binding	MF	SLC3		Solyc03g120200
Solyc06g066840	2-oxoglutarate (2OG) and Fe(II)-dependent oxygenase superfamily protein (AHRD V3.3 *** A0A2U1LXD5_ARTAN)	GO:0055114	oxidation-reduction process	BP	SP1		Solyc08g079315	Cytochrome P450 (AHRD V3.3 *-* A0A1U9X605_THAGA)	GO:0016705	oxidoreductase activity, acting on paire...	MF	SP2		Solyc05g013580	Beta-1,4-N-acetylglucosaminyltransferase family protein (AHRD V3.3 *** A0A2U1NH94_ARTAN)	GO:0016020	membrane	CC	SP3		Solyc02g085860	Alpha-1,3-glucosyltransferase (AHRD V3.3 *** A0A2G2XH31_CAPBA)	GO:0016020	membrane	CC	SP4		Solyc01g080850	Protein transport protein SEC23 (AHRD V3.3 *** A0A2G3DHG4_CAPCH)	GO:0016020	membrane	CC	SLC1		Solyc11g068360	CC-NBS-LRR type resistance protein (AHRD V3.3 *** E3W9S1_CAPBA)	GO:0043531	ADP binding	MF	SLC2		Solyc03g005610	Polyubiquitin (AHRD V3.3 *** A0A2P6TPU3_CHLSO)	GO:0005515	protein binding	MF	SLC3		Solyc09g097820
Solyc06g066860	2-oxoglutarate (2OG) and Fe(II)-dependent oxygenase superfamily protein (AHRD V3.3 *** A0A2U1LXD5_ARTAN)	GO:0055114	oxidation-reduction process	BP	SP1		Solyc08g080390	Cytochrome P450 (AHRD V3.3 *** A0A2U1KE50_ARTAN)	GO:0016705	oxidoreductase activity, acting on paire...	MF	SP2		Solyc05g013900	ABC transporter (AHRD V3.3 *-* A0A200RCU2_9MAGN)	GO:0016020	membrane	CC	SP3		Solyc02g086160	plastidic glucose translocator 1	GO:0016020	membrane	CC	SP4		Solyc01g080870	Protein NRT1/ PTR FAMILY 7.3 (AHRD V3.3 *** A0A2G3DJ73_CAPCH)	GO:0016020	membrane	CC	SLC1		Solyc12g096920	Disease resistance protein (AHRD V3.3 *** A0A200QG84_9MAGN)	GO:0043531	ADP binding	MF	SLC2		Solyc03g033890	Agamous-like MADS-box protein AGL61 (AHRD V3.3 *** A0A2G2YTX6_CAPAN)	GO:0005515	protein binding	MF	SLC3		Solyc10g009070
Solyc06g068680	Respiratory burst oxidase homolog (AHRD V3.3 *** Q84KK7_NICBE)	GO:0055114	oxidation-reduction process	BP	SP1		Solyc09g098620	Cytochrome P450 (AHRD V3.3 *** A0A2U1PRB3_ARTAN)	GO:0016705	oxidoreductase activity, acting on paire...	MF	SP2		Solyc05g017900	EamA domain-containing protein (AHRD V3.3 *-* A0A2U1MSW3_ARTAN)	GO:0016020	membrane	CC	SP3		Solyc02g087000	Potassium transporter (AHRD V3.3 *** A0A2G3AC18_CAPAN)	GO:0016020	membrane	CC	SP4		Solyc01g086770	Major facilitator superfamily protein (AHRD V3.3 --* AT3G19940.1)	GO:0016020	membrane	CC	SLC1		Solyc09g082630	1,2-dihydroxy-3-keto-5-methylthiopentene dioxygenase (AHRD V3.3 *** A0A2G2ZV75_CAPAN)	GO:0010309	acireductone dioxygenase [iron(II)-requi...	MF	SLC2		Solyc03g059100	WD40 repeat (AHRD V3.3 *** A0A200Q432_9MAGN)	GO:0005515	protein binding	MF	SLC3		Solyc12g017700
Solyc06g072160	Alcohol dehydrogenase 1 (AHRD V3.3 *** A0A1U8H3Z9_CAPAN)	GO:0055114	oxidation-reduction process	BP	SP1		Solyc09g061792	Geraniol 8-hydroxylase (AHRD V3.3 *** A0A2G3A5M7_CAPAN)	GO:0016705	oxidoreductase activity, acting on paire...	MF	SP2		Solyc05g017930	Potassium channel (AHRD V3.3 *-* O24382_SOLTU)	GO:0016020	membrane	CC	SP3		Solyc02g087060	WAT1-related protein (AHRD V3.3 *** K4BBL3_SOLLC)	GO:0016020	membrane	CC	SP4		Solyc01g094680	Signal peptide peptidase-like 4 (AHRD V3.3 *** A0A2G3BSX8_CAPCH)	GO:0016020	membrane	CC	SLC1		Solyc09g082640	1,2-dihydroxy-3-keto-5-methylthiopentene dioxygenase (AHRD V3.3 *** A0A2G2ZV57_CAPAN)	GO:0010309	acireductone dioxygenase [iron(II)-requi...	MF	SLC2		Solyc03g081240	Two-component response regulator-like APRR9 (AHRD V3.3 *** A0A2G2X7Z8_CAPBA)	GO:0005515	protein binding	MF	SLC3		Solyc12g089010
Solyc06g073230	tRNA-dihydrouridine synthase (AHRD V3.3 *** Q7XUN7_ORYSJ)	GO:0055114	oxidation-reduction process	BP	SP1		Solyc09g066150	Cytochrome P450 (AHRD V3.3 *** A0A200Q4A2_9MAGN)	GO:0016705	oxidoreductase activity, acting on paire...	MF	SP2		Solyc05g017950	anion:sodium symporter	GO:0016020	membrane	CC	SP3		Solyc02g088230	Phosphate transporter PHO1-like protein 9 (AHRD V3.3 *** A0A2G2V9D0_CAPBA)	GO:0016020	membrane	CC	SP4		Solyc01g097370	Ammonium transporter (AHRD V3.3 *** A0A2G2YYT5_CAPAN)	GO:0016020	membrane	CC	SLC1		Solyc09g082650	1,2-dihydroxy-3-keto-5-methylthiopentene dioxygenase (AHRD V3.3 *** A8UGP3_SOLTU)	GO:0010309	acireductone dioxygenase [iron(II)-requi...	MF	SLC2		Solyc03g082780	Cf-like protein (AHRD V3.3 *** A0A140GMU4_SOLLC)	GO:0005515	protein binding	MF	SLC3		Solyc01g087940
Solyc06g073560	Isovaleryl-CoA dehydrogenase (AHRD V3.3 *** B4FQ64_MAIZE)	GO:0055114	oxidation-reduction process	BP	SP1		Solyc09g091870	Flavin-containing monooxygenase (AHRD V3.3 *** A0A1U8F7A2_CAPAN)	GO:0016705	oxidoreductase activity, acting on paire...	MF	SP2		Solyc05g018870	Transmembrane 9 superfamily member (AHRD V3.3 *** A0A200PT05_9MAGN)	GO:0016020	membrane	CC	SP3		Solyc02g091070	Protein DETOXIFICATION (AHRD V3.3 *** A0A2I4EBU3_9ROSI)	GO:0016020	membrane	CC	SP4		Solyc01g098190	(Sodium/potassium)/proton exchanger 4	GO:0016020	membrane	CC	SLC1		Solyc01g017360	DNA-directed RNA polymerase subunit beta (AHRD V3.3 *-* A0A1U8QD58_CAPAN)	GO:0034062	5'-3' RNA polymerase activity	MF	SLC2		Solyc03g083510	Leucine rich repeat receptor kinase, putative (AHRD V3.3 *** B9RDB7_RICCO)	GO:0005515	protein binding	MF	SLC3		Solyc01g087950
Solyc06g073570	Cytochrome P450 (AHRD V3.3 *** A0A2U1Q1Z2_ARTAN)	GO:0055114	oxidation-reduction process	BP	SP1		Solyc09g092580	Cytochrome (AHRD V3.3 *** A0A2G2ZTD7_CAPAN)	GO:0016705	oxidoreductase activity, acting on paire...	MF	SP2		Solyc05g020010	Photosystem I P700 chlorophyll a apoprotein A2 (AHRD V3.3 *-* A0A0N9DZT7_9MAGN)	GO:0016020	membrane	CC	SP3		Solyc03g005480	WAT1-related protein (AHRD V3.3 *** K4BDX2_SOLLC)	GO:0016020	membrane	CC	SP4		Solyc01g100250	Protein TRIGALACTOSYLDIACYLGLYCEROL 1, chloroplastic (AHRD V3.3 *** A0A2G2ZTJ6_CAPAN)	GO:0016020	membrane	CC	SLC1		Solyc01g017370	DNA-directed RNA polymerase subunit beta' (AHRD V3.3 *-* F6I9L3_9LAMI)	GO:0034062	5'-3' RNA polymerase activity	MF	SLC2		Solyc03g113850	Transducin/WD40 repeat-like superfamily protein (AHRD V3.3 *** A0A2U1QGB4_ARTAN)	GO:0005515	protein binding	MF	SLC3		Solyc05g006450
Solyc07g006890	Cytochrome P450 (AHRD V3.3 *** A0A200Q4B5_9MAGN)	GO:0055114	oxidation-reduction process	BP	SP1		Solyc09g092590	Cytochrome (AHRD V3.3 *** A0A2G3CRG6_CAPCH)	GO:0016705	oxidoreductase activity, acting on paire...	MF	SP2		Solyc05g024260	Bidirectional sugar transporter SWEET (AHRD V3.3 *** A0A2G3C5C6_CAPCH)	GO:0016020	membrane	CC	SP3		Solyc03g025210	Protein DETOXIFICATION (AHRD V3.3 *** A0A328E0F4_9ASTE)	GO:0016020	membrane	CC	SP4		Solyc01g102520	MLO-like protein (AHRD V3.3 *** K4B1I0_SOLLC)	GO:0016020	membrane	CC	SLC1		Solyc01g017420	DNA-directed RNA polymerase subunit beta'' (AHRD V3.3 *-* A0A2G2ZTM2_CAPAN)	GO:0034062	5'-3' RNA polymerase activity	MF	SLC2		Solyc03g113970	Calmodulin binding protein-like (AHRD V3.3 *** A0A200QLB3_9MAGN)	GO:0005515	protein binding	MF	SLC3		Solyc05g011820
Solyc07g026910	NAD(P)H-quinone oxidoreductase subunit 6, chloroplastic (AHRD V3.3 *** A0A1U8QDA9_CAPAN)	GO:0055114	oxidation-reduction process	BP	SP1		Solyc09g092645	Cytochrome (AHRD V3.3 *** A0A1U8G4E5_CAPAN)	GO:0016705	oxidoreductase activity, acting on paire...	MF	SP2		Solyc05g050360	Cyclic nucleotide-gated ion channel 1 (AHRD V3.3 *** A0A2G2WSK7_CAPBA)	GO:0016020	membrane	CC	SP3		Solyc03g033300	Ammonium transporter (AHRD V3.3 *** A0A2G3CKX5_CAPCH)	GO:0016020	membrane	CC	SP4		Solyc01g103140	Chloride channel protein (AHRD V3.3 *** K4B1P0_SOLLC)	GO:0016020	membrane	CC	SLC1		Solyc01g017440	DNA-directed RNA polymerase subunit alpha (AHRD V3.3 *** A0A1U8QD90_CAPAN)	GO:0034062	5'-3' RNA polymerase activity	MF	SLC2		Solyc03g113980	Calmodulin binding protein-like (AHRD V3.3 *** A0A200RE12_9MAGN)	GO:0005515	protein binding	MF	SLC3		Solyc06g017860
Solyc07g045090	2-alkenal reductase (NADP(+)-dependent)-like (AHRD V3.3 *** A0A2I4GX13_9ROSI)	GO:0055114	oxidation-reduction process	BP	SP1		Solyc10g007860	Cytochrome P450 (AHRD V3.3 *** A0A200PPF3_9MAGN)	GO:0016705	oxidoreductase activity, acting on paire...	MF	SP2		Solyc05g051920	Major facilitator superfamily (AHRD V3.3 *** A0A200QUR2_9MAGN)	GO:0016020	membrane	CC	SP3		Solyc03g043930	Heptahelical transmembrane protein 4 (AHRD V3.3 *** A0A1J3DWA9_NOCCA)	GO:0016020	membrane	CC	SP4		Solyc01g104030	Potassium channel AKT2 (AHRD V3.3 *** A0A1U8E6Z3_CAPAN)	GO:0016020	membrane	CC	SLC1		Solyc01g086710	DNA-directed RNA polymerase subunit beta (AHRD V3.3 *** A0A2G3AK33_CAPAN)	GO:0034062	5'-3' RNA polymerase activity	MF	SLC2		Solyc03g119390	bHLH transcription factor 026	GO:0005515	protein binding	MF	SLC3		Solyc07g005680
Solyc07g049240	Peroxidase (AHRD V3.3 *** K4CF27_SOLLC)	GO:0055114	oxidation-reduction process	BP	SP1		Solyc10g051020	Cytochrome P450 (AHRD V3.3 *** A0A2U1MAN7_ARTAN)	GO:0016705	oxidoreductase activity, acting on paire...	MF	SP2		Solyc05g052510	Clathrin heavy chain (AHRD V3.3 *** A0A2G2WTL3_CAPBA)	GO:0016020	membrane	CC	SP3		Solyc03g045090	dihydroflavonol 4-reductase/flavanone protein (AHRD V3.3 *** AT3G02420.1)	GO:0016020	membrane	CC	SP4		Solyc02g044040	Dihydropyrimidine dehydrogenase (AHRD V3.3 *-* Q6Z744_ORYSJ)	GO:0016020	membrane	CC	SLC1		Solyc01g096390	DNA-directed RNA polymerase subunit (AHRD V3.3 *** A0A2G2YYG0_CAPAN)	GO:0034062	5'-3' RNA polymerase activity	MF	SLC2		Solyc03g119890	F-box domain, Leucine-rich repeat domain, L domain-like protein (AHRD V3.3 *** A0A2U1PDJ8_ARTAN)	GO:0005515	protein binding	MF	SLC3		Solyc08g022070
Solyc07g049550	1-aminocyclopropane-1-carboxylate oxidase 2 (AHRD V3.3 *** Q7Y257_BETPN)	GO:0055114	oxidation-reduction process	BP	SP1		Solyc10g078280	Cytochrome P450 (AHRD V3.3 *** A0A2U1NMT2_ARTAN)	GO:0016705	oxidoreductase activity, acting on paire...	MF	SP2		Solyc05g053590	Pleiotropic drug resistance protein (AHRD V3.3 *** C8CA13_CUCSA)	GO:0016020	membrane	CC	SP3		Solyc03g071490	Protein DETOXIFICATION (AHRD V3.3 *-* A0A328DM47_9ASTE)	GO:0016020	membrane	CC	SP4		Solyc02g020960	Photosystem I P700 chlorophyll a apoprotein A1 (AHRD V3.3 *** J7H3U2_CAPAN)	GO:0016020	membrane	CC	SLC1		Solyc04g045530	DNA primase large subunit (AHRD V3.3 *** A0A2G3BK14_CAPCH)	GO:0034062	5'-3' RNA polymerase activity	MF	SLC2		Solyc03g120810	Kinesin-like protein (AHRD V3.3 *** Q9AVP4_TOBAC)	GO:0005515	protein binding	MF	SLC3		Solyc09g007640
Solyc07g052070	Cytochrome (AHRD V3.3 *** A0A2G3C1F9_CAPCH)	GO:0055114	oxidation-reduction process	BP	SP1		Solyc10g083700	Cytochrome P450 (AHRD V3.3 *** Q8H0I8_PETHY)	GO:0016705	oxidoreductase activity, acting on paire...	MF	SP2		Solyc05g053860	Organic cation/carnitine transporter 3 (AHRD V3.3 *** A0A2G2WUV1_CAPBA)	GO:0016020	membrane	CC	SP3		Solyc03g096000	Clathrin heavy chain (AHRD V3.3 *** A0A2G3CUD9_CAPCH)	GO:0016020	membrane	CC	SP4		Solyc02g037510	Cationic amino acid transporter 2, vacuolar (AHRD V3.3 *** A0A2G3A4Q3_CAPAN)	GO:0016020	membrane	CC	SLC1		Solyc05g045720	DNA-directed RNA polymerase (AHRD V3.3 *-* G9FCM3_9LAMI)	GO:0034062	5'-3' RNA polymerase activity	MF	SLC2		Solyc04g005330	Transducin/WD40 repeat-like superfamily protein (AHRD V3.3 *** A0A2U1N878_ARTAN)	GO:0005515	protein binding	MF	SLC3		Solyc10g049210
Solyc07g052540	Peroxidase (AHRD V3.3 *** K4CFF3_SOLLC)	GO:0055114	oxidation-reduction process	BP	SP1		Solyc10g087035	Cytochrome (AHRD V3.3 *** A0A1U8F0H8_CAPAN)	GO:0016705	oxidoreductase activity, acting on paire...	MF	SP2		Solyc05g055690	Sec24-like transport protein (AHRD V3.3 *** A0A2U1NGT5_ARTAN)	GO:0016020	membrane	CC	SP3		Solyc03g097050	Cellulose synthase (AHRD V3.3 *** A0A2U1M9E5_ARTAN)	GO:0016020	membrane	CC	SP4		Solyc02g062890	polyol monosaccharide transporter 5	GO:0016020	membrane	CC	SLC1		Solyc05g051620	RNA polymerase III RPC4 (AHRD V3.3 *** A0A2U1QBZ9_ARTAN)	GO:0034062	5'-3' RNA polymerase activity	MF	SLC2		Solyc04g007640	RING-type E3 ubiquitin transferase (AHRD V3.3 *** A0A2G2WRT2_CAPBA)	GO:0005515	protein binding	MF	SLC3		Solyc12g088250
Solyc07g053280	Ketol-acid reductoisomerase (AHRD V3.3 *** K4CFM5_SOLLC)	GO:0055114	oxidation-reduction process	BP	SP1		Solyc11g066580	Flavonoid 3`,5`-hydroxylase (AHRD V3.3 *** D3W9H7_SOLLC)	GO:0016705	oxidoreductase activity, acting on paire...	MF	SP2		Solyc05g055990	plasma membrane intrinsic protein 2.12	GO:0016020	membrane	CC	SP3		Solyc03g097590	Bidirectional sugar transporter SWEET (AHRD V3.3 *** M1D4D4_SOLTU)	GO:0016020	membrane	CC	SP4		Solyc02g063140	3-ketoacyl-CoA synthase (AHRD V3.3 *** A0A2G3D1W0_CAPCH)	GO:0016020	membrane	CC	SLC1		Solyc08g028950	DNA-directed RNA polymerase subunit beta' (AHRD V3.3 *-* F6I7T7_OLEEU)	GO:0034062	5'-3' RNA polymerase activity	MF	SLC2		Solyc04g016580	F-box protein (AHRD V3.3 *-* A0A2G3DAV0_CAPCH)	GO:0005515	protein binding	MF	SLC3		Solyc03g097170
Solyc07g053493	Cytochrome (AHRD V3.3 *** A0A2G2W2C1_CAPBA)	GO:0055114	oxidation-reduction process	BP	SP1		Solyc12g088460	Cytochrome P450 (AHRD V3.3 *** A0A200Q0W8_9MAGN)	GO:0016705	oxidoreductase activity, acting on paire...	MF	SP2		Solyc05g056130	Dolichyl-diphosphooligosaccharide--protein glycosyltransferase subunit 1 (AHRD V3.3 *-* K4C2T7_SOLLC)	GO:0016020	membrane	CC	SP3		Solyc03g097600	Bidirectional sugar transporter SWEET (AHRD V3.3 *** M1D4D5_SOLTU)	GO:0016020	membrane	CC	SP4		Solyc02g070520	alpha-1,2-Mannosidase (AHRD V3.3 *** A0A1U8FJR2_CAPAN)	GO:0016020	membrane	CC	SLC1		Solyc08g028940	DNA-directed RNA polymerase subunit beta'' (AHRD V3.3 *-* A0A1U8QCC7_CAPAN)	GO:0034062	5'-3' RNA polymerase activity	MF	SLC2		Solyc04g017610	F-box protein (AHRD V3.3 *** A0A2I0VRX1_9ASPA)	GO:0005515	protein binding	MF	SLC3		Solyc04g082750
Solyc07g055490	Cytochrome (AHRD V3.3 *** A0A2G2Z466_CAPAN)	GO:0055114	oxidation-reduction process	BP	SP1		Solyc01g006520	Receptor-like protein kinase (AHRD V3.3 *** A0A2U1PPA0_ARTAN)	GO:0032559	adenyl ribonucleotide binding	MF	SP2		Solyc06g005580	Rhomboid-like protein (AHRD V3.3 *** A0A2G2WHZ7_CAPBA)	GO:0016020	membrane	CC	SP3		Solyc03g097940	Potassium channel SKOR (AHRD V3.3 *** A0A2G3A0N7_CAPAN)	GO:0016020	membrane	CC	SP4		Solyc02g070530	Potassium channel KAT1 (AHRD V3.3 *** A0A2G3ANB5_CAPAN)	GO:0016020	membrane	CC	SLC1		Solyc08g075820	RNA-dependent RNA polymerase6b	GO:0034062	5'-3' RNA polymerase activity	MF	SLC2		Solyc04g054480	U-box domain-containing protein (AHRD V3.3 *** A0A2K3NTR2_TRIPR)	GO:0005515	protein binding	MF	SLC3		Solyc10g009500
Solyc07g056160	CYP724B2 mRNA for cytochrome P450	GO:0055114	oxidation-reduction process	BP	SP1		Solyc01g007970	Cysteine-rich receptor-like protein kinase 2 (AHRD V3.3 *** A0A2G2YVX5_CAPAN)	GO:0032559	adenyl ribonucleotide binding	MF	SP2		Solyc06g009950	Photosystem I P700 chlorophyll a apoprotein A2 (AHRD V3.3 *-* A0A0N9DZT7_9MAGN)	GO:0016020	membrane	CC	SP3		Solyc03g019760	ABC transporter G family member 11 (AHRD V3.3 *** A0A2G3AW36_CAPCH)	GO:0016020	membrane	CC	SP4		Solyc02g072500	Nucleobase-ascorbate transporter 7 (AHRD V3.3 *** A0A1U8FKB3_CAPAN)	GO:0016020	membrane	CC	SLC1		Solyc04g082670	Dolichyl-diphosphooligosaccharide--protein glycosyltransferase subunit 1 (AHRD V3.3 *** A0A2G3CFN4_CAPCH)	GO:0004579	dolichyl-diphosphooligosaccharide-protei...	MF	SLC2		Solyc04g076310	Kinesin-like protein FRA1 (AHRD V3.3 *** A0A2G2ZQX3_CAPAN)	GO:0005515	protein binding	MF	SLC3		Solyc01g088760
Solyc07g062510	Cytochrome (AHRD V3.3 *** A0A2G2WF27_CAPBA)	GO:0055114	oxidation-reduction process	BP	SP1		Solyc01g008330	Biotin carboxylase (AHRD V3.3 *** B5LAS7_CAPAN)	GO:0032559	adenyl ribonucleotide binding	MF	SP2		Solyc06g011660	Protein zinc induced facilitator-like 1-like (AHRD V3.3 *-* A0A2K3NCG9_TRIPR)	GO:0016020	membrane	CC	SP3		Solyc03g113050	LAG1 longevity assurance-like protein 1 (AHRD V3.3 *** A0A2G2WRI1_CAPBA)	GO:0016020	membrane	CC	SP4		Solyc02g077570	MLO-like protein (AHRD V3.3 *** A0A1C9A1H9_SOLLC)	GO:0016020	membrane	CC	SLC1		Solyc05g056130	Dolichyl-diphosphooligosaccharide--protein glycosyltransferase subunit 1 (AHRD V3.3 *-* K4C2T7_SOLLC)	GO:0004579	dolichyl-diphosphooligosaccharide-protei...	MF	SLC2		Solyc04g076460	LRR receptor-like serine/threonine-protein kinase GSO1 (AHRD V3.3 *** A0A1U8F0D9_CAPAN)	GO:0005515	protein binding	MF	SLC3		Solyc02g084740
Solyc07g062520	Cytochrome (AHRD V3.3 *** A0A2G2WF27_CAPBA)	GO:0055114	oxidation-reduction process	BP	SP1		Solyc01g008860	Protein kinase APK1B, chloroplastic (AHRD V3.3 *** A0A2G3B9K0_CAPCH)	GO:0032559	adenyl ribonucleotide binding	MF	SP2		Solyc06g053870	3-ketoacyl-CoA synthase (AHRD V3.3 *** A0A2G2VLA8_CAPBA)	GO:0016020	membrane	CC	SP3		Solyc03g113690	ABC transporter G family member 23 (AHRD V3.3 *** A0A2G2WRI2_CAPBA)	GO:0016020	membrane	CC	SP4		Solyc02g081600	Zinc transporter protein (AHRD V3.3 *-* A5BDR3_VITVI)	GO:0016020	membrane	CC	SLC1		Solyc01g094680	Signal peptide peptidase-like 4 (AHRD V3.3 *** A0A2G3BSX8_CAPCH)	GO:0004190	aspartic-type endopeptidase activity	MF	SLC2		Solyc04g077480	bHLH transcription factor 034	GO:0005515	protein binding	MF	SLC3		Solyc03g046494
Solyc08g006770	2-oxoglutarate (2OG) and Fe(II)-dependent oxygenase superfamily protein (AHRD V3.3 *** A0A2U1MCV6_ARTAN)	GO:0055114	oxidation-reduction process	BP	SP1		Solyc01g008870	Protein kinase APK1B, chloroplastic (AHRD V3.3 *** A0A2G3B9K0_CAPCH)	GO:0032559	adenyl ribonucleotide binding	MF	SP2		Solyc06g053900	3-ketoacyl-CoA synthase (AHRD V3.3 *** A0A2G2Z9P0_CAPAN)	GO:0016020	membrane	CC	SP3		Solyc03g114480	Tetraspanin (AHRD V3.3 *-* A0A200Q8V3_9MAGN)	GO:0016020	membrane	CC	SP4		Solyc02g085170	Sugar facilitator protein 10	GO:0016020	membrane	CC	SLC1		Solyc08g081180	Signal peptide peptidase-like 4 (AHRD V3.3 *** A0A2G2XJN7_CAPBA)	GO:0004190	aspartic-type endopeptidase activity	MF	SLC2		Solyc04g078320	F-box-like/WD repeat-containing protein TBL1XR1-A (AHRD V3.3 *** A0A2G3CPV9_CAPCH)	GO:0005515	protein binding	MF	SLC3		Solyc03g095310
Solyc08g007050	Cytochrome P450 (AHRD V3.3 *** A0A200PPF3_9MAGN)	GO:0055114	oxidation-reduction process	BP	SP1		Solyc01g017060	Protein Ycf2 (AHRD V3.3 *-* A0A167NIB9_9SOLA)	GO:0032559	adenyl ribonucleotide binding	MF	SP2		Solyc06g060760	tonoplast intrinsic protein 2.3	GO:0016020	membrane	CC	SP3		Solyc03g114910	COBRA-like protein (AHRD V3.3 *** K4BKZ3_SOLLC)	GO:0016020	membrane	CC	SP4		Solyc02g085860	Alpha-1,3-glucosyltransferase (AHRD V3.3 *** A0A2G2XH31_CAPBA)	GO:0016020	membrane	CC	SLC1		Solyc12g098670	Signal peptide peptidase-like 3 (AHRD V3.3 *** A0A2G3AVA8_CAPCH)	GO:0004190	aspartic-type endopeptidase activity	MF	SLC2		Solyc04g079030	Glycosyltransferase (AHRD V3.3 *** V4NB36_EUTSA)	GO:0005515	protein binding	MF	SLC3		Solyc03g019870
Solyc08g007863	Cytochrome P450 (AHRD V3.3 *** A0A2U1PKS1_ARTAN)	GO:0055114	oxidation-reduction process	BP	SP1		Solyc01g017110	Protein Ycf2 (AHRD V3.3 *-* A0A251UU76_HELAN)	GO:0032559	adenyl ribonucleotide binding	MF	SP2		Solyc06g060840	Oleosin (AHRD V3.3 *** A0A1U8H204_CAPAN)	GO:0016020	membrane	CC	SP3		Solyc03g118960	Protein DETOXIFICATION (AHRD V3.3 *** A0A2I4FHR9_9ROSI)	GO:0016020	membrane	CC	SP4		Solyc02g086160	plastidic glucose translocator 1	GO:0016020	membrane	CC	SLC1		Solyc01g010820	Cullin (AHRD V3.3 *** A0A2U1PKA1_ARTAN)	GO:0031625	ubiquitin protein ligase binding	MF	SLC2		Solyc04g081060	Kinesin-like protein NACK1 (AHRD V3.3 *** A0A2G2X190_CAPBA)	GO:0005515	protein binding	MF	SLC3		Solyc03g111290
Solyc08g013930	Peroxidase (AHRD V3.3 *** K4CJ27_SOLLC)	GO:0055114	oxidation-reduction process	BP	SP1		Solyc01g017120	Protein Ycf2 (AHRD V3.3 *-* A0A2G3BUH1_CAPCH)	GO:0032559	adenyl ribonucleotide binding	MF	SP2		Solyc06g061210	Fucosyltransferase 2 (AHRD V3.3 *** A0A1P8B2Z4_ARATH)	GO:0016020	membrane	CC	SP3		Solyc04g007590	WAT1-related protein (AHRD V3.3 *** K4BNR6_SOLLC)	GO:0016020	membrane	CC	SP4		Solyc02g087000	Potassium transporter (AHRD V3.3 *** A0A2G3AC18_CAPAN)	GO:0016020	membrane	CC	SLC1		Solyc01g067270	Cullin (AHRD V3.3 *-* A0A200Q1J8_9MAGN)	GO:0031625	ubiquitin protein ligase binding	MF	SLC2		Solyc04g081570	Heat shock protein 90 (AHRD V3.3 *-* A0A0A7LYT2_ALBBR)	GO:0005515	protein binding	MF	SLC3		Solyc03g150150
Solyc08g029290	Cytochrome c oxidase subunit 1 (AHRD V3.3 *-* F2XDK7_9FLOR)	GO:0055114	oxidation-reduction process	BP	SP1		Solyc01g017140	Protein Ycf2 (AHRD V3.3 *-* A0A0F7BHY0_9SOLA)	GO:0032559	adenyl ribonucleotide binding	MF	SP2		Solyc06g063200	glutamate receptor-like 2.4	GO:0016020	membrane	CC	SP3		Solyc04g008450	Potassium transporter (AHRD V3.3 *** A0A2G3CF51_CAPCH)	GO:0016020	membrane	CC	SP4		Solyc02g087060	WAT1-related protein (AHRD V3.3 *** K4BBL3_SOLLC)	GO:0016020	membrane	CC	SLC1		Solyc02g087900	Cullin (AHRD V3.3 *** A0A2U1PKA1_ARTAN)	GO:0031625	ubiquitin protein ligase binding	MF	SLC2		Solyc05g006170	Lycopersicon esculentum Chloroplast Envelope Protein 1	GO:0005515	protein binding	MF	SLC3		Solyc04g011680
Solyc08g029280	Cytochrome c oxidase subunit 1 (AHRD V3.3 *** A0A2G2Y6A9_CAPAN)	GO:0055114	oxidation-reduction process	BP	SP1		Solyc01g049840	Kinesin (AHRD V3.3 *-* A0A200Q0B0_9MAGN)	GO:0032559	adenyl ribonucleotide binding	MF	SP2		Solyc06g066560	tonoplast intrinsic protein 2.5	GO:0016020	membrane	CC	SP3		Solyc04g015990	cation/H(+) antiporter 28-like (AHRD V3.3 *** A0A2I4E9X5_9ROSI)	GO:0016020	membrane	CC	SP4		Solyc02g087550	Core-2/I-branching beta-16-N-acetylglucosaminyltransferase family protein (AHRD V3.3 *** B6ST68_MAIZE)	GO:0016020	membrane	CC	SLC1		Solyc06g008710	Cullin 1 (AHRD V3.3 *** X5I3P5_PETHY)	GO:0031625	ubiquitin protein ligase binding	MF	SLC2		Solyc05g006320	Sterile alpha motif domain-containing protein (AHRD V3.3 *** A0A2U1NUF5_ARTAN)	GO:0005515	protein binding	MF	SLC3		Solyc04g051244
Solyc08g059760	Peroxidase (AHRD V3.3 *** A0A2P5YQP5_GOSBA)	GO:0055114	oxidation-reduction process	BP	SP1		Solyc01g056460	Protein Ycf2 (AHRD V3.3 *-* A0A1B0VVX8_9LAMI)	GO:0032559	adenyl ribonucleotide binding	MF	SP2		Solyc06g067900	HCO3-transporter family (AHRD V3.3 *-* A0A2U1LER8_ARTAN)	GO:0016020	membrane	CC	SP3		Solyc04g039810	Photosystem I assembly protein Ycf4 (AHRD V3.3 *** A0A2G3BYP9_CAPCH)	GO:0016020	membrane	CC	SP4		Solyc02g088230	Phosphate transporter PHO1-like protein 9 (AHRD V3.3 *** A0A2G2V9D0_CAPBA)	GO:0016020	membrane	CC	SLC1		Solyc07g008990	Photosystem II D2 protein (AHRD V3.3 *-* A0A089N0G2_9POAL)	GO:0045156	electron transporter, transferring elect...	MF	SLC2		Solyc05g006550	Microtubule-associated protein TORTIFOLIA1 (AHRD V3.3 *-* A0A1J3JY05_NOCCA)	GO:0005515	protein binding	MF	SLC3		Solyc04g071790
Solyc08g065620	NADH dehydrogenase subunit 9 (AHRD V3.3 *-* A0A0C5BKN3_9SOLA)	GO:0055114	oxidation-reduction process	BP	SP1		Solyc01g066020	Disease resistance protein (TIR-NBS-LRR class) (AHRD V3.3 *** A0A2U1PW75_ARTAN)	GO:0032559	adenyl ribonucleotide binding	MF	SP2		Solyc06g071570	Protein NRT1/ PTR FAMILY 2.9 (AHRD V3.3 *** A0A2G3C9R5_CAPCH)	GO:0016020	membrane	CC	SP3		Solyc04g025750	WAT1-related protein (AHRD V3.3 *** K4BR19_SOLLC)	GO:0016020	membrane	CC	SP4		Solyc02g089860	Elongation of fatty acids protein 3-like (AHRD V3.3 *** A0A2G3D8W4_CAPCH)	GO:0016020	membrane	CC	SLC1		Solyc09g055950	Photosystem II D2 protein (AHRD V3.3 *-* E3T2U9_EQUAR)	GO:0045156	electron transporter, transferring elect...	MF	SLC2		Solyc05g006670	Leucine-rich repeat receptor protein kinase family protein (AHRD V3.3 *-* A0A061E5L2_THECC)	GO:0005515	protein binding	MF	SLC3		Solyc04g077440
Solyc08g066650	Carotenoid Cleavage Dioxygenase 8	GO:0055114	oxidation-reduction process	BP	SP1		Solyc01g067150	LOW QUALITY PROTEIN: probable disease resistance protein (AHRD V3.3 *-* XP_025884568.1)	GO:0032559	adenyl ribonucleotide binding	MF	SP2		Solyc06g072100	ABC transporter (AHRD V3.3 *** Q6X4V5_GOSHI)	GO:0016020	membrane	CC	SP3		Solyc04g071650	Cellulose synthase (AHRD V3.3 *** K4BTF5_SOLLC)	GO:0016020	membrane	CC	SP4		Solyc02g092440	Mitochondrial outer membrane protein porin 2 (AHRD V3.3 *** A0A1U8FWW1_CAPAN)	GO:0016020	membrane	CC	SLC1		Solyc11g013780	Photosystem II protein D1 (AHRD V3.3 *-* R9TP27_9MARC)	GO:0045156	electron transporter, transferring elect...	MF	SLC2		Solyc05g006740	Glutathione S-transferase (AHRD V3.3 *** A0A200QY01_9MAGN)	GO:0005515	protein binding	MF	SLC3		Solyc04g078325
Solyc08g068800	Glutathione peroxidase (AHRD V3.3 *-* A0A1Q3CJ37_CEPFO)	GO:0055114	oxidation-reduction process	BP	SP1		Solyc01g067320	Receptor-like protein kinase (AHRD V3.3 *-* A0A2K3NZ00_TRIPR)	GO:0032559	adenyl ribonucleotide binding	MF	SP2		Solyc06g074310	Transmembrane 9 superfamily member (AHRD V3.3 *** A0A2G2VAU9_CAPBA)	GO:0016020	membrane	CC	SP3		Solyc04g078230	Metal transporter (AHRD V3.3 *-* G5DVW2_SILLA)	GO:0016020	membrane	CC	SP4		Solyc03g005150	Sugar transporter protein 13	GO:0016020	membrane	CC	SLC1		Solyc12g039030	Photosystem II protein D1 (AHRD V3.3 *-* A0A2G3DH29_CAPCH)	GO:0045156	electron transporter, transferring elect...	MF	SLC2		Solyc05g007130	SUN-like protein 15	GO:0005515	protein binding	MF	SLC3		Solyc04g078900
Solyc08g150142	Cytochrome P450 (AHRD V3.3 *-* A0A200RBR9_9MAGN)	GO:0055114	oxidation-reduction process	BP	SP1		Solyc01g068330	Cell division control protein 48-like protein C (AHRD V3.3 *** A0A2G3DH55_CAPCH)	GO:0032559	adenyl ribonucleotide binding	MF	SP2		Solyc06g075400	V-type proton ATPase subunit a (AHRD V3.3 *** A0A1U8H960_CAPAN)	GO:0016020	membrane	CC	SP3		Solyc04g079520	Major facilitator superfamily protein (AHRD V3.3 *** A0A1P8AT47_ARATH)	GO:0016020	membrane	CC	SP4		Solyc03g005480	WAT1-related protein (AHRD V3.3 *** K4BDX2_SOLLC)	GO:0016020	membrane	CC	SLC1		Solyc01g095840	RING/U-box superfamily protein (AHRD V3.3 *** A0A2U1MJ85_ARTAN)	GO:0030246	carbohydrate binding	MF	SLC2		Solyc05g007220	F-box/kelch-repeat protein (AHRD V3.3 *-* A0A2G2X8J1_CAPBA)	GO:0005515	protein binding	MF	SLC3		Solyc04g079680
Solyc08g075260	Long-chain-alcohol oxidase (AHRD V3.3 *-* A0A2G3AG36_CAPAN)	GO:0055114	oxidation-reduction process	BP	SP1		Solyc01g087500	DNA topoisomerase 2 (AHRD V3.3 *** A0A2G2XSS9_CAPBA)	GO:0032559	adenyl ribonucleotide binding	MF	SP2		Solyc06g075490	Protein NRT1/ PTR FAMILY 2.7 (AHRD V3.3 *** A0A1U8H096_CAPAN)	GO:0016020	membrane	CC	SP3		Solyc04g080750	TRAM, LAG1 and CLN8 (TLC) lipid-sensing domain containing protein (AHRD V3.3 *** F4HWQ7_ARATH)	GO:0016020	membrane	CC	SP4		Solyc03g025210	Protein DETOXIFICATION (AHRD V3.3 *** A0A328E0F4_9ASTE)	GO:0016020	membrane	CC	SLC1		Solyc02g086210	Protein kinase family protein (AHRD V3.3 *-* A0A2U1MH78_ARTAN)	GO:0030246	carbohydrate binding	MF	SLC2		Solyc05g007760	SET domain (AHRD V3.3 *** A0A200QP09_9MAGN)	GO:0005515	protein binding	MF	SLC3		Solyc05g015350
Solyc08g075480	9-cis-epoxycarotenoid dioxygenase (AHRD V3.3 *** A0A193PR95_9LILI)	GO:0055114	oxidation-reduction process	BP	SP1		Solyc01g088060	NBS-LRR resistance protein (AHRD V3.3 *** A0A2K3NXD2_TRIPR)	GO:0032559	adenyl ribonucleotide binding	MF	SP2		Solyc06g075500	Protein NRT1/ PTR FAMILY 2.7 (AHRD V3.3 *** A0A1U8H096_CAPAN)	GO:0016020	membrane	CC	SP3		Solyc05g005720	Potassium transporter (AHRD V3.3 *** A0A2G2VMI2_CAPBA)	GO:0016020	membrane	CC	SP4		Solyc03g052990	Cation efflux protein (AHRD V3.3 *** A0A200PY73_9MAGN)	GO:0016020	membrane	CC	SLC1		Solyc03g113520	Galactosyltransferase family protein (AHRD V3.3 *** A0A2U1KC25_ARTAN)	GO:0030246	carbohydrate binding	MF	SLC2		Solyc05g009990	Leucine-rich repeat (AHRD V3.3 *** A0A200R8J0_9MAGN)	GO:0005515	protein binding	MF	SLC3		Solyc05g021390
Solyc08g076235	5-epiaristolochene 1,3-dihydroxylase (AHRD V3.3 *** A0A2G2XLX0_CAPBA)	GO:0055114	oxidation-reduction process	BP	SP1		Solyc01g088080	T-complex protein 1 subunit theta (AHRD V3.3 *** A0A1U8F9M6_CAPAN)	GO:0032559	adenyl ribonucleotide binding	MF	SP2		Solyc06g076930	ABC transporter-like (AHRD V3.3 *** A0A200PWT6_9MAGN)	GO:0016020	membrane	CC	SP3		Solyc05g005840	WAT1-related protein (AHRD V3.3 *** K4BWB1_SOLLC)	GO:0016020	membrane	CC	SP4		Solyc03g078600	Sugar transporter protein 14	GO:0016020	membrane	CC	SLC1		Solyc05g006680	Galactosyltransferase family protein (AHRD V3.3 *** A0A2U1KC25_ARTAN)	GO:0030246	carbohydrate binding	MF	SLC2		Solyc05g010360	F-box domain-containing protein/FBD domain-containing protein (AHRD V3.3 *** A0A1Q3BUG5_CEPFO)	GO:0005515	protein binding	MF	SLC3		Solyc05g050920
Solyc08g078330	2-oxoglutarate (2OG) and Fe(II)-dependent oxygenase superfamily protein (AHRD V3.3 *** A0A2U1QFG6_ARTAN)	GO:0055114	oxidation-reduction process	BP	SP1		Solyc01g094350	RNA helicase DEAD4	GO:0032559	adenyl ribonucleotide binding	MF	SP2		Solyc06g082230	cation/H(+) antiporter 14-like (AHRD V3.3 *** A0A2I4FA29_9ROSI)	GO:0016020	membrane	CC	SP3		Solyc05g005910	Protein NRT1/ PTR FAMILY 1.2 (AHRD V3.3 *-* A0A1J3FWJ0_NOCCA)	GO:0016020	membrane	CC	SP4		Solyc03g093400	Sugar transporter protein 15	GO:0016020	membrane	CC	SLC1		Solyc05g007930	Beta-1,3-galactosyltransferase 15 (AHRD V3.3 *** A0A1U8EV49_CAPAN)	GO:0030246	carbohydrate binding	MF	SLC2		Solyc05g010610	bHLH transcription factor 039	GO:0005515	protein binding	MF	SLC3		Solyc05g055400
Solyc08g080190	Glucose-methanol-choline (GMC) oxidoreductase family protein (AHRD V3.3 *** A0A2U1QFE7_ARTAN)	GO:0055114	oxidation-reduction process	BP	SP1		Solyc01g096170	MAP kinase kinase kinase 5	GO:0032559	adenyl ribonucleotide binding	MF	SP2		Solyc07g005200	Synaptobrevin-like protein (AHRD V3.3 *** A0A2U1NP32_ARTAN)	GO:0016020	membrane	CC	SP3		Solyc05g005980	protein NRT1/ PTR FAMILY 1.2-like (AHRD V3.3 *** A0A2I4HMB7_9ROSI)	GO:0016020	membrane	CC	SP4		Solyc03g096000	Clathrin heavy chain (AHRD V3.3 *** A0A2G3CUD9_CAPCH)	GO:0016020	membrane	CC	SLC1		Solyc07g016170	L-arabinokinase-like (AHRD V3.3 *** A0A2I4GNX5_9ROSI)	GO:0030246	carbohydrate binding	MF	SLC2		Solyc05g013160	ribulose-1,5 bisphosphate carboxylase/oxygenase large subunit N-methyltransferase, chloroplastic (AHRD V3.3 *** A0A1S3YNP9_TOBAC)	GO:0005515	protein binding	MF	SLC3		Solyc06g076160
Solyc08g080390	Cytochrome P450 (AHRD V3.3 *** A0A2U1KE50_ARTAN)	GO:0055114	oxidation-reduction process	BP	SP1		Solyc01g096820	Calcium/calmodulin dependent protein kinase (AHRD V3.3 *** Q9S792_TOBAC)	GO:0032559	adenyl ribonucleotide binding	MF	SP2		Solyc07g005715	Low temperature and salt responsive protein family (AHRD V3.3 -** AT4G30660.2)	GO:0016020	membrane	CC	SP3		Solyc05g006920	Protein NRT1/ PTR FAMILY 2.13 (AHRD V3.3 *** A0A1U8EVJ4_CAPAN)	GO:0016020	membrane	CC	SP4		Solyc03g097590	Bidirectional sugar transporter SWEET (AHRD V3.3 *** M1D4D4_SOLTU)	GO:0016020	membrane	CC	SLC1		Solyc10g055470	Beta-galactosidase (AHRD V3.3 *** A0A2G3BEC1_CAPCH)	GO:0030246	carbohydrate binding	MF	SLC2		Solyc05g015930	GYF-like protein (AHRD V3.3 *** A0A2U1P3D7_ARTAN)	GO:0005515	protein binding	MF	SLC3		Solyc06g082730
Solyc09g008560	2-oxoglutarate (2OG) and Fe(II)-dependent oxygenase superfamily protein (AHRD V3.3 *** F4INZ9_ARATH)	GO:0055114	oxidation-reduction process	BP	SP1		Solyc01g098740	Protein kinase superfamily protein (AHRD V3.3 *** F4HYK7_ARATH)	GO:0032559	adenyl ribonucleotide binding	MF	SP2		Solyc07g006280	Tetraspanin (AHRD V3.3 *** A0A200Q8V3_9MAGN)	GO:0016020	membrane	CC	SP3		Solyc05g007980	Sulfate transporter (AHRD V3.3 *** A1YKF8_BRASY)	GO:0016020	membrane	CC	SP4		Solyc03g097600	Bidirectional sugar transporter SWEET (AHRD V3.3 *** M1D4D5_SOLTU)	GO:0016020	membrane	CC	SLC1		Solyc11g018490	Beta-galactosidase (AHRD V3.3 *** A0A2G2ZP46_CAPAN)	GO:0030246	carbohydrate binding	MF	SLC2		Solyc05g017980	Microtubule-associated protein 70 (AHRD V3.3 *** A0A200QNX4_9MAGN)	GO:0005515	protein binding	MF	SLC3		Solyc06g083700
Solyc09g098620	Cytochrome P450 (AHRD V3.3 *** A0A2U1PRB3_ARTAN)	GO:0055114	oxidation-reduction process	BP	SP1		Solyc01g098980	MAP kinase kinase kinase 8	GO:0032559	adenyl ribonucleotide binding	MF	SP2		Solyc07g006510	Cyclic nucleotide-gated ion channel-like protein (AHRD V3.3 *** A0A2K3MW13_TRIPR)	GO:0016020	membrane	CC	SP3		Solyc05g008060	SlPIN4	GO:0016020	membrane	CC	SP4		Solyc03g114480	Tetraspanin (AHRD V3.3 *-* A0A200Q8V3_9MAGN)	GO:0016020	membrane	CC	SLC1									Solyc05g051640	Leucine-rich repeat receptor-like protein kinase (AHRD V3.3 *** A0A2R6PLW3_ACTCH)	GO:0005515	protein binding	MF	SLC3		Solyc07g006890
Solyc09g010000	2-oxoglutarate (2OG) and Fe(II)-dependent oxygenase superfamily protein (AHRD V3.3 *** A0A2U1NTU8_ARTAN)	GO:0055114	oxidation-reduction process	BP	SP1		Solyc01g106740	Aspartate--tRNA(Asp/Asn) ligase (AHRD V3.3 *** A0A2G3BV66_CAPCH)	GO:0032559	adenyl ribonucleotide binding	MF	SP2		Solyc07g006520	Preprotein translocase subunit SECY, chloroplastic (AHRD V3.3 *** A0A2G2WAI9_CAPBA)	GO:0016020	membrane	CC	SP3		Solyc05g008500	Protein DETOXIFICATION (AHRD V3.3 *** A0A0K9S336_SPIOL)	GO:0016020	membrane	CC	SP4		Solyc03g114600	Alternaria stem canker resistance	GO:0016020	membrane	CC	SLC1									Solyc06g007240	BAG family molecular chaperone regulator 2-like (AHRD V3.3 *** A0A2I4GUW4_9ROSI)	GO:0005515	protein binding	MF	SLC3		Solyc07g007460
Solyc09g010040	2-oxoglutarate (2OG) and Fe(II)-dependent oxygenase superfamily protein (AHRD V3.3 *** A0A2U1NTU8_ARTAN)	GO:0055114	oxidation-reduction process	BP	SP1		Solyc01g108670	Kinesin (AHRD V3.3 *** A0A200QYC3_9MAGN)	GO:0032559	adenyl ribonucleotide binding	MF	SP2		Solyc07g006740	Protein DETOXIFICATION (AHRD V3.3 *** A0A2I4FHR8_9ROSI)	GO:0016020	membrane	CC	SP3		Solyc05g009110	Core-2 i-branching beta-n-acetylglucosaminyltransferase family protein (AHRD V3.3 *** A0A2K3MN76_TRIPR)	GO:0016020	membrane	CC	SP4		Solyc03g117650	Phosphatidylinositol-glycan biosynthesis class F protein (AHRD V3.3 *** A0A1J3CLV4_NOCCA)	GO:0016020	membrane	CC	SLC1									Solyc06g007250	Plant intracellular Ras-group-related LRR protein 8 (AHRD V3.3 *** A0A199VAW6_ANACO)	GO:0005515	protein binding	MF	SLC3		Solyc07g055490
Solyc09g011960	Laccase (AHRD V3.3 *** K4CRM1_SOLLC)	GO:0055114	oxidation-reduction process	BP	SP1		Solyc01g111760	Vacuolar ATP synthase subunit B (AHRD V3.3 *** A0A2P6TTB9_CHLSO)	GO:0032559	adenyl ribonucleotide binding	MF	SP2		Solyc07g008200	Equilibrative nucleotide transporter 8 (AHRD V3.3 *** A0A2G3BY58_CAPCH)	GO:0016020	membrane	CC	SP3		Solyc05g009270	3-ketoacyl-CoA synthase (AHRD V3.3 *** A0A2G3B5Z8_CAPCH)	GO:0016020	membrane	CC	SP4		Solyc04g005070	Major facilitator superfamily protein (AHRD V3.3 *** A0A2U1N7S7_ARTAN)	GO:0016020	membrane	CC	SLC1									Solyc06g017970	TRAF-like family protein (AHRD V3.3 *** A0A2U1LVB2_ARTAN)	GO:0005515	protein binding	MF	SLC3		Solyc07g062510
Solyc09g011970	Laccase (AHRD V3.3 *** K4CRM2_SOLLC)	GO:0055114	oxidation-reduction process	BP	SP1		Solyc02g044050	ABC transporter C family member 4 (AHRD V3.3 *-* A0A2G3AL92_CAPAN)	GO:0032559	adenyl ribonucleotide binding	MF	SP2		Solyc07g008940	Core-2 i-branching beta-n-acetylglucosaminyltransferase family protein (AHRD V3.3 *** A0A2K3NX74_TRIPR)	GO:0016020	membrane	CC	SP3		Solyc05g013450	Protein DETOXIFICATION (AHRD V3.3 *** A0A1Q3CW99_CEPFO)	GO:0016020	membrane	CC	SP4		Solyc04g007530	Protein DETOXIFICATION (AHRD V3.3 *** A0A328D6Y5_9ASTE)	GO:0016020	membrane	CC	SLC1									Solyc06g043150	WD40 repeat (AHRD V3.3 *** A0A200R530_9MAGN)	GO:0005515	protein binding	MF	SLC3		Solyc08g007863
Solyc09g016930	Photosystem II CP43 reaction center protein (AHRD V3.3 *-* A0A075ELF0_9MAGN)	GO:0055114	oxidation-reduction process	BP	SP1		Solyc02g044000	ABC transporter C family member 4 (AHRD V3.3 *-* A0A2G3AL92_CAPAN)	GO:0032559	adenyl ribonucleotide binding	MF	SP2		Solyc07g014700	Dolichyl-diphosphooligosaccharide--protein glycosyltransferase subunit 2 (AHRD V3.3 *** A0A2G2WC86_CAPBA)	GO:0016020	membrane	CC	SP3		Solyc05g013460	Protein DETOXIFICATION (AHRD V3.3 *** A0A1Q3CW99_CEPFO)	GO:0016020	membrane	CC	SP4		Solyc04g008640	conserved oligomeric Golgi complex subunit 3 (AHRD V3.3 *** A0A2I4FHP6_9ROSI)	GO:0016020	membrane	CC	SLC1									Solyc06g053530	tetratricopeptide repeat protein 7A-like (AHRD V3.3 *** A0A2I4ENE2_9ROSI)	GO:0005515	protein binding	MF	SLC3		Solyc08g150142
Solyc09g031577	NADH dehydrogenase subunit 7 (AHRD V3.3 *-* A0A290WKY4_SOLLC)	GO:0055114	oxidation-reduction process	BP	SP1		Solyc02g014790	Protein Ycf2 (AHRD V3.3 *-* A0A167NIB9_9SOLA)	GO:0032559	adenyl ribonucleotide binding	MF	SP2		Solyc07g021260	ATP synthase subunit c, chloroplastic (AHRD V3.3 *** C1IXE4_PICSI)	GO:0016020	membrane	CC	SP3		Solyc05g013510	Phosphate transporter (AHRD V3.3 *** Q6J2Q8_SOLTU)	GO:0016020	membrane	CC	SP4		Solyc04g015990	cation/H(+) antiporter 28-like (AHRD V3.3 *** A0A2I4E9X5_9ROSI)	GO:0016020	membrane	CC	SLC1									Solyc06g054440	F-box/LRR-repeat protein 4 (AHRD V3.3 *** A0A1U8GVJ9_CAPAN)	GO:0005515	protein binding	MF	SLC3		Solyc09g098620
Solyc09g031550	NADH dehydrogenase subunit 7 (AHRD V3.3 *-* G8E8R9_9CARY)	GO:0055114	oxidation-reduction process	BP	SP1		Solyc02g021190	G-type lectin S-receptor-like serine/threonine-protein kinase (AHRD V3.3 *-* A0A2G3D2T3_CAPCH)	GO:0032559	adenyl ribonucleotide binding	MF	SP2		Solyc07g021380	ATP synthase subunit b, chloroplastic (AHRD V3.3 *** A0A2G2ZYA3_CAPAN)	GO:0016020	membrane	CC	SP3		Solyc05g013900	ABC transporter (AHRD V3.3 *-* A0A200RCU2_9MAGN)	GO:0016020	membrane	CC	SP4		Solyc04g039810	Photosystem I assembly protein Ycf4 (AHRD V3.3 *** A0A2G3BYP9_CAPCH)	GO:0016020	membrane	CC	SLC1									Solyc06g059780	Agamous-like MADS-box protein AGL61 (AHRD V3.3 *** A0A2G2YTX6_CAPAN)	GO:0005515	protein binding	MF	SLC3		Solyc09g008913
Solyc09g055890	Lipoxygenase (AHRD V3.3 *** A0A1S3YEP0_TOBAC)	GO:0055114	oxidation-reduction process	BP	SP1		Solyc02g022830	Twinkle-like protein, chloroplastic/mitochondrial (AHRD V3.3 *** A0A1J3F578_NOCCA)	GO:0032559	adenyl ribonucleotide binding	MF	SP2		Solyc07g024030	Polyol monosaccharide transporter 2	GO:0016020	membrane	CC	SP3		Solyc05g024260	Bidirectional sugar transporter SWEET (AHRD V3.3 *** A0A2G3C5C6_CAPCH)	GO:0016020	membrane	CC	SP4		Solyc04g045540	Protein TIC 214 (AHRD V3.3 *** K4EQH9_DATST)	GO:0016020	membrane	CC	SLC1									Solyc06g065640	Transcriptional corepressor LEUNIG (AHRD V3.3 *** A0A2G2WKG2_CAPBA)	GO:0005515	protein binding	MF	SLC3		Solyc09g066150
Solyc09g055900	Lipoxygenase (AHRD V3.3 *** K4CT85_SOLLC)	GO:0055114	oxidation-reduction process	BP	SP1		Solyc02g031790	Receptor-like protein kinase (AHRD V3.3 *** A0A2R6Q6W2_ACTCH)	GO:0032559	adenyl ribonucleotide binding	MF	SP2		Solyc07g032620	Oxygen-evolving enhancer protein 1, chloroplastic (AHRD V3.3 *-* A0A1U8FJN4_CAPAN)	GO:0016020	membrane	CC	SP3		Solyc05g050350	Cyclic nucleotide-gated ion channel 1 (AHRD V3.3 *** A0A2G3CGN2_CAPCH)	GO:0016020	membrane	CC	SP4		Solyc04g050440	ammonium transporter	GO:0016020	membrane	CC	SLC1									Solyc06g069040	glutathione S-transferase T4	GO:0005515	protein binding	MF	SLC3		Solyc09g091870
Solyc09g055950	Photosystem II D2 protein (AHRD V3.3 *-* E3T2U9_EQUAR)	GO:0055114	oxidation-reduction process	BP	SP1		Solyc02g033050	SNF2-related (AHRD V3.3 *** A0A200QQJ8_9MAGN)	GO:0032559	adenyl ribonucleotide binding	MF	SP2		Solyc07g042500	alpha/beta-Hydrolases superfamily protein (AHRD V3.3 *** AT2G03140.9)	GO:0016020	membrane	CC	SP3		Solyc05g051220	Potassium channel GORK (AHRD V3.3 *** A0A1U8GYE0_CAPAN)	GO:0016020	membrane	CC	SP4		Solyc04g071650	Cellulose synthase (AHRD V3.3 *** K4BTF5_SOLLC)	GO:0016020	membrane	CC	SLC1									Solyc06g069620	Plant calmodulin-binding-like protein (AHRD V3.3 *-* A0A072U7E1_MEDTR)	GO:0005515	protein binding	MF	SLC3		Solyc09g092645
Solyc09g061792	Geraniol 8-hydroxylase (AHRD V3.3 *** A0A2G3A5M7_CAPAN)	GO:0055114	oxidation-reduction process	BP	SP1		Solyc02g062330	Kinesin-like protein (AHRD V3.3 *** A0A2G2XB42_CAPBA)	GO:0032559	adenyl ribonucleotide binding	MF	SP2		Solyc07g043230	Zinc transporter protein (AHRD V3.3 *** A5BDR3_VITVI)	GO:0016020	membrane	CC	SP3		Solyc05g051630	RFT1 (AHRD V3.3 *** A0A200RCA1_9MAGN)	GO:0016020	membrane	CC	SP4		Solyc05g005720	Potassium transporter (AHRD V3.3 *** A0A2G2VMI2_CAPBA)	GO:0016020	membrane	CC	SLC1									Solyc06g071200	Transportin-3 (AHRD V3.3 *** A0A1J3HKD9_NOCCA)	GO:0005515	protein binding	MF	SLC3		Solyc10g083790
Solyc09g066150	Cytochrome P450 (AHRD V3.3 *** A0A200Q4A2_9MAGN)	GO:0055114	oxidation-reduction process	BP	SP1		Solyc02g064870	Protein kinase-like protein (AHRD V3.3 *** Q8LCP0_ARATH)	GO:0032559	adenyl ribonucleotide binding	MF	SP2		Solyc07g043390	Cellulose synthase (AHRD V3.3 *** A0A200Q4F9_9MAGN)	GO:0016020	membrane	CC	SP3		Solyc05g051920	Major facilitator superfamily (AHRD V3.3 *** A0A200QUR2_9MAGN)	GO:0016020	membrane	CC	SP4		Solyc05g005870	WAT1-related protein (AHRD V3.3 *** K4BWB4_SOLLC)	GO:0016020	membrane	CC	SLC1									Solyc06g073780	SMC3	GO:0005515	protein binding	MF	SLC3		Solyc10g087015
Solyc09g066320	2-oxoglutarate (2OG) and Fe(II)-dependent oxygenase superfamily protein (AHRD V3.3 *** A0A2U1NR61_ARTAN)	GO:0055114	oxidation-reduction process	BP	SP1		Solyc02g067780	Cysteine-rich receptor-like protein kinase 2 (AHRD V3.3 *** A0A2G2VMT5_CAPBA)	GO:0032559	adenyl ribonucleotide binding	MF	SP2		Solyc07g052380	Protein DETOXIFICATION (AHRD V3.3 *** A0A1J7GU23_LUPAN)	GO:0016020	membrane	CC	SP3		Solyc05g053590	Pleiotropic drug resistance protein (AHRD V3.3 *** C8CA13_CUCSA)	GO:0016020	membrane	CC	SP4		Solyc05g005990	Protein NRT1/ PTR FAMILY 1.1 (AHRD V3.3 *-* PTR32_ARATH)	GO:0016020	membrane	CC	SLC1									Solyc06g084520	Cul1	GO:0005515	protein binding	MF	SLC3		Solyc11g069800
Solyc09g082630	1,2-dihydroxy-3-keto-5-methylthiopentene dioxygenase (AHRD V3.3 *** A0A2G2ZV75_CAPAN)	GO:0055114	oxidation-reduction process	BP	SP1		Solyc02g068190	RNA helicase DEAD6	GO:0032559	adenyl ribonucleotide binding	MF	SP2		Solyc07g056050	Transmembrane 9 superfamily member (AHRD V3.3 *** A0A2G2Z4P1_CAPAN)	GO:0016020	membrane	CC	SP3		Solyc05g053860	Organic cation/carnitine transporter 3 (AHRD V3.3 *** A0A2G2WUV1_CAPBA)	GO:0016020	membrane	CC	SP4		Solyc05g006920	Protein NRT1/ PTR FAMILY 2.13 (AHRD V3.3 *** A0A1U8EVJ4_CAPAN)	GO:0016020	membrane	CC	SLC1									Solyc07g006820	Transcription initiation factor TFIID subunit 1 (AHRD V3.3 *** A0A2G2WAA9_CAPBA)	GO:0005515	protein binding	MF	SLC3		Solyc12g019680
Solyc09g082640	1,2-dihydroxy-3-keto-5-methylthiopentene dioxygenase (AHRD V3.3 *** A0A2G2ZV57_CAPAN)	GO:0055114	oxidation-reduction process	BP	SP1		Solyc02g068820	Receptor-like protein kinase (AHRD V3.3 *** A0A2R6Q6W2_ACTCH)	GO:0032559	adenyl ribonucleotide binding	MF	SP2		Solyc07g063260	MLO-like protein (AHRD V3.3 *** K4CH09_SOLLC)	GO:0016020	membrane	CC	SP3		Solyc05g054740	Sulfate transporter (AHRD V3.3 *** Q93YK5_BRANA)	GO:0016020	membrane	CC	SP4		Solyc05g006990	Major facilitator superfamily protein (AHRD V3.3 *** A0A1P8AT47_ARATH)	GO:0016020	membrane	CC	SLC1									Solyc07g008040	TOPLESS 5	GO:0005515	protein binding	MF	SLC3		Solyc01g058010
Solyc09g082650	1,2-dihydroxy-3-keto-5-methylthiopentene dioxygenase (AHRD V3.3 *** A8UGP3_SOLTU)	GO:0055114	oxidation-reduction process	BP	SP1		Solyc02g070100	RNA helicase DEAD7	GO:0032559	adenyl ribonucleotide binding	MF	SP2		Solyc08g008200	Cation/H(+) antiporter 18 (AHRD V3.3 *** A0A2G2W3C8_CAPBA)	GO:0016020	membrane	CC	SP3		Solyc05g055690	Sec24-like transport protein (AHRD V3.3 *** A0A2U1NGT5_ARTAN)	GO:0016020	membrane	CC	SP4		Solyc05g008060	SlPIN4	GO:0016020	membrane	CC	SLC1									Solyc07g009410	F-box/kelch-repeat protein (AHRD V3.3 *** A0A1J3E525_NOCCA)	GO:0005515	protein binding	MF	SLC3		Solyc01g111100
Solyc09g098610	Geraniol 8-hydroxylase (AHRD V3.3 *** A0A2G3CSN3_CAPCH)	GO:0055114	oxidation-reduction process	BP	SP1		Solyc02g070780	DNA helicase (AHRD V3.3 *** A0A2G2XDX1_CAPBA)	GO:0032559	adenyl ribonucleotide binding	MF	SP2		Solyc08g043160	Protein TIC 214 (AHRD V3.3 *-* W5TZQ6_9LAMI)	GO:0016020	membrane	CC	SP3		Solyc05g055990	plasma membrane intrinsic protein 2.12	GO:0016020	membrane	CC	SP4		Solyc05g009110	Core-2 i-branching beta-n-acetylglucosaminyltransferase family protein (AHRD V3.3 *** A0A2K3MN76_TRIPR)	GO:0016020	membrane	CC	SLC1									Solyc07g044850	WD repeat-containing protein 26-like (AHRD V3.3 *** A0A2I4E4P1_9ROSI)	GO:0005515	protein binding	MF	SLC3		Solyc11g020610
Solyc09g089740	2-oxoglutarate (2OG) and Fe(II)-dependent oxygenase superfamily protein (AHRD V3.3 *** A0A2U1NTU8_ARTAN)	GO:0055114	oxidation-reduction process	BP	SP1		Solyc02g070910	Receptor kinase (AHRD V3.3 *** H2AKU7_ARATH)	GO:0032559	adenyl ribonucleotide binding	MF	SP2		Solyc08g023460	ALA-interacting subunit (AHRD V3.3 *** A0A2G3BRL9_CAPCH)	GO:0016020	membrane	CC	SP3		Solyc05g056130	Dolichyl-diphosphooligosaccharide--protein glycosyltransferase subunit 1 (AHRD V3.3 *-* K4C2T7_SOLLC)	GO:0016020	membrane	CC	SP4		Solyc05g013450	Protein DETOXIFICATION (AHRD V3.3 *** A0A1Q3CW99_CEPFO)	GO:0016020	membrane	CC	SLC1									Solyc07g054370	F-box family protein (AHRD V3.3 *** I0J3I6_ARAHH)	GO:0005515	protein binding	MF	SLC3
Solyc09g089780	2-oxoglutarate (2OG) and Fe(II)-dependent oxygenase superfamily protein (AHRD V3.3 *** O80851_ARATH)	GO:0055114	oxidation-reduction process	BP	SP1		Solyc02g072070	Lectin-domain receptor-like kinase (AHRD V3.3 *** G4XXY5_NICAT)	GO:0032559	adenyl ribonucleotide binding	MF	SP2		Solyc08g029290	Cytochrome c oxidase subunit 1 (AHRD V3.3 *-* F2XDK7_9FLOR)	GO:0016020	membrane	CC	SP3		Solyc06g009940	Photosystem I P700 chlorophyll a apoprotein A1 (AHRD V3.3 *-* J7H3U2_CAPAN)	GO:0016020	membrane	CC	SP4		Solyc05g013460	Protein DETOXIFICATION (AHRD V3.3 *** A0A1Q3CW99_CEPFO)	GO:0016020	membrane	CC	SLC1									Solyc07g054590	F-box protein (AHRD V3.3 *-* A0A1J3ESH1_NOCCA)	GO:0005515	protein binding	MF	SLC3
Solyc09g089830	2-oxoglutarate (2OG) and Fe(II)-dependent oxygenase superfamily protein (AHRD V3.3 *** O80850_ARATH)	GO:0055114	oxidation-reduction process	BP	SP1		Solyc02g072310	Protein NSP-INTERACTING KINASE 1 (AHRD V3.3 *** A0A2G3A7N6_CAPAN)	GO:0032559	adenyl ribonucleotide binding	MF	SP2		Solyc08g029280	Cytochrome c oxidase subunit 1 (AHRD V3.3 *** A0A2G2Y6A9_CAPAN)	GO:0016020	membrane	CC	SP3		Solyc06g009950	Photosystem I P700 chlorophyll a apoprotein A2 (AHRD V3.3 *-* A0A0N9DZT7_9MAGN)	GO:0016020	membrane	CC	SP4		Solyc05g013510	Phosphate transporter (AHRD V3.3 *** Q6J2Q8_SOLTU)	GO:0016020	membrane	CC	SLC1									Solyc07g056460	Glutathione S-transferase-like protein (AHRD V3.3 *** A0A2K3N2T5_TRIPR)	GO:0005515	protein binding	MF	SLC3
Solyc09g089840	2-oxoglutarate (2OG) and Fe(II)-dependent oxygenase superfamily protein (AHRD V3.3 *-* A0A1P8BH67_ARATH)	GO:0055114	oxidation-reduction process	BP	SP1		Solyc02g072470	Receptor-like protein kinase (AHRD V3.3 *** A0A2R6Q6W2_ACTCH)	GO:0032559	adenyl ribonucleotide binding	MF	SP2		Solyc08g061020	Major facilitator superfamily protein (AHRD V3.3 *** A0A1P8AZ04_ARATH)	GO:0016020	membrane	CC	SP3		Solyc06g011660	Protein zinc induced facilitator-like 1-like (AHRD V3.3 *-* A0A2K3NCG9_TRIPR)	GO:0016020	membrane	CC	SP4		Solyc05g013900	ABC transporter (AHRD V3.3 *-* A0A200RCU2_9MAGN)	GO:0016020	membrane	CC	SLC1									Solyc07g056490	Glutathione S-transferase-like protein (AHRD V3.3 *** A0A2K3N2T5_TRIPR)	GO:0005515	protein binding	MF	SLC3
Solyc09g091870	Flavin-containing monooxygenase (AHRD V3.3 *** A0A1U8F7A2_CAPAN)	GO:0055114	oxidation-reduction process	BP	SP1		Solyc02g078170	Lectin receptor kinase (AHRD V3.3 *** A0A2K3NP35_TRIPR)	GO:0032559	adenyl ribonucleotide binding	MF	SP2		Solyc08g066920	ADP,ATP carrier protein (AHRD V3.3 *-* A0A2G2Y8J4_CAPAN)	GO:0016020	membrane	CC	SP3		Solyc06g050170	Potassium transporter (AHRD V3.3 *** A0A1Q3B385_CEPFO)	GO:0016020	membrane	CC	SP4		Solyc05g016380	Rhomboid-like protein 14 (AHRD V3.3 *** A0A2K3N0Y0_TRIPR)	GO:0016020	membrane	CC	SLC1									Solyc08g007250	Disease resistance protein (AHRD V3.3 *** A0A1J3HCC1_NOCCA)	GO:0005515	protein binding	MF	SLC3
Solyc09g092580	Cytochrome (AHRD V3.3 *** A0A2G2ZTD7_CAPAN)	GO:0055114	oxidation-reduction process	BP	SP1		Solyc02g080090	Cysteine-rich receptor-like protein kinase 29 (AHRD V3.3 *** A0A2G2XFA8_CAPBA)	GO:0032559	adenyl ribonucleotide binding	MF	SP2		Solyc08g066940	Protein NRT1/ PTR FAMILY 1.2 (AHRD V3.3 *** A0A1J3FWJ0_NOCCA)	GO:0016020	membrane	CC	SP3		Solyc06g050900	Protein NRT1/ PTR FAMILY 5.1 (AHRD V3.3 *** A0A1U8H5B7_CAPAN)	GO:0016020	membrane	CC	SP4		Solyc05g017900	EamA domain-containing protein (AHRD V3.3 *-* A0A2U1MSW3_ARTAN)	GO:0016020	membrane	CC	SLC1									Solyc08g016270	LOW QUALITY PROTEIN: LRR receptor-like serine/threonine-protein kinase GSO1 (AHRD V3.3 *** A0A1U8F7A0_CAPAN)	GO:0005515	protein binding	MF	SLC3
Solyc09g092590	Cytochrome (AHRD V3.3 *** A0A2G3CRG6_CAPCH)	GO:0055114	oxidation-reduction process	BP	SP1		Solyc02g081480	Receptor-like protein kinase (AHRD V3.3 *** A0A2K3NJB3_TRIPR)	GO:0032559	adenyl ribonucleotide binding	MF	SP2		Solyc08g067620	Pleiotropic drug resistance protein (AHRD V3.3 *** C8CA13_CUCSA)	GO:0016020	membrane	CC	SP3		Solyc06g060530	Protein DETOXIFICATION (AHRD V3.3 *** A0A2I4HQ16_9ROSI)	GO:0016020	membrane	CC	SP4		Solyc05g024260	Bidirectional sugar transporter SWEET (AHRD V3.3 *** A0A2G3C5C6_CAPCH)	GO:0016020	membrane	CC	SLC1									Solyc08g016310	LOW QUALITY PROTEIN: LRR receptor-like serine/threonine-protein kinase GSO1 (AHRD V3.3 *** A0A1U8F7A0_CAPAN)	GO:0005515	protein binding	MF	SLC3
Solyc09g092620	Cytochrome (AHRD V3.3 *** A0A1U8G4E5_CAPAN)	GO:0055114	oxidation-reduction process	BP	SP1		Solyc02g081500	Receptor kinase LRK10	GO:0032559	adenyl ribonucleotide binding	MF	SP2		Solyc08g067840	Photosystem II reaction center PsbP family protein (AHRD V3.3 *** A0A0F7GYP2_9ROSI)	GO:0016020	membrane	CC	SP3		Solyc06g060580	Bidirectional sugar transporter SWEET (AHRD V3.3 *** A0A142DVF9_SOLTU)	GO:0016020	membrane	CC	SP4		Solyc05g053570	Pleiotropic drug resistance protein (AHRD V3.3 *** C8CA13_CUCSA)	GO:0016020	membrane	CC	SLC1									Solyc08g048430	F-box protein (AHRD V3.3 *** A0A2G3BRT0_CAPCH)	GO:0005515	protein binding	MF	SLC3
Solyc09g092645	Cytochrome (AHRD V3.3 *** A0A1U8G4E5_CAPAN)	GO:0055114	oxidation-reduction process	BP	SP1		Solyc02g081510	Receptor-like protein kinase (AHRD V3.3 *** A0A2K3PPP5_TRIPR)	GO:0032559	adenyl ribonucleotide binding	MF	SP2		Solyc08g068000	Potassium channel protein (AHRD V3.3 *** F4JV33_ARATH)	GO:0016020	membrane	CC	SP3		Solyc06g060840	Oleosin (AHRD V3.3 *** A0A1U8H204_CAPAN)	GO:0016020	membrane	CC	SP4		Solyc05g053590	Pleiotropic drug resistance protein (AHRD V3.3 *** C8CA13_CUCSA)	GO:0016020	membrane	CC	SLC1									Solyc08g042030	Kinesin-like protein (AHRD V3.3 *** A0A328E6H2_9ASTE)	GO:0005515	protein binding	MF	SLC3
Solyc09g098320	12-oxophytodienoate reductase-like protein (AHRD V3.3 *-* A0A2G2W8M9_CAPBA)	GO:0055114	oxidation-reduction process	BP	SP1		Solyc02g082050	Disease resistance protein (TIR-NBS-LRR class) (AHRD V3.3 *** A0A2K3PDT8_TRIPR)	GO:0032559	adenyl ribonucleotide binding	MF	SP2		Solyc08g068240	Phosphate transporter PHO1-like protein (AHRD V3.3 *** A0A2K3P505_TRIPR)	GO:0016020	membrane	CC	SP3		Solyc06g061210	Fucosyltransferase 2 (AHRD V3.3 *** A0A1P8B2Z4_ARATH)	GO:0016020	membrane	CC	SP4		Solyc05g053860	Organic cation/carnitine transporter 3 (AHRD V3.3 *** A0A2G2WUV1_CAPBA)	GO:0016020	membrane	CC	SLC1									Solyc08g041890	Importin subunit alpha (AHRD V3.3 *** A0A1U8E1A1_CAPAN)	GO:0005515	protein binding	MF	SLC3
Solyc10g007290	phosphoenolpyruvate carboxylase (AHRD V3.3 *** A0A1S3YLC5_TOBAC)	GO:0055114	oxidation-reduction process	BP	SP1		Solyc02g082310	Receptor-like protein kinase (AHRD V3.3 *-* A0A2K3P7F7_TRIPR)	GO:0032559	adenyl ribonucleotide binding	MF	SP2		Solyc08g069000	Mg2+ transporter protein, CorA-like/Zinc transport protein ZntB (AHRD V3.3 *-* A0A2U1Q3X4_ARTAN)	GO:0016020	membrane	CC	SP3		Solyc06g063200	glutamate receptor-like 2.4	GO:0016020	membrane	CC	SP4		Solyc05g055690	Sec24-like transport protein (AHRD V3.3 *** A0A2U1NGT5_ARTAN)	GO:0016020	membrane	CC	SLC1									Solyc08g062780	bHLH transcription factor 089	GO:0005515	protein binding	MF	SLC3
Solyc10g007570	Gibberellin 2-oxidase (AHRD V3.3 *** C6GMF4_NICPL)	GO:0055114	oxidation-reduction process	BP	SP1		Solyc02g084890	Disease resistance RPP13-like protein 4 (AHRD V3.3 *** A0A2G2XGN6_CAPBA)	GO:0032559	adenyl ribonucleotide binding	MF	SP2		Solyc08g074307	Photosystem I reaction center subunit III, chloroplastic (AHRD V3.3 *** A0A1U8FJA0_CAPAN)	GO:0016020	membrane	CC	SP3		Solyc06g066560	tonoplast intrinsic protein 2.5	GO:0016020	membrane	CC	SP4		Solyc05g055990	plasma membrane intrinsic protein 2.12	GO:0016020	membrane	CC	SLC1									Solyc08g082010	Myosin heavy chain-related protein (AHRD V3.3 *-* A0A2U1NUP5_ARTAN)	GO:0005515	protein binding	MF	SLC3
Solyc10g007860	Cytochrome P450 (AHRD V3.3 *** A0A200PPF3_9MAGN)	GO:0055114	oxidation-reduction process	BP	SP1		Solyc02g086660	RNA helicase DEAD10	GO:0032559	adenyl ribonucleotide binding	MF	SP2		Solyc08g076550	Phosphomannomutase (AHRD V3.3 *-* A0A2G3BTT3_CAPCH)	GO:0016020	membrane	CC	SP3		Solyc06g069320	Tetraspanin (AHRD V3.3 *** A0A200Q8V3_9MAGN)	GO:0016020	membrane	CC	SP4		Solyc05g056130	Dolichyl-diphosphooligosaccharide--protein glycosyltransferase subunit 1 (AHRD V3.3 *-* K4C2T7_SOLLC)	GO:0016020	membrane	CC	SLC1									Solyc08g082270	Leucine-rich repeat (LRR) family protein (AHRD V3.3 *** A0A2U1P3Z6_ARTAN)	GO:0005515	protein binding	MF	SLC3
Solyc10g008630	External alternative NAD(P)H-ubiquinone oxidoreductase B1, mitochondrial (AHRD V3.3 *** A0A2G2VRV5_CAPBA)	GO:0055114	oxidation-reduction process	BP	SP1		Solyc02g086670	Shaggy-related protein kinase gamma (AHRD V3.3 *** A0A2G3D9D8_CAPCH)	GO:0032559	adenyl ribonucleotide binding	MF	SP2		Solyc08g078950	NIT1	GO:0016020	membrane	CC	SP3		Solyc06g072100	ABC transporter (AHRD V3.3 *** Q6X4V5_GOSHI)	GO:0016020	membrane	CC	SP4		Solyc06g009940	Photosystem I P700 chlorophyll a apoprotein A1 (AHRD V3.3 *-* J7H3U2_CAPAN)	GO:0016020	membrane	CC	SLC1									Solyc09g005770	F-box associated interaction domain-containing protein (AHRD V3.3 *** A0A2U1PT01_ARTAN)	GO:0005515	protein binding	MF	SLC3
Solyc10g017990	Cytokinin oxidase/dehydrogenase 2 (AHRD V3.3 *-* C0LPA7_SOLTU)	GO:0055114	oxidation-reduction process	BP	SP1		Solyc02g087540	P-loop containing nucleoside triphosphate hydrolases superfamily protein (AHRD V3.3 *** A0A1I9LN06_ARATH)	GO:0032559	adenyl ribonucleotide binding	MF	SP2		Solyc08g080200	SPX domain-containing protein (AHRD V3.3 *** D7MDY2_ARALL)	GO:0016020	membrane	CC	SP3		Solyc06g072760	Syntaxin-21 (AHRD V3.3 *** A0A1U8H763_CAPAN)	GO:0016020	membrane	CC	SP4		Solyc06g009950	Photosystem I P700 chlorophyll a apoprotein A2 (AHRD V3.3 *-* A0A0N9DZT7_9MAGN)	GO:0016020	membrane	CC	SLC1									Solyc09g010690	Ankyrin repeat family protein, putative, expressed (AHRD V3.3 *** Q10NB7_ORYSJ)	GO:0005515	protein binding	MF	SLC3
Solyc10g039210	Cytochrome P450 (AHRD V3.3 *** A0A2U1Q1Z2_ARTAN)	GO:0055114	oxidation-reduction process	BP	SP1		Solyc02g093440	Glucuronokinase 1 (AHRD V3.3 *** A0A1J3JMA3_NOCCA)	GO:0032559	adenyl ribonucleotide binding	MF	SP2		Solyc08g080300	Sugar transporter protein 6	GO:0016020	membrane	CC	SP3		Solyc06g075450	Protein NRT1/ PTR FAMILY 2.7 (AHRD V3.3 *** A0A2G3CB24_CAPCH)	GO:0016020	membrane	CC	SP4		Solyc06g011660	Protein zinc induced facilitator-like 1-like (AHRD V3.3 *-* A0A2K3NCG9_TRIPR)	GO:0016020	membrane	CC	SLC1									Solyc09g015660	transcription factor GTE6-like (AHRD V3.3 *** A0A2I4FB19_9ROSI)	GO:0005515	protein binding	MF	SLC3
Solyc10g046870	Lipoxygenase (AHRD V3.3 *-* Q96574_SOLLC)	GO:0055114	oxidation-reduction process	BP	SP1		Solyc03g006300	Receptor-like protein kinase (AHRD V3.3 *** A0A2R6QLC9_ACTCH)	GO:0032559	adenyl ribonucleotide binding	MF	SP2		Solyc08g081810	Cation/H(+) antiporter 17 (AHRD V3.3 *** A0A2G2XJX1_CAPBA)	GO:0016020	membrane	CC	SP3		Solyc06g075500	Protein NRT1/ PTR FAMILY 2.7 (AHRD V3.3 *** A0A1U8H096_CAPAN)	GO:0016020	membrane	CC	SP4		Solyc06g051920	Cyclic nucleotide gated channel 1 (AHRD V3.3 *** A0A2U1KHS4_ARTAN)	GO:0016020	membrane	CC	SLC1									Solyc09g018130	bHLH transcription factor 091	GO:0005515	protein binding	MF	SLC3
Solyc10g052800	NADH dehydrogenase subunit 7 (AHRD V3.3 *-* A0A0C5APX3_HYONI)	GO:0055114	oxidation-reduction process	BP	SP1		Solyc03g033820	P-loop containing nucleoside triphosphate hydrolases superfamily protein (AHRD V3.3 *** A0A2U1NGS8_ARTAN)	GO:0032559	adenyl ribonucleotide binding	MF	SP2		Solyc08g081820	Cation/H(+) antiporter 19 (AHRD V3.3 *** A0A2G2XJH4_CAPBA)	GO:0016020	membrane	CC	SP3		Solyc06g082230	cation/H(+) antiporter 14-like (AHRD V3.3 *** A0A2I4FA29_9ROSI)	GO:0016020	membrane	CC	SP4		Solyc06g060840	Oleosin (AHRD V3.3 *** A0A1U8H204_CAPAN)	GO:0016020	membrane	CC	SLC1									Solyc09g057710	bHLH transcription factor 057	GO:0005515	protein binding	MF	SLC3
Solyc10g076210	Peroxidase (AHRD V3.3 *** K4D1W3_SOLLC)	GO:0055114	oxidation-reduction process	BP	SP1		Solyc03g033840	AAA-ATPase At3g50940-like (AHRD V3.3 *** A0A2I4EX93_9ROSI)	GO:0032559	adenyl ribonucleotide binding	MF	SP2		Solyc08g082660	Cellulose synthase (AHRD V3.3 *** A0A200QCL6_9MAGN)	GO:0016020	membrane	CC	SP3		Solyc07g005200	Synaptobrevin-like protein (AHRD V3.3 *** A0A2U1NP32_ARTAN)	GO:0016020	membrane	CC	SP4		Solyc06g063200	glutamate receptor-like 2.4	GO:0016020	membrane	CC	SLC1									Solyc09g064960	Leucine rich repeat containing protein, putative (AHRD V3.3 *-* Q0KIK0_SOLDE)	GO:0005515	protein binding	MF	SLC3
Solyc10g083700	Cytochrome P450 (AHRD V3.3 *** Q8H0I8_PETHY)	GO:0055114	oxidation-reduction process	BP	SP1		Solyc03g051800	G-type lectin S-receptor-like serine/threonine-protein kinase (AHRD V3.3 *-* A0A2G2XCD8_CAPBA)	GO:0032559	adenyl ribonucleotide binding	MF	SP2		Solyc08g083340	Hexosyltransferase (AHRD V3.3 *-* A0A2G3DAE4_CAPCH)	GO:0016020	membrane	CC	SP3		Solyc07g005715	Low temperature and salt responsive protein family (AHRD V3.3 -** AT4G30660.2)	GO:0016020	membrane	CC	SP4		Solyc06g072100	ABC transporter (AHRD V3.3 *** Q6X4V5_GOSHI)	GO:0016020	membrane	CC	SLC1									Solyc09g065100	bHLH transcription factor 150	GO:0005515	protein binding	MF	SLC3
Solyc10g084240	Peroxidase (AHRD V3.3 *** K4D3L0_SOLLC)	GO:0055114	oxidation-reduction process	BP	SP1		Solyc03g082640	P-loop containing nucleoside triphosphate hydrolases superfamily protein (AHRD V3.3 *** A0A2U1NSJ9_ARTAN)	GO:0032559	adenyl ribonucleotide binding	MF	SP2		Solyc09g005920	Lung seven transmembrane receptor family protein (AHRD V3.3 *** A0A2U1P555_ARTAN)	GO:0016020	membrane	CC	SP3		Solyc07g005840	Cellulose synthase (AHRD V3.3 *** K4CB55_SOLLC)	GO:0016020	membrane	CC	SP4		Solyc06g072130	tonoplast intrinsic protein 3.1	GO:0016020	membrane	CC	SLC1									Solyc09g065200	cyclinU3_1	GO:0005515	protein binding	MF	SLC3
Solyc10g087035	Cytochrome (AHRD V3.3 *** A0A1U8F0H8_CAPAN)	GO:0055114	oxidation-reduction process	BP	SP1		Solyc03g094100	Disease resistance protein (AHRD V3.3 *-* A0A200QRC8_9MAGN)	GO:0032559	adenyl ribonucleotide binding	MF	SP2		Solyc09g007870	ethylene signaling protein	GO:0016020	membrane	CC	SP3		Solyc07g006730	Protein DETOXIFICATION (AHRD V3.3 *** A0A2I4FHR8_9ROSI)	GO:0016020	membrane	CC	SP4		Solyc06g072760	Syntaxin-21 (AHRD V3.3 *** A0A1U8H763_CAPAN)	GO:0016020	membrane	CC	SLC1									Solyc09g065210	ARM REPEAT PROTEIN INTERACTING WITH ABF2-like (AHRD V3.3 *** A0A2I4GSH6_9ROSI)	GO:0005515	protein binding	MF	SLC3
Solyc11g013110	2-oxoglutarate (2OG) and Fe(II)-dependent oxygenase superfamily protein (AHRD V3.3 *** AT1G49390.1)	GO:0055114	oxidation-reduction process	BP	SP1		Solyc03g019980	Receptor-like protein kinase (AHRD V3.3 *** A0A2R6P698_ACTCH)	GO:0032559	adenyl ribonucleotide binding	MF	SP2		Solyc09g008370	Major facilitator superfamily (AHRD V3.3 *** A0A2U1PF99_ARTAN)	GO:0016020	membrane	CC	SP3		Solyc07g008200	Equilibrative nucleotide transporter 8 (AHRD V3.3 *** A0A2G3BY58_CAPCH)	GO:0016020	membrane	CC	SP4		Solyc06g075450	Protein NRT1/ PTR FAMILY 2.7 (AHRD V3.3 *** A0A2G3CB24_CAPCH)	GO:0016020	membrane	CC	SLC1									Solyc09g066210	F-box/kelch-repeat protein OR23 (AHRD V3.3 *** A0A1U8G316_CAPAN)	GO:0005515	protein binding	MF	SLC3
Solyc11g032230	12-oxophytodienoate reductase (AHRD V3.3 *** A0A2K3MVZ0_TRIPR)	GO:0055114	oxidation-reduction process	BP	SP1		Solyc03g112140	MAP kinase kinase kinase 27	GO:0032559	adenyl ribonucleotide binding	MF	SP2		Solyc09g008550	NCS1 family nucleobase:cation symporter-1 (AHRD V3.3 *** A0A328X9Z8_9BURK)	GO:0016020	membrane	CC	SP3		Solyc07g014700	Dolichyl-diphosphooligosaccharide--protein glycosyltransferase subunit 2 (AHRD V3.3 *** A0A2G2WC86_CAPBA)	GO:0016020	membrane	CC	SP4		Solyc06g075500	Protein NRT1/ PTR FAMILY 2.7 (AHRD V3.3 *** A0A1U8H096_CAPAN)	GO:0016020	membrane	CC	SLC1									Solyc09g072930	F-box associated interaction domain-containing protein (AHRD V3.3 *** A0A2U1PHV7_ARTAN)	GO:0005515	protein binding	MF	SLC3
Solyc11g045260	Photosystem II CP43 reaction center protein (AHRD V3.3 *-* A0A2H4REW2_9LAMI)	GO:0055114	oxidation-reduction process	BP	SP1		Solyc03g112910	Pantothenate kinase 2 (AHRD V3.3 *** A0A0K9S3P1_SPIOL)	GO:0032559	adenyl ribonucleotide binding	MF	SP2		Solyc09g008780	Sulfite exporter TauE/SafE family protein (AHRD V3.3 *** A0A2U1KFX4_ARTAN)	GO:0016020	membrane	CC	SP3		Solyc07g015910	WAT1-related protein (AHRD V3.3 *** K4CCA8_SOLLC)	GO:0016020	membrane	CC	SP4		Solyc06g082230	cation/H(+) antiporter 14-like (AHRD V3.3 *** A0A2I4FA29_9ROSI)	GO:0016020	membrane	CC	SLC1									Solyc09g089560	MATH domain-containing protein (AHRD V3.3 *-* A0A1Q3BTU7_CEPFO)	GO:0005515	protein binding	MF	SLC3
Solyc11g044810	2-oxoglutarate (2OG) and Fe(II)-dependent oxygenase superfamily protein (AHRD V3.3 *** A0A2U1Q1F3_ARTAN)	GO:0055114	oxidation-reduction process	BP	SP1		Solyc03g114370	RNA helicase DEAD13	GO:0032559	adenyl ribonucleotide binding	MF	SP2		Solyc09g015340	Photosystem I P700 chlorophyll a apoprotein A1 (AHRD V3.3 *-* A0A2P1M807_9LAMI)	GO:0016020	membrane	CC	SP3		Solyc07g042500	alpha/beta-Hydrolases superfamily protein (AHRD V3.3 *** AT2G03140.9)	GO:0016020	membrane	CC	SP4		Solyc07g007490	Protein DETOXIFICATION (AHRD V3.3 *** A0A2U1KJS1_ARTAN)	GO:0016020	membrane	CC	SLC1									Solyc09g090810	Histone-lysine N-methyltransferase family member protein (AHRD V3.3 *** A0A2R6PX68_ACTCH)	GO:0005515	protein binding	MF	SLC3
Solyc11g042760	FAD/NAD(P)-binding oxidoreductase family protein (AHRD V3.3 *-* A0A1I9LQ33_ARATH)	GO:0055114	oxidation-reduction process	BP	SP1		Solyc03g117540	ABC transporter C family member 13 (AHRD V3.3 *** A0A2G3CZQ5_CAPCH)	GO:0032559	adenyl ribonucleotide binding	MF	SP2		Solyc09g016930	Photosystem II CP43 reaction center protein (AHRD V3.3 *-* A0A075ELF0_9MAGN)	GO:0016020	membrane	CC	SP3		Solyc07g043230	Zinc transporter protein (AHRD V3.3 *** A5BDR3_VITVI)	GO:0016020	membrane	CC	SP4		Solyc07g014700	Dolichyl-diphosphooligosaccharide--protein glycosyltransferase subunit 2 (AHRD V3.3 *** A0A2G2WC86_CAPBA)	GO:0016020	membrane	CC	SLC1									Solyc09g098350	F-box protein (AHRD V3.3 *** A0A1J3CDL8_NOCCA)	GO:0005515	protein binding	MF	SLC3
Solyc11g065930	Xanthine dehydrogenase (AHRD V3.3 *** A0A2G2VNZ2_CAPBA)	GO:0055114	oxidation-reduction process	BP	SP1		Solyc03g118330	Receptor-like protein kinase (AHRD V3.3 *-* A0A2R6P698_ACTCH)	GO:0032559	adenyl ribonucleotide binding	MF	SP2		Solyc09g031750	Phosphate transporter (AHRD V3.3 *** A0A2H4H6T0_MALDO)	GO:0016020	membrane	CC	SP3		Solyc07g047920	Galactoside 2-alpha-L-fucosyltransferase (AHRD V3.3 *** A0A2G2WK06_CAPBA)	GO:0016020	membrane	CC	SP4		Solyc07g022830	EXS (AHRD V3.3 *** A0A200R094_9MAGN)	GO:0016020	membrane	CC	SLC1									Solyc10g007230	TPR repeat-containing thioredoxin TTL1 (AHRD V3.3 *** A0A2G2Z4X4_CAPAN)	GO:0005515	protein binding	MF	SLC3
Solyc11g071580	aldehyde oxidase 5pseudogene	GO:0055114	oxidation-reduction process	BP	SP1		Solyc03g121640	Chaperonin-60 kDa protein (AHRD V3.3 *** E5GCB2_CUCME)	GO:0032559	adenyl ribonucleotide binding	MF	SP2		Solyc09g063070	Tetraspanin/Peripherin (AHRD V3.3 *** A0A200PVL6_9MAGN)	GO:0016020	membrane	CC	SP3		Solyc07g052400	glutamate receptor-like 3.2	GO:0016020	membrane	CC	SP4		Solyc07g032610	Oxygen-evolving enhancer protein 1, chloroplastic (AHRD V3.3 *-* A0A2G3D8U1_CAPCH)	GO:0016020	membrane	CC	SLC1									Solyc10g076290	F-box/LRR-repeat protein 3 (AHRD V3.3 *** A0A2G2YKP8_CAPAN)	GO:0005515	protein binding	MF	SLC3
Solyc11g071610	Aldehyde oxidase 3 (AHRD V3.3 *** B0LB01_PEA)	GO:0055114	oxidation-reduction process	BP	SP1		Solyc03g123800	MAP kinase kinase 2	GO:0032559	adenyl ribonucleotide binding	MF	SP2		Solyc09g066490	Adaptin ear-binding coat-associated protein (AHRD V3.3 *-* A0A2K3NQR5_TRIPR)	GO:0016020	membrane	CC	SP3		Solyc07g056260	Callose synthase 3 (AHRD V3.3 *** A0A1U8HKF3_CAPAN)	GO:0016020	membrane	CC	SP4		Solyc07g043230	Zinc transporter protein (AHRD V3.3 *** A5BDR3_VITVI)	GO:0016020	membrane	CC	SLC1									Solyc10g079660	bHLH transcription factor 067	GO:0005515	protein binding	MF	SLC3
Solyc11g071990	FAD/NAD(P)-binding oxidoreductase family protein (AHRD V3.3 *** A0A2U1M1X0_ARTAN)	GO:0055114	oxidation-reduction process	BP	SP1		Solyc04g007060	Disease resistance protein (AHRD V3.3 *** A0A2U1N8H9_ARTAN)	GO:0032559	adenyl ribonucleotide binding	MF	SP2		Solyc09g073010	Phosphate transporter protein (AHRD V3.3 *** A0A0E3IET4_WHEAT)	GO:0016020	membrane	CC	SP3		Solyc07g065380	zinc transporter EF026083	GO:0016020	membrane	CC	SP4		Solyc07g052400	glutamate receptor-like 3.2	GO:0016020	membrane	CC	SLC1									Solyc10g086060	SUN-like protein 30	GO:0005515	protein binding	MF	SLC3
Solyc11g072120	2-oxoglutarate (2OG) and Fe(II)-dependent oxygenase superfamily protein (AHRD V3.3 *** A0A2U1N5S2_ARTAN)	GO:0055114	oxidation-reduction process	BP	SP1		Solyc04g008205	Hero resistance protein (AHRD V3.3 *** Q8GSM1_SOLLC)	GO:0032559	adenyl ribonucleotide binding	MF	SP2		Solyc09g074900	Dol-P-Man:Man(5)GlcNAc(2)-PP-Dol alpha-1,3-mannosyltransferase (AHRD V3.3 *** A0A1U8GCH1_CAPAN)	GO:0016020	membrane	CC	SP3		Solyc08g005580	ABC transporter G family member 14 (AHRD V3.3 *** A0A2G2W3Y1_CAPBA)	GO:0016020	membrane	CC	SP4		Solyc07g056260	Callose synthase 3 (AHRD V3.3 *** A0A1U8HKF3_CAPAN)	GO:0016020	membrane	CC	SLC1									Solyc11g006220	Myosin family protein (AHRD V3.3 *** A0A2U1N6F7_ARTAN)	GO:0005515	protein binding	MF	SLC3
Solyc12g007030	Aldehyde dehydrogenase (AHRD V3.3 *** Q70T30_BIXOR)	GO:0055114	oxidation-reduction process	BP	SP1		Solyc04g008760	Homoserine kinase (AHRD V3.3 *** A0A2G2X9A7_CAPBA)	GO:0032559	adenyl ribonucleotide binding	MF	SP2		Solyc09g090730	AMT1	GO:0016020	membrane	CC	SP3		Solyc08g007590	Bile acid:sodium symporter (AHRD V3.3 *** A0A200QBC9_9MAGN)	GO:0016020	membrane	CC	SP4		Solyc08g006500	glutamate receptor-like 2.6	GO:0016020	membrane	CC	SLC1									Solyc11g008300	F-box/kelch-repeat protein (AHRD V3.3 *-* A0A2G3B5C9_CAPCH)	GO:0005515	protein binding	MF	SLC3
Solyc12g021130	Reticulon-like protein (AHRD V3.3 *** A0A1U8G1W9_CAPAN)	GO:0055114	oxidation-reduction process	BP	SP1		Solyc04g009120	Disease resistance protein (AHRD V3.3 *-* A0A200PUC6_9MAGN)	GO:0032559	adenyl ribonucleotide binding	MF	SP2		Solyc09g091660	Pleiotropic drug resistance protein (AHRD V3.3 *** C8CA13_CUCSA)	GO:0016020	membrane	CC	SP3		Solyc08g008430	NAD(P)-binding Rossmann-fold superfamily protein (AHRD V3.3 *** A0A2U1L921_ARTAN),Pfam:PF13561	GO:0016020	membrane	CC	SP4		Solyc08g023460	ALA-interacting subunit (AHRD V3.3 *** A0A2G3BRL9_CAPCH)	GO:0016020	membrane	CC	SLC1									Solyc11g008740	Sister chromatid cohesion 1 protein 4 (AHRD V3.3 *** A0A1U8ESX9_CAPAN)	GO:0005515	protein binding	MF	SLC3
Solyc12g035750	NAD(P)H-quinone oxidoreductase subunit K, chloroplastic (AHRD V3.3 *-* I6N960_DATST)	GO:0055114	oxidation-reduction process	BP	SP1		Solyc04g009130	Disease resistance protein (AHRD V3.3 *** A0A200PUC6_9MAGN)	GO:0032559	adenyl ribonucleotide binding	MF	SP2		Solyc10g007073	Protein DETOXIFICATION (AHRD V3.3 *** A0A2I4H3J9_9ROSI)	GO:0016020	membrane	CC	SP3		Solyc08g023460	ALA-interacting subunit (AHRD V3.3 *** A0A2G3BRL9_CAPCH)	GO:0016020	membrane	CC	SP4		Solyc08g066920	ADP,ATP carrier protein (AHRD V3.3 *-* A0A2G2Y8J4_CAPAN)	GO:0016020	membrane	CC	SLC1									Solyc11g010910	WD40 repeat (AHRD V3.3 *** A0A200QQ70_9MAGN)	GO:0005515	protein binding	MF	SLC3
Solyc12g055820	Cinnamyl-alcohol dehydrogenase (AHRD V3.3 *** A0A2U1QH68_ARTAN)	GO:0055114	oxidation-reduction process	BP	SP1		Solyc04g009240	Disease resistance protein (AHRD V3.3 *** A0A200PUC6_9MAGN)	GO:0032559	adenyl ribonucleotide binding	MF	SP2		Solyc10g017890	Photosystem I chlorophyll a apoprotein A1 (AHRD V3.3 *** A0A2G2XQN6_CAPBA)	GO:0016020	membrane	CC	SP3		Solyc08g065190	Fe(2+) transport protein 3, chloroplastic (AHRD V3.3 *** A0A2G2YWQ8_CAPAN)	GO:0016020	membrane	CC	SP4		Solyc08g069000	Mg2+ transporter protein, CorA-like/Zinc transport protein ZntB (AHRD V3.3 *-* A0A2U1Q3X4_ARTAN)	GO:0016020	membrane	CC	SLC1									Solyc11g011090	Disease resistance protein (TIR-NBS-LRR class) (AHRD V3.3 *** A0A2K3P9P3_TRIPR)	GO:0005515	protein binding	MF	SLC3
Solyc12g056230	glutathione peroxidase like encoding 2	GO:0055114	oxidation-reduction process	BP	SP1		Solyc04g009330	Serine/threonine-protein kinase Aurora-3 (AHRD V3.3 *** A0A2G2ZF68_CAPAN)	GO:0032559	adenyl ribonucleotide binding	MF	SP2		Solyc10g017910	Photosystem I P700 chlorophyll a apoprotein A2 (AHRD V3.3 *-* A0A1U8QCD9_CAPAN)	GO:0016020	membrane	CC	SP3		Solyc08g065360	K(+) efflux antiporter 6 (AHRD V3.3 *** A0A1J3DC07_NOCCA)	GO:0016020	membrane	CC	SP4		Solyc08g081190	plasma membrane intrinsic protein 1.5	GO:0016020	membrane	CC	SLC1									Solyc11g012440	RING-type E3 ubiquitin transferase (AHRD V3.3 *** A0A2I0XD88_9ASPA)	GO:0005515	protein binding	MF	SLC3
Solyc01g066425	Pectinesterase (AHRD V3.3 *-* A0A2G3DFP5_CAPCH)	GO:0042545	cell wall modification	BP	SP1		Solyc04g009650	Diphosphomevalonate decarboxylase (AHRD V3.3 *** A0A2G3B119_CAPCH)	GO:0032559	adenyl ribonucleotide binding	MF	SP2		Solyc10g062060	Transport membrane protein (AHRD V3.3 *-* A0A0C5ARU2_HYONI)	GO:0016020	membrane	CC	SP3		Solyc08g066040	Oleosin (AHRD V3.3 *** A0A2I4GNJ1_9ROSI)	GO:0016020	membrane	CC	SP4		Solyc08g082660	Cellulose synthase (AHRD V3.3 *** A0A200QCL6_9MAGN)	GO:0016020	membrane	CC	SLC1									Solyc11g012660	Microtubule-associated protein 70 (AHRD V3.3 *** A0A200RBU6_9MAGN)	GO:0005515	protein binding	MF	SLC3
Solyc01g066410	Pectinesterase (AHRD V3.3 *-* A0A2G3DFP5_CAPCH)	GO:0042545	cell wall modification	BP	SP1		Solyc04g009690	Disease resistance protein (AHRD V3.3 *** A0A200PUC6_9MAGN)	GO:0032559	adenyl ribonucleotide binding	MF	SP2		Solyc10g047410	Photosystem II CP43 reaction center protein (AHRD V3.3 *-* A0A2S0SUS0_9FABA)	GO:0016020	membrane	CC	SP3		Solyc08g066920	ADP,ATP carrier protein (AHRD V3.3 *-* A0A2G2Y8J4_CAPAN)	GO:0016020	membrane	CC	SP4		Solyc09g005920	Lung seven transmembrane receptor family protein (AHRD V3.3 *** A0A2U1P555_ARTAN)	GO:0016020	membrane	CC	SLC1									Solyc11g062150	Disease resistance protein (TIR-NBS-LRR class) family (AHRD V3.3 *-* A0A2U1P7P1_ARTAN)	GO:0005515	protein binding	MF	SLC3
Solyc01g067410	Pectinesterase (AHRD V3.3 *** A0A2I4HU58_9ROSI)	GO:0042545	cell wall modification	BP	SP1		Solyc04g009900	phosphoenolpyruvate carboxylase kinase	GO:0032559	adenyl ribonucleotide binding	MF	SP2		Solyc10g054800	X-intrinsic protein 1.4	GO:0016020	membrane	CC	SP3		Solyc08g067840	Photosystem II reaction center PsbP family protein (AHRD V3.3 *** A0A0F7GYP2_9ROSI)	GO:0016020	membrane	CC	SP4		Solyc09g008370	Major facilitator superfamily (AHRD V3.3 *** A0A2U1PF99_ARTAN)	GO:0016020	membrane	CC	SLC1									Solyc11g065000	F-box protein (AHRD V3.3 *** A0A2G2YFL9_CAPAN)	GO:0005515	protein binding	MF	SLC3
Solyc01g079180	Pectinesterase (AHRD V3.3 *** A0A2G2XQP7_CAPBA)	GO:0042545	cell wall modification	BP	SP1		Solyc04g011990	Disease resistance protein (AHRD V3.3 *** A0A2U1Q201_ARTAN)	GO:0032559	adenyl ribonucleotide binding	MF	SP2		Solyc10g054820	X-intrinsic protein 1.2	GO:0016020	membrane	CC	SP3		Solyc08g068000	Potassium channel protein (AHRD V3.3 *** F4JV33_ARATH)	GO:0016020	membrane	CC	SP4		Solyc09g008550	NCS1 family nucleobase:cation symporter-1 (AHRD V3.3 *** A0A328X9Z8_9BURK)	GO:0016020	membrane	CC	SLC1									Solyc11g071570	Gamma-tubulin complex component 6 (AHRD V3.3 *** A0A1J3E6I0_NOCCA)	GO:0005515	protein binding	MF	SLC3
Solyc01g091050	Pectinesterase (AHRD V3.3 *** A0A2G2XP44_CAPBA)	GO:0042545	cell wall modification	BP	SP1		Solyc04g012000	NBS-coding resistance gene analog (AHRD V3.3 *** B3V7S2_TOBAC)	GO:0032559	adenyl ribonucleotide binding	MF	SP2		Solyc10g074620	Cellulose synthase (AHRD V3.3 *** A0A200PS93_9MAGN)	GO:0016020	membrane	CC	SP3		Solyc08g068240	Phosphate transporter PHO1-like protein (AHRD V3.3 *** A0A2K3P505_TRIPR)	GO:0016020	membrane	CC	SP4		Solyc09g016930	Photosystem II CP43 reaction center protein (AHRD V3.3 *-* A0A075ELF0_9MAGN)	GO:0016020	membrane	CC	SLC1									Solyc11g071730	Phragmoplast orienting kinesin-1 (AHRD V3.3 *** A0A2G3BAM6_CAPCH)	GO:0005515	protein binding	MF	SLC3
Solyc01g099960	Pectinesterase (AHRD V3.3 *** A0A1U8E4I6_CAPAN)	GO:0042545	cell wall modification	BP	SP1		Solyc04g026320	Protein Ycf2 (AHRD V3.3 *-* A0A2G2WIS3_CAPBA)	GO:0032559	adenyl ribonucleotide binding	MF	SP2		Solyc10g078270	WAT1-related protein (AHRD V3.3 *** K4D269_SOLLC)	GO:0016020	membrane	CC	SP3		Solyc08g069000	Mg2+ transporter protein, CorA-like/Zinc transport protein ZntB (AHRD V3.3 *-* A0A2U1Q3X4_ARTAN)	GO:0016020	membrane	CC	SP4		Solyc09g066490	Adaptin ear-binding coat-associated protein (AHRD V3.3 *-* A0A2K3NQR5_TRIPR)	GO:0016020	membrane	CC	SLC1									Solyc12g005620	receptor-like protein kinase (AHRD V3.3 *** A0A1U7YIF9_NICSY)	GO:0005515	protein binding	MF	SLC3
Solyc02g080200	Pectinesterase (AHRD V3.3 *** A0A2G2VBJ7_CAPBA)	GO:0042545	cell wall modification	BP	SP1		Solyc04g026110	Disease resistance protein (AHRD V3.3 *** A0A200PUC6_9MAGN)	GO:0032559	adenyl ribonucleotide binding	MF	SP2		Solyc10g078370	Auxin Efflux Facilitator 9	GO:0016020	membrane	CC	SP3		Solyc08g078950	NIT1	GO:0016020	membrane	CC	SP4		Solyc09g073010	Phosphate transporter protein (AHRD V3.3 *** A0A0E3IET4_WHEAT)	GO:0016020	membrane	CC	SLC1									Solyc12g062730	Glutathione S-transferase (AHRD V3.3 *** A0A200QSE6_9MAGN)	GO:0005515	protein binding	MF	SLC3
Solyc05g047590	Pectinesterase (AHRD V3.3 *** A0A2G3CG09_CAPCH)	GO:0042545	cell wall modification	BP	SP1		Solyc04g025840	Disease resistance protein (AHRD V3.3 *-* A0A200Q3R7_9MAGN)	GO:0032559	adenyl ribonucleotide binding	MF	SP2		Solyc10g080980	WAT1-related protein (AHRD V3.3 *** K4D2Y5_SOLLC)	GO:0016020	membrane	CC	SP3		Solyc08g081320	Beta-adaptin-like protein (AHRD V3.3 *** A0A2G2XJQ8_CAPBA)	GO:0016020	membrane	CC	SP4		Solyc09g074900	Dol-P-Man:Man(5)GlcNAc(2)-PP-Dol alpha-1,3-mannosyltransferase (AHRD V3.3 *** A0A1U8GCH1_CAPAN)	GO:0016020	membrane	CC	SLC1									Solyc12g088130	Basic helix-loop-helix (BHLH) DNA-binding superfamily protein (AHRD V3.3 *-* A0A2U1PS36_ARTAN)	GO:0005515	protein binding	MF	SLC3
Solyc05g052120	Pectinesterase (AHRD V3.3 *** A0A2G2WTI6_CAPBA)	GO:0042545	cell wall modification	BP	SP1		Solyc04g025820	Disease resistance protein (AHRD V3.3 *-* A0A200PUC6_9MAGN)	GO:0032559	adenyl ribonucleotide binding	MF	SP2		Solyc10g080990	WAT1-related protein (AHRD V3.3 *** K4D2Y6_SOLLC)	GO:0016020	membrane	CC	SP3		Solyc08g081910	V-type proton ATPase subunit E (AHRD V3.3 *** A0A2G3DAR4_CAPCH)	GO:0016020	membrane	CC	SP4		Solyc09g075800	Chloride channel protein (AHRD V3.3 *** A0A200QQ46_9MAGN)	GO:0016020	membrane	CC	SLC1									Solyc12g096880	Disease resistance protein (TIR-NBS-LRR class) family (AHRD V3.3 *-* F4J361_ARATH)	GO:0005515	protein binding	MF	SLC3
Solyc05g054360	Pectinesterase (AHRD V3.3 *** A0A2G2WV27_CAPBA)	GO:0042545	cell wall modification	BP	SP1		Solyc04g024560	Protein Ycf2 (AHRD V3.3 *-* A0A2S1U9Z2_9GENT)	GO:0032559	adenyl ribonucleotide binding	MF	SP2		Solyc10g081580	Syntaxin (AHRD V3.3 *** A0F0A7_NICBE)	GO:0016020	membrane	CC	SP3		Solyc08g082660	Cellulose synthase (AHRD V3.3 *** A0A200QCL6_9MAGN)	GO:0016020	membrane	CC	SP4		Solyc09g090730	AMT1	GO:0016020	membrane	CC	SLC1									Solyc12g099010	BEACH domain (AHRD V3.3 *** A0A200QSV0_9MAGN)	GO:0005515	protein binding	MF	SLC3
Solyc07g064180	pectin methylesterase 2	GO:0042545	cell wall modification	BP	SP1		Solyc04g024550	Protein Ycf2 (AHRD V3.3 *-* A0A167NIB9_9SOLA)	GO:0032559	adenyl ribonucleotide binding	MF	SP2		Solyc10g084950	Protein NRT1/ PTR FAMILY 5.7 (AHRD V3.3 *** A0A2G2VUL0_CAPBA)	GO:0016020	membrane	CC	SP3		Solyc08g083340	Hexosyltransferase (AHRD V3.3 *-* A0A2G3DAE4_CAPCH)	GO:0016020	membrane	CC	SP4		Solyc09g091230	Core-2/I-branching beta-1,6-N-acetylglucosaminyltransferase family protein (AHRD V3.3 *** Q9LIQ3_ARATH)	GO:0016020	membrane	CC	SLC1
Solyc07g065360	Pectinesterase (AHRD V3.3 *** A0A2U1L272_ARTAN)	GO:0042545	cell wall modification	BP	SP1		Solyc04g050150	RNA helicase DEAH-box13	GO:0032559	adenyl ribonucleotide binding	MF	SP2		Solyc11g005430	WAT1-related protein (AHRD V3.3 *** K4D4F6_SOLLC)	GO:0016020	membrane	CC	SP3		Solyc09g007870	ethylene signaling protein	GO:0016020	membrane	CC	SP4		Solyc10g005450	Equilibrative nucleotide transporter like (AHRD V3.3 *** A0A2R6QTM2_ACTCH)	GO:0016020	membrane	CC	SLC1
Solyc09g091730	Pectinesterase (AHRD V3.3 *** A0A2G2VIL1_CAPBA)	GO:0042545	cell wall modification	BP	SP1		Solyc04g050840	Protein Ycf2 (AHRD V3.3 *-* YCF2_IPOPU)	GO:0032559	adenyl ribonucleotide binding	MF	SP2		Solyc11g007140	Major facilitator superfamily (AHRD V3.3 *** A0A200Q6B3_9MAGN)	GO:0016020	membrane	CC	SP3		Solyc09g008370	Major facilitator superfamily (AHRD V3.3 *** A0A2U1PF99_ARTAN)	GO:0016020	membrane	CC	SP4		Solyc10g006080	Sodium/hydrogen exchanger (AHRD V3.3 *** A0A328CZZ7_9ASTE)	GO:0016020	membrane	CC	SLC1
Solyc10g076430	Pectinesterase/pectinesterase inhibitor PPE8B (AHRD V3.3 *-* A0A2G3AHQ8_CAPAN)	GO:0042545	cell wall modification	BP	SP1		Solyc04g077510	Growth-regulating factor 8 (AHRD V3.3 *** A0A2G2ZR93_CAPAN)	GO:0032559	adenyl ribonucleotide binding	MF	SP2		Solyc11g007300	Pleiotropic drug resistance protein 2 (AHRD V3.3 *** A0A2G2VEZ6_CAPBA)	GO:0016020	membrane	CC	SP3		Solyc09g008550	NCS1 family nucleobase:cation symporter-1 (AHRD V3.3 *** A0A328X9Z8_9BURK)	GO:0016020	membrane	CC	SP4		Solyc10g007040	Core-2/I-branching beta-1,6-N-acetylglucosaminyltransferase family protein (AHRD V3.3 *** A0A2U1M9T8_ARTAN)	GO:0016020	membrane	CC	SLC1
Solyc10g083820	Pectinesterase (AHRD V3.3 *** A0A2G2YMM6_CAPAN)	GO:0042545	cell wall modification	BP	SP1		Solyc04g077540	Kinesin-like protein (AHRD V3.3 *** A0A2G2ZR89_CAPAN)	GO:0032559	adenyl ribonucleotide binding	MF	SP2		Solyc11g008200	Major facilitator superfamily (AHRD V3.3 *** A0A2U1MQP6_ARTAN)	GO:0016020	membrane	CC	SP3		Solyc09g015320	Photosystem I assembly protein Ycf3 (AHRD V3.3 *-* H6T9Q1_MOLVE)	GO:0016020	membrane	CC	SP4		Solyc10g017850	Peroxisomal membrane protein 11C (AHRD V3.3 *** A0A2G3BDG9_CAPCH)	GO:0016020	membrane	CC	SLC1
Solyc12g099230	Pectinesterase (AHRD V3.3 *** A0A2G3B5L4_CAPCH)	GO:0042545	cell wall modification	BP	SP1		Solyc04g078410	Pkinase domain-containing protein/S_locus_glycop domain-containing protein/B_lectin domain-containing protein (AHRD V3.3 *** A0A1Q3BH96_CEPFO)	GO:0032559	adenyl ribonucleotide binding	MF	SP2		Solyc11g008590	CMP-sialic acid transporter 4 (AHRD V3.3 *** A0A2G2VE94_CAPBA)	GO:0016020	membrane	CC	SP3		Solyc09g016930	Photosystem II CP43 reaction center protein (AHRD V3.3 *-* A0A075ELF0_9MAGN)	GO:0016020	membrane	CC	SP4		Solyc10g074620	Cellulose synthase (AHRD V3.3 *** A0A200PS93_9MAGN)	GO:0016020	membrane	CC	SLC1
Solyc01g007040	RING-type E3 ubiquitin transferase (AHRD V3.3 *-* A0A2G3AY39_CAPCH)	GO:0016567	protein ubiquitination	BP	SP1		Solyc04g079400	MAP kinase kinase kinase 35	GO:0032559	adenyl ribonucleotide binding	MF	SP2		Solyc11g012930	WAT1-related protein (AHRD V3.3 *** K4D697_SOLLC)	GO:0016020	membrane	CC	SP3		Solyc09g018830	MLO-like protein (AHRD V3.3 *** M1BT43_SOLTU)	GO:0016020	membrane	CC	SP4		Solyc10g078270	WAT1-related protein (AHRD V3.3 *** K4D269_SOLLC)	GO:0016020	membrane	CC	SLC1
Solyc01g009320	RING-type E3 ubiquitin transferase (AHRD V3.3 *** A0A2G3DFC2_CAPCH)	GO:0016567	protein ubiquitination	BP	SP1		Solyc04g079870	serine--tRNA ligase-like (AHRD V3.3 *** A0A2I4DVH0_9ROSI)	GO:0032559	adenyl ribonucleotide binding	MF	SP2		Solyc11g021180	Protein TIC 214 (AHRD V3.3 *-* J7H3X3_CAPAN)	GO:0016020	membrane	CC	SP3		Solyc09g059640	Photosystem I P700 chlorophyll a apoprotein A2 (AHRD V3.3 *-* A0A1U8QCD9_CAPAN)	GO:0016020	membrane	CC	SP4		Solyc10g080880	SlPIN7	GO:0016020	membrane	CC	SLC1
Solyc02g085140	RING-type E3 ubiquitin transferase (AHRD V3.3 *** A0A1U8FN26_CAPAN)	GO:0016567	protein ubiquitination	BP	SP1		Solyc04g080170	Protein kinase domain (AHRD V3.3 *** A0A200R7I6_9MAGN)	GO:0032559	adenyl ribonucleotide binding	MF	SP2		Solyc11g045260	Photosystem II CP43 reaction center protein (AHRD V3.3 *-* A0A2H4REW2_9LAMI)	GO:0016020	membrane	CC	SP3		Solyc09g066490	Adaptin ear-binding coat-associated protein (AHRD V3.3 *-* A0A2K3NQR5_TRIPR)	GO:0016020	membrane	CC	SP4		Solyc10g080990	WAT1-related protein (AHRD V3.3 *** K4D2Y6_SOLLC)	GO:0016020	membrane	CC	SLC1
Solyc03g093450	Protein kinase domain (AHRD V3.3 *** A0A200Q2H7_9MAGN)	GO:0016567	protein ubiquitination	BP	SP1		Solyc04g081580	RNA helicase DEAD15	GO:0032559	adenyl ribonucleotide binding	MF	SP2		Solyc11g044690	Protein TIC 214 (AHRD V3.3 *-* TI214_SOLTU)	GO:0016020	membrane	CC	SP3		Solyc09g073010	Phosphate transporter protein (AHRD V3.3 *** A0A0E3IET4_WHEAT)	GO:0016020	membrane	CC	SP4		Solyc10g084950	Protein NRT1/ PTR FAMILY 5.7 (AHRD V3.3 *** A0A2G2VUL0_CAPBA)	GO:0016020	membrane	CC	SLC1
Solyc04g050780	RING-type E3 ubiquitin transferase (AHRD V3.3 *** A0A2G2VG79_CAPBA)	GO:0016567	protein ubiquitination	BP	SP1		Solyc04g081640	Endoplasmin (AHRD V3.3 *-* A0A2I0X888_9ASPA)	GO:0032559	adenyl ribonucleotide binding	MF	SP2		Solyc11g042820	Major facilitator superfamily protein (AHRD V3.3 *** A0A2U1PWN6_ARTAN)	GO:0016020	membrane	CC	SP3		Solyc09g074900	Dol-P-Man:Man(5)GlcNAc(2)-PP-Dol alpha-1,3-mannosyltransferase (AHRD V3.3 *** A0A1U8GCH1_CAPAN)	GO:0016020	membrane	CC	SP4		Solyc11g005430	WAT1-related protein (AHRD V3.3 *** K4D4F6_SOLLC)	GO:0016020	membrane	CC	SLC1
Solyc04g057940	RING-type E3 ubiquitin transferase (AHRD V3.3 *** A0A2G2WYB6_CAPBA)	GO:0016567	protein ubiquitination	BP	SP1		Solyc05g005070	Cysteine-rich receptor-like protein kinase 2 (AHRD V3.3 *** A0A1U8EWZ9_CAPAN)	GO:0032559	adenyl ribonucleotide binding	MF	SP2		Solyc11g039900	Protein TIC 214 (AHRD V3.3 *-* A0A060D4V1_9GENT)	GO:0016020	membrane	CC	SP3		Solyc09g090730	AMT1	GO:0016020	membrane	CC	SP4		Solyc11g007280	Pleiotropic drug resistance protein 2 (AHRD V3.3 *** A0A2G2Y5Z4_CAPAN)	GO:0016020	membrane	CC	SLC1
Solyc05g015070	RING-type E3 ubiquitin transferase (AHRD V3.3 *** A0A2G2VMV0_CAPBA)	GO:0016567	protein ubiquitination	BP	SP1		Solyc05g005130	Prf (AHRD V3.3 *-* Q9LLD0_SOLLC)	GO:0032559	adenyl ribonucleotide binding	MF	SP2		Solyc11g056590	Cellulose synthase (AHRD V3.3 *-* K4BTR6_SOLLC)	GO:0016020	membrane	CC	SP3		Solyc09g091230	Core-2/I-branching beta-1,6-N-acetylglucosaminyltransferase family protein (AHRD V3.3 *** Q9LIQ3_ARATH)	GO:0016020	membrane	CC	SP4		Solyc11g008200	Major facilitator superfamily (AHRD V3.3 *** A0A2U1MQP6_ARTAN)	GO:0016020	membrane	CC	SLC1
Solyc05g052220	U-box domain-containing protein 62 (AHRD V3.3 *** A0A2G2WTN1_CAPBA)	GO:0016567	protein ubiquitination	BP	SP1		Solyc05g006130	RNA helicase DEAD17	GO:0032559	adenyl ribonucleotide binding	MF	SP2		Solyc11g064790	Signal peptide peptidase (AHRD V3.3 *** A0A2G2VN53_CAPBA)	GO:0016020	membrane	CC	SP3		Solyc09g091660	Pleiotropic drug resistance protein (AHRD V3.3 *** C8CA13_CUCSA)	GO:0016020	membrane	CC	SP4		Solyc11g012930	WAT1-related protein (AHRD V3.3 *** K4D697_SOLLC)	GO:0016020	membrane	CC	SLC1
Solyc09g056450	RING-type E3 ubiquitin transferase (AHRD V3.3 *** A0A2G3BL85_CAPCH)	GO:0016567	protein ubiquitination	BP	SP1		Solyc05g006620	Disease resistance protein (TIR-NBS-LRR class) (AHRD V3.3 *** A0A1P8AUD3_ARATH)	GO:0032559	adenyl ribonucleotide binding	MF	SP2		Solyc11g065090	magnesium transporter NIPA (DUF803) (AHRD V3.3 *** AT4G13800.8)	GO:0016020	membrane	CC	SP3		Solyc09g092120	Alkaline ceramidase (AHRD V3.3 *** ACER_ARATH)	GO:0016020	membrane	CC	SP4		Solyc11g013120	Camphor resistance CrcB family protein (AHRD V3.3 *** Q8RYE2_ARATH)	GO:0016020	membrane	CC	SLC1
Solyc11g010700	Protein kinase domain (AHRD V3.3 *** A0A200PNG8_9MAGN)	GO:0016567	protein ubiquitination	BP	SP1		Solyc05g007350	Late blight resistance protein R1-A (AHRD V3.3 *** A0A2G2VV43_CAPBA)	GO:0032559	adenyl ribonucleotide binding	MF	SP2		Solyc11g065450	DUF604 domain-containing protein (AHRD V3.3 *-* A0A1Q3CIC6_CEPFO)	GO:0016020	membrane	CC	SP3		Solyc10g005450	Equilibrative nucleotide transporter like (AHRD V3.3 *** A0A2R6QTM2_ACTCH)	GO:0016020	membrane	CC	SP4		Solyc11g021180	Protein TIC 214 (AHRD V3.3 *-* J7H3X3_CAPAN)	GO:0016020	membrane	CC	SLC1
Solyc11g068920	RING-type E3 ubiquitin transferase (AHRD V3.3 *** A0A2G2VPU6_CAPBA)	GO:0016567	protein ubiquitination	BP	SP1		Solyc05g007470	P-loop containing nucleoside triphosphate hydrolases superfamily protein (AHRD V3.3 *** A0A2U1QF48_ARTAN)	GO:0032559	adenyl ribonucleotide binding	MF	SP2		Solyc11g065820	Protein DETOXIFICATION (AHRD V3.3 *** S6BP63_TOBAC)	GO:0016020	membrane	CC	SP3		Solyc10g007073	Protein DETOXIFICATION (AHRD V3.3 *** A0A2I4H3J9_9ROSI)	GO:0016020	membrane	CC	SP4		Solyc11g065090	magnesium transporter NIPA (DUF803) (AHRD V3.3 *** AT4G13800.8)	GO:0016020	membrane	CC	SLC1
Solyc01g006350	Callose synthase 1 (AHRD V3.3 *** A0A2G3AHL0_CAPAN)	GO:0016020	membrane	CC	SP1		Solyc05g007850	bacterial spot disease resistance protein 4	GO:0032559	adenyl ribonucleotide binding	MF	SP2		Solyc11g069220	MLO-like protein (AHRD V3.3 *** K4DA78_SOLLC)	GO:0016020	membrane	CC	SP3		Solyc10g008500	Peroxisomal membrane 22 kDa (Mpv17/PMP22) family protein (AHRD V3.3 *** A0A2U1PNL3_ARTAN)	GO:0016020	membrane	CC	SP4		Solyc11g069220	MLO-like protein (AHRD V3.3 *** K4DA78_SOLLC)	GO:0016020	membrane	CC	SLC1
Solyc01g008580	Zinc transporter protein (AHRD V3.3 *** A5BDR3_VITVI)	GO:0016020	membrane	CC	SP1		Solyc05g007990	P-loop containing nucleoside triphosphate hydrolases superfamily protein (AHRD V3.3 *** A0A178VWR3_ARATH)	GO:0032559	adenyl ribonucleotide binding	MF	SP2		Solyc11g069430	plasma membrane intrinsic protein 2.6	GO:0016020	membrane	CC	SP3		Solyc10g017890	Photosystem I chlorophyll a apoprotein A1 (AHRD V3.3 *** A0A2G2XQN6_CAPBA)	GO:0016020	membrane	CC	SP4		Solyc11g069430	plasma membrane intrinsic protein 2.6	GO:0016020	membrane	CC	SLC1
Solyc01g008590	Zinc transporter protein (AHRD V3.3 *-* A5BDR3_VITVI)	GO:0016020	membrane	CC	SP1		Solyc05g008020	mitogen-activated protein kinase 15	GO:0032559	adenyl ribonucleotide binding	MF	SP2		Solyc11g071330	Peroxisomal membrane 22 kDa (Mpv17/PMP22) family protein (AHRD V3.3 *** Q9LV46_ARATH)	GO:0016020	membrane	CC	SP3		Solyc10g047170	sulfate transporter 1	GO:0016020	membrane	CC	SP4		Solyc12g006960	Sulfate transporter 3.2 (AHRD V3.3 *** A0A2G2YUG5_CAPAN)	GO:0016020	membrane	CC	SLC1
Solyc01g009380	Nicalin (AHRD V3.3 *** A0A1Q3D0I4_CEPFO)	GO:0016020	membrane	CC	SP1		Solyc05g008040	ATP-dependent DNA helicase RecG (AHRD V3.3 *** A0A1J3J3M9_NOCCA)	GO:0032559	adenyl ribonucleotide binding	MF	SP2		Solyc12g005880	Hexosyltransferase (AHRD V3.3 *** A0A2G3BMU2_CAPCH)	GO:0016020	membrane	CC	SP3		Solyc10g049640	Amino acid/polyamine transporter I (AHRD V3.3 *** A0A200R342_9MAGN)	GO:0016020	membrane	CC	SP4		Solyc12g008320	Sugar transporter protein 18	GO:0016020	membrane	CC	SLC1
Solyc01g010530	Sugar transporter protein 5	GO:0016020	membrane	CC	SP1		Solyc05g008200	1-phosphatidylinositol-3-phosphate 5-kinase FAB1A (AHRD V3.3 *-* A0A2I0WJB6_9ASPA)	GO:0032559	adenyl ribonucleotide binding	MF	SP2		Solyc12g007220	Protein NRT1/ PTR FAMILY 1.1 (AHRD V3.3 *** A0A2G2X3A7_CAPBA)	GO:0016020	membrane	CC	SP3		Solyc10g054790	X-intrinsic protein 1.5	GO:0016020	membrane	CC	SP4		Solyc12g009890	V-type proton ATPase subunit H (AHRD V3.3 *** A0A2G2X4D2_CAPBA)	GO:0016020	membrane	CC	SLC1
Solyc01g017240	Protein TIC 214 (AHRD V3.3 *-* J7H3X3_CAPAN)	GO:0016020	membrane	CC	SP1		Solyc05g008950	Protein kinase family protein (AHRD V3.3 *-* A0A1P8BDK9_ARATH)	GO:0032559	adenyl ribonucleotide binding	MF	SP2		Solyc12g008320	Sugar transporter protein 18	GO:0016020	membrane	CC	SP3		Solyc10g074620	Cellulose synthase (AHRD V3.3 *** A0A200PS93_9MAGN)	GO:0016020	membrane	CC	SP4		Solyc12g010480	Heptahelical transmembrane protein 2 (AHRD V3.3 *** A0A2G3CD54_CAPCH)	GO:0016020	membrane	CC	SLC1
Solyc01g017300	Photosystem I P700 chlorophyll a apoprotein A1 (AHRD V3.3 *-* W6CLH8_9LILI)	GO:0016020	membrane	CC	SP1		Solyc05g008960	Protein kinase family protein (AHRD V3.3 *** A0A1P8BDJ0_ARATH)	GO:0032559	adenyl ribonucleotide binding	MF	SP2		Solyc12g009890	V-type proton ATPase subunit H (AHRD V3.3 *** A0A2G2X4D2_CAPBA)	GO:0016020	membrane	CC	SP3		Solyc10g078270	WAT1-related protein (AHRD V3.3 *** K4D269_SOLLC)	GO:0016020	membrane	CC	SP4		Solyc12g010570	Tetraspanin (AHRD V3.3 *** A0A200Q8V3_9MAGN)	GO:0016020	membrane	CC	SLC1
Solyc01g017320	Photosystem I P700 chlorophyll a apoprotein A1 (AHRD V3.3 *-* A0A1S6KJ48_POLSI)	GO:0016020	membrane	CC	SP1		Solyc05g008970	Protein kinase family protein (AHRD V3.3 *-* A0A1P8BDJ0_ARATH)	GO:0032559	adenyl ribonucleotide binding	MF	SP2		Solyc12g010010	Cyclic nucleotide-gated channel 6 (AHRD V3.3 *** A0A2U1KIM7_ARTAN)	GO:0016020	membrane	CC	SP3		Solyc10g080980	WAT1-related protein (AHRD V3.3 *** K4D2Y5_SOLLC)	GO:0016020	membrane	CC	SP4		Solyc12g027550	Photosystem II CP43 reaction center protein (AHRD V3.3 *-* A0A0K0M2C6_9ASTR)	GO:0016020	membrane	CC	SLC1
Solyc01g017430	Cytochrome b6-f complex subunit 4 (AHRD V3.3 *** A0A2G2XBM1_CAPBA)	GO:0016020	membrane	CC	SP1		Solyc05g008980	Protein kinase family protein (AHRD V3.3 *** A0A2U1MH78_ARTAN)	GO:0032559	adenyl ribonucleotide binding	MF	SP2		Solyc12g010480	Heptahelical transmembrane protein 2 (AHRD V3.3 *** A0A2G3CD54_CAPCH)	GO:0016020	membrane	CC	SP3		Solyc10g080990	WAT1-related protein (AHRD V3.3 *** K4D2Y6_SOLLC)	GO:0016020	membrane	CC	SP4		Solyc12g032970	Photosystem I P700 chlorophyll a apoprotein A2 (AHRD V3.3 *-* A0A1U8QCD9_CAPAN)	GO:0016020	membrane	CC	SLC1
Solyc01g058360	protein ZINC INDUCED FACILITATOR-LIKE 1-like (AHRD V3.3 *** A0A2I4H204_9ROSI)	GO:0016020	membrane	CC	SP1		Solyc05g009100	Leucine-rich repeat receptor-like protein kinase (AHRD V3.3 *** A0A2R6PBA1_ACTCH)	GO:0032559	adenyl ribonucleotide binding	MF	SP2		Solyc12g010570	Tetraspanin (AHRD V3.3 *** A0A200Q8V3_9MAGN)	GO:0016020	membrane	CC	SP3		Solyc10g083880	tonoplast intrinsic protein 1.3	GO:0016020	membrane	CC	SP4		Solyc12g032980	Photosystem I P700 chlorophyll a apoprotein A2 (AHRD V3.3 *-* A0A1U8QCD9_CAPAN)	GO:0016020	membrane	CC	SLC1
Solyc01g067520	Cellulose synthase (AHRD V3.3 *** A0A200PS93_9MAGN)	GO:0016020	membrane	CC	SP1		Solyc05g009540	Serine/threonine-protein kinase PRP4-like protein (AHRD V3.3 *-* A0A2G2VK52_CAPBA)	GO:0032559	adenyl ribonucleotide binding	MF	SP2		Solyc12g010920	Oleosin (AHRD V3.3 *** A0A2G2YTI7_CAPAN)	GO:0016020	membrane	CC	SP3		Solyc10g084950	Protein NRT1/ PTR FAMILY 5.7 (AHRD V3.3 *** A0A2G2VUL0_CAPBA)	GO:0016020	membrane	CC	SP4		Solyc12g033060	Photosystem I P700 chlorophyll a apoprotein A2 (AHRD V3.3 *-* A7Y3D1_IPOPU)	GO:0016020	membrane	CC	SLC1
Solyc01g068410	SlPIN5	GO:0016020	membrane	CC	SP1		Solyc05g010240	Chaperonin-60 beta4 (AHRD V3.3 *** A0A0F7J500_9ROSI)	GO:0032559	adenyl ribonucleotide binding	MF	SP2		Solyc12g013640	ABC transporter G family member 21 (AHRD V3.3 *** A0A2G3BLU7_CAPCH)	GO:0016020	membrane	CC	SP3		Solyc11g005980	Callose synthase (AHRD V3.3 *** K7PRK8_MAIZE)	GO:0016020	membrane	CC	SP4		Solyc12g038200	Coatomer subunit gamma (AHRD V3.3 *-* A0A2G3BVT4_CAPCH)	GO:0016020	membrane	CC	SLC1
Solyc01g080680	Sugar facilitator protein 3	GO:0016020	membrane	CC	SP1		Solyc05g010530	Protein kinase family protein (AHRD V3.3 *-* A0A2U1MH78_ARTAN)	GO:0032559	adenyl ribonucleotide binding	MF	SP2		Solyc12g015770	Cellulose synthase (AHRD V3.3 *-* A0A200RAR0_9MAGN)	GO:0016020	membrane	CC	SP3		Solyc11g007080	Protein YIPF (AHRD V3.3 *** A0A2G2VF65_CAPBA)	GO:0016020	membrane	CC	SP4		Solyc12g042240	Major facilitator superfamily protein (AHRD V3.3 *-* F4IPF3_ARATH)	GO:0016020	membrane	CC	SLC1
Solyc01g080850	Protein transport protein SEC23 (AHRD V3.3 *** A0A2G3DHG4_CAPCH)	GO:0016020	membrane	CC	SP1		Solyc05g012130	Serine/threonine-protein kinase 4 (AHRD V3.3 *** A0A1U8ETU5_CAPAN)	GO:0032559	adenyl ribonucleotide binding	MF	SP2		Solyc12g019330	Protein DETOXIFICATION (AHRD V3.3 *-* A0A218XXF5_PUNGR)	GO:0016020	membrane	CC	SP3		Solyc11g007280	Pleiotropic drug resistance protein 2 (AHRD V3.3 *** A0A2G2Y5Z4_CAPAN)	GO:0016020	membrane	CC	SP4		Solyc12g042260	Peptide transporter 1 (AHRD V3.3 *** Q7XAC3_VICFA)	GO:0016020	membrane	CC	SLC1
Solyc01g086770	Major facilitator superfamily protein (AHRD V3.3 --* AT3G19940.1)	GO:0016020	membrane	CC	SP1		Solyc05g012740	Disease resistance protein (AHRD V3.3 *** A0A2U1N8H9_ARTAN)	GO:0032559	adenyl ribonucleotide binding	MF	SP2		Solyc12g027550	Photosystem II CP43 reaction center protein (AHRD V3.3 *-* A0A0K0M2C6_9ASTR)	GO:0016020	membrane	CC	SP3		Solyc11g008200	Major facilitator superfamily (AHRD V3.3 *** A0A2U1MQP6_ARTAN)	GO:0016020	membrane	CC	SP4		Solyc12g042280	Major facilitator superfamily protein (AHRD V3.3 *** F4IPF3_ARATH)	GO:0016020	membrane	CC	SLC1
Solyc01g087150	Protein DETOXIFICATION (AHRD V3.3 *** A0A328DUA2_9ASTE)	GO:0016020	membrane	CC	SP1		Solyc05g013260	PRF (AHRD V3.3 *-* Q96485_SOLLC)	GO:0032559	adenyl ribonucleotide binding	MF	SP2		Solyc12g032970	Photosystem I P700 chlorophyll a apoprotein A2 (AHRD V3.3 *-* A0A1U8QCD9_CAPAN)	GO:0016020	membrane	CC	SP3		Solyc11g008480	Photosystem II PsbP (AHRD V3.3 *** A0A200Q1H1_9MAGN)	GO:0016020	membrane	CC	SP4		Solyc12g042530	Phosphatidylinositol-glycan biosynthesis class F protein (AHRD V3.3 *** A0A1J3EIG4_NOCCA)	GO:0016020	membrane	CC	SLC1
Solyc01g091870	SPX domain-containing protein (AHRD V3.3 *** D7MDY2_ARALL)	GO:0016020	membrane	CC	SP1		Solyc05g013270	LescPth4 (AHRD V3.3 *** Q9LLD1_SOLLC)	GO:0032559	adenyl ribonucleotide binding	MF	SP2		Solyc12g032980	Photosystem I P700 chlorophyll a apoprotein A2 (AHRD V3.3 *-* A0A1U8QCD9_CAPAN)	GO:0016020	membrane	CC	SP3		Solyc11g010610	Mechanosensitive ion channel protein 2, chloroplastic (AHRD V3.3 *** A0A2G3B0A1_CAPCH)	GO:0016020	membrane	CC	SP4		Solyc01g087920	Carboxypeptidase (AHRD V3.3 *** A0A2G3AKH5_CAPAN)	GO:0070008	serine-type exopeptidase activity	MF	SLC1
Solyc01g094680	Signal peptide peptidase-like 4 (AHRD V3.3 *** A0A2G3BSX8_CAPCH)	GO:0016020	membrane	CC	SP1		Solyc05g013280	Pseudomonas resistance	GO:0032559	adenyl ribonucleotide binding	MF	SP2		Solyc12g033060	Photosystem I P700 chlorophyll a apoprotein A2 (AHRD V3.3 *-* A7Y3D1_IPOPU)	GO:0016020	membrane	CC	SP3		Solyc11g010690	Nucleobase-ascorbate transporter 11 (AHRD V3.3 *-* A0A2G2Y5P1_CAPAN)	GO:0016020	membrane	CC	SP4		Solyc01g087940	Carboxypeptidase (AHRD V3.3 *-* A0A2G2XQF7_CAPBA)	GO:0070008	serine-type exopeptidase activity	MF	SLC1
Solyc01g095540	CMP-sialic acid transporter 1 (AHRD V3.3 *** A0A1U8E4F1_CAPAN)	GO:0016020	membrane	CC	SP1		Solyc05g013770	PK12 protein kinase (AHRD V3.3 *** O49967_TOBAC)	GO:0032559	adenyl ribonucleotide binding	MF	SP2		Solyc12g035580	Photosystem I P700 chlorophyll a apoprotein A2 (AHRD V3.3 *-* A0A0N9DZT7_9MAGN)	GO:0016020	membrane	CC	SP3		Solyc11g012930	WAT1-related protein (AHRD V3.3 *** K4D697_SOLLC)	GO:0016020	membrane	CC	SP4		Solyc01g087950	Carboxypeptidase (AHRD V3.3 *** A0A2G3AKH5_CAPAN)	GO:0070008	serine-type exopeptidase activity	MF	SLC1
Solyc01g096730	protein ZINC INDUCED FACILITATOR-LIKE 1-like (AHRD V3.3 *** A0A2I4H204_9ROSI)	GO:0016020	membrane	CC	SP1		Solyc05g013900	ABC transporter (AHRD V3.3 *-* A0A200RCU2_9MAGN)	GO:0032559	adenyl ribonucleotide binding	MF	SP2		Solyc12g038200	Coatomer subunit gamma (AHRD V3.3 *-* A0A2G3BVT4_CAPCH)	GO:0016020	membrane	CC	SP3		Solyc11g018530	root-specific metal transporter	GO:0016020	membrane	CC	SP4		Solyc01g087960	Carboxypeptidase (AHRD V3.3 *** A0A2G3C5U0_CAPCH)	GO:0070008	serine-type exopeptidase activity	MF	SLC1
Solyc01g097430	ABC transporter (AHRD V3.3 *** A0A0M3R8G1_9SOLA)	GO:0016020	membrane	CC	SP1		Solyc05g015060	P-loop containing nucleoside triphosphate hydrolases superfamily protein (AHRD V3.3 *** A0A2U1NGS8_ARTAN)	GO:0032559	adenyl ribonucleotide binding	MF	SP2		Solyc12g042240	Major facilitator superfamily protein (AHRD V3.3 *-* F4IPF3_ARATH)	GO:0016020	membrane	CC	SP3		Solyc11g021180	Protein TIC 214 (AHRD V3.3 *-* J7H3X3_CAPAN)	GO:0016020	membrane	CC	SP4		Solyc02g088820	Carboxypeptidase (AHRD V3.3 *** A0A2G3ABI4_CAPAN)	GO:0070008	serine-type exopeptidase activity	MF	SLC1
Solyc01g098190	(Sodium/potassium)/proton exchanger 4	GO:0016020	membrane	CC	SP1		Solyc05g042090	Plant resistance protein (AHRD V3.3 *-* O81136_SOLLC)	GO:0032559	adenyl ribonucleotide binding	MF	SP2		Solyc12g042260	Peptide transporter 1 (AHRD V3.3 *** Q7XAC3_VICFA)	GO:0016020	membrane	CC	SP3		Solyc11g021310	Protein TIC 214 (AHRD V3.3 *-* TI214_TOBAC)	GO:0016020	membrane	CC	SP4		Solyc04g064750	Pentatricopeptide repeat-containing protein, mitochondrial (AHRD V3.3 *** A0A2G3CMP1_CAPCH)	GO:0070008	serine-type exopeptidase activity	MF	SLC1
Solyc01g098490	Sugar facilitator protein 1	GO:0016020	membrane	CC	SP1		Solyc05g043420	Plant resistance protein (AHRD V3.3 *** O81136_SOLLC)	GO:0032559	adenyl ribonucleotide binding	MF	SP2		Solyc12g042280	Major facilitator superfamily protein (AHRD V3.3 *** F4IPF3_ARATH)	GO:0016020	membrane	CC	SP3		Solyc11g050770	Photosystem II reaction center protein Z (AHRD V3.3 *** A0A1U8QD60_CAPAN)	GO:0016020	membrane	CC	SP4		Solyc04g079070	Serine carboxypeptidase (AHRD V3.3 *** A0A2K3MSK4_TRIPR)	GO:0070008	serine-type exopeptidase activity	MF	SLC1
Solyc01g100610	Solute carrier family 40 protein (AHRD V3.3 *** A0A1U8E683_CAPAN)	GO:0016020	membrane	CC	SP1		Solyc05g044490	Plant resistance protein (AHRD V3.3 *** O81136_SOLLC)	GO:0032559	adenyl ribonucleotide binding	MF	SP2		Solyc12g042530	Phosphatidylinositol-glycan biosynthesis class F protein (AHRD V3.3 *** A0A1J3EIG4_NOCCA)	GO:0016020	membrane	CC	SP3		Solyc11g050790	Major facilitator superfamily protein (AHRD V3.3 *-* A0A2U1LFU0_ARTAN)	GO:0016020	membrane	CC	SP4		Solyc05g006450	Carboxypeptidase (AHRD V3.3 *** A0A1U8EY18_CAPAN)	GO:0070008	serine-type exopeptidase activity	MF	SLC1
Solyc01g102520	MLO-like protein (AHRD V3.3 *** K4B1I0_SOLLC)	GO:0016020	membrane	CC	SP1		Solyc05g047550	Protein kinase domain (AHRD V3.3 *** A0A200QZ79_9MAGN)	GO:0032559	adenyl ribonucleotide binding	MF	SP2		Solyc12g057010	Major facilitator superfamily (AHRD V3.3 *** A0A200QUR2_9MAGN)	GO:0016020	membrane	CC	SP3		Solyc11g044690	Protein TIC 214 (AHRD V3.3 *-* TI214_SOLTU)	GO:0016020	membrane	CC	SP4		Solyc05g011820	Oligopeptidase B (AHRD V3.3 *-* A0A2I0WXQ7_9ASPA)	GO:0070008	serine-type exopeptidase activity	MF	SLC1
Solyc01g102770	Photosystem II reaction center protein Z (AHRD V3.3 *** A0A1U8QD60_CAPAN)	GO:0016020	membrane	CC	SP1		Solyc05g050430	Plant resistance protein (AHRD V3.3 *** O81136_SOLLC)	GO:0032559	adenyl ribonucleotide binding	MF	SP2		Solyc12g088230	mitochondrial malate dehydrogenase	GO:0016020	membrane	CC	SP3		Solyc11g044680	Protein TIC 214 (AHRD V3.3 *-* K4EQH9_DATST)	GO:0016020	membrane	CC	SP4		Solyc06g017860	Carboxypeptidase (AHRD V3.3 *** A0A2G3CAN0_CAPCH)	GO:0070008	serine-type exopeptidase activity	MF	SLC1
Solyc01g104030	Potassium channel AKT2 (AHRD V3.3 *** A0A1U8E6Z3_CAPAN)	GO:0016020	membrane	CC	SP1		Solyc05g053210	Non-specific serine/threonine protein kinase (AHRD V3.3 *** A0A2G2WU69_CAPBA)	GO:0032559	adenyl ribonucleotide binding	MF	SP2		Solyc12g089230	Major facilitator superfamily domain, general substrate transporter (AHRD V3.3 *** A0A2U1MUA0_ARTAN)	GO:0016020	membrane	CC	SP3		Solyc11g039900	Protein TIC 214 (AHRD V3.3 *-* A0A060D4V1_9GENT)	GO:0016020	membrane	CC	SP4		Solyc06g083050	Carboxypeptidase (AHRD V3.3 *** A0A2G2WN52_CAPBA)	GO:0070008	serine-type exopeptidase activity	MF	SLC1
Solyc01g105150	Potassium transporter (AHRD V3.3 *** K4B285_SOLLC)	GO:0016020	membrane	CC	SP1		Solyc05g055050	Phosphoenolpyruvate carboxylase kinase (AHRD V3.3 *** Q9SDY0_SOLLC)	GO:0032559	adenyl ribonucleotide binding	MF	SP2		Solyc12g096380	Cationic amino acid transporter (AHRD V3.3 *** S8D7Y4_9LAMI)	GO:0016020	membrane	CC	SP3		Solyc11g056590	Cellulose synthase (AHRD V3.3 *-* K4BTR6_SOLLC)	GO:0016020	membrane	CC	SP4		Solyc10g049210	Serine carboxypeptidase (AHRD V3.3 *** A0A2U1P833_ARTAN)	GO:0070008	serine-type exopeptidase activity	MF	SLC1
Solyc01g105387	ABC transporter G family member 11 (AHRD V3.3 *** A0A2G3AV03_CAPCH)	GO:0016020	membrane	CC	SP1		Solyc05g055860	Serine/threonine-protein kinase (AHRD V3.3 *** A0A2G3CIV2_CAPCH)	GO:0032559	adenyl ribonucleotide binding	MF	SP2		Solyc01g017300	Photosystem I P700 chlorophyll a apoprotein A1 (AHRD V3.3 *-* W6CLH8_9LILI)	GO:0009522	photosystem I	CC	SP3		Solyc11g062070	Outer envelope protein 80, chloroplastic (AHRD V3.3 *** A0A2G2V0H4_CAPBA)	GO:0016020	membrane	CC	SP4		Solyc12g088250	Serine carboxypeptidase (AHRD V3.3 *** A0A2K3MSK4_TRIPR)	GO:0070008	serine-type exopeptidase activity	MF	SLC1
Solyc01g105450	ABC transporter G family member 11 (AHRD V3.3 *** A0A2G2VAJ3_CAPBA)	GO:0016020	membrane	CC	SP1		Solyc06g005880	Receptor-like protein kinase (AHRD V3.3 *-* A0A2R6Q6W2_ACTCH)	GO:0032559	adenyl ribonucleotide binding	MF	SP2		Solyc01g017320	Photosystem I P700 chlorophyll a apoprotein A1 (AHRD V3.3 *-* A0A1S6KJ48_POLSI)	GO:0009522	photosystem I	CC	SP3		Solyc11g064790	Signal peptide peptidase (AHRD V3.3 *** A0A2G2VN53_CAPBA)	GO:0016020	membrane	CC	SP4		Solyc03g111000	Glyceraldehyde-3-phosphate dehydrogenase (AHRD V3.3 *** A0A2G2X869_CAPBA)	GO:0016903	oxidoreductase activity, acting on the a...	MF	SLC1
Solyc01g105460	1,4-dihydroxy-2-naphthoate polyprenyltransferase, chloroplastic (AHRD V3.3 *** A0A2G2Y2Y1_CAPAN)	GO:0016020	membrane	CC	SP1		Solyc06g005950	ATP-dependent zinc metalloprotease FTSH 7, chloroplastic (AHRD V3.3 *** A0A2G2Z858_CAPAN)	GO:0032559	adenyl ribonucleotide binding	MF	SP2		Solyc02g020960	Photosystem I P700 chlorophyll a apoprotein A1 (AHRD V3.3 *** J7H3U2_CAPAN)	GO:0009522	photosystem I	CC	SP3		Solyc11g065090	magnesium transporter NIPA (DUF803) (AHRD V3.3 *** AT4G13800.8)	GO:0016020	membrane	CC	SP4		Solyc04g009030	Glyceraldehyde-3-phosphate dehydrogenase (AHRD V3.3 *** A0A0A8IBT8_NICBE)	GO:0016903	oxidoreductase activity, acting on the a...	MF	SLC1
Solyc01g109320	Protein DETOXIFICATION (AHRD V3.3 *** A0A200R7E8_9MAGN)	GO:0016020	membrane	CC	SP1		Solyc06g005990	ATP-dependent RNA helicase SKI2 (AHRD V3.3 *** A0A2G3C566_CAPCH)	GO:0032559	adenyl ribonucleotide binding	MF	SP2		Solyc04g039810	Photosystem I assembly protein Ycf4 (AHRD V3.3 *** A0A2G3BYP9_CAPCH)	GO:0009522	photosystem I	CC	SP3		Solyc11g065450	DUF604 domain-containing protein (AHRD V3.3 *-* A0A1Q3CIC6_CEPFO)	GO:0016020	membrane	CC	SP4		Solyc04g082630	Glyceraldehyde-3-phosphate dehydrogenase (AHRD V3.3 *** A0A2G2X1C8_CAPBA)	GO:0016903	oxidoreductase activity, acting on the a...	MF	SLC1
Solyc01g111840	Major facilitator superfamily protein (AHRD V3.3 *** A0A1P8BEX6_ARATH)	GO:0016020	membrane	CC	SP1		Solyc06g006010	Receptor-like protein kinase (AHRD V3.3 *** A0A2R6Q6W2_ACTCH)	GO:0032559	adenyl ribonucleotide binding	MF	SP2		Solyc05g020010	Photosystem I P700 chlorophyll a apoprotein A2 (AHRD V3.3 *-* A0A0N9DZT7_9MAGN)	GO:0009522	photosystem I	CC	SP3		Solyc11g065820	Protein DETOXIFICATION (AHRD V3.3 *** S6BP63_TOBAC)	GO:0016020	membrane	CC	SP4		Solyc05g005820	Glyceraldehyde-3-phosphate dehydrogenase (AHRD V3.3 *** A0A1U8EZH9_CAPAN)	GO:0016903	oxidoreductase activity, acting on the a...	MF	SLC1
Solyc02g014430	Equilibrative nucleotide transporter like (AHRD V3.3 *** A0A2R6QTM2_ACTCH)	GO:0016020	membrane	CC	SP1		Solyc06g008785	Plant resistance protein (AHRD V3.3 *** O81136_SOLLC)	GO:0032559	adenyl ribonucleotide binding	MF	SP2		Solyc06g009950	Photosystem I P700 chlorophyll a apoprotein A2 (AHRD V3.3 *-* A0A0N9DZT7_9MAGN)	GO:0009522	photosystem I	CC	SP3		Solyc11g069750	High-affinity nitrate transporter 2.2 (AHRD V3.3 *** NRT22_ORYSJ)	GO:0016020	membrane	CC	SP4		Solyc05g006520	dehydrogenase AF209924	GO:0016903	oxidoreductase activity, acting on the a...	MF	SLC1
Solyc02g020960	Photosystem I P700 chlorophyll a apoprotein A1 (AHRD V3.3 *** J7H3U2_CAPAN)	GO:0016020	membrane	CC	SP1		Solyc06g008890	Receptor-like protein kinase (AHRD V3.3 *** A0A2K3LJ85_TRIPR)	GO:0032559	adenyl ribonucleotide binding	MF	SP2		Solyc08g074307	Photosystem I reaction center subunit III, chloroplastic (AHRD V3.3 *** A0A1U8FJA0_CAPAN)	GO:0009522	photosystem I	CC	SP3		Solyc11g071330	Peroxisomal membrane 22 kDa (Mpv17/PMP22) family protein (AHRD V3.3 *** Q9LV46_ARATH)	GO:0016020	membrane	CC	SP4		Solyc05g054640	2-oxoglutarate dehydrogenase, E1 component (AHRD V3.3 *** Q9FLH2_ARATH)	GO:0016903	oxidoreductase activity, acting on the a...	MF	SLC1
Solyc02g021770	Cytochrome c oxidase subunit 1 (AHRD V3.3 *-* A0A2G3CV23_CAPCH)	GO:0016020	membrane	CC	SP1		Solyc06g036470	G-type lectin S-receptor-like serine/threonine-protein kinase (AHRD V3.3 *** A0A2G2Z943_CAPAN)	GO:0032559	adenyl ribonucleotide binding	MF	SP2		Solyc09g015340	Photosystem I P700 chlorophyll a apoprotein A1 (AHRD V3.3 *-* A0A2P1M807_9LAMI)	GO:0009522	photosystem I	CC	SP3		Solyc12g009890	V-type proton ATPase subunit H (AHRD V3.3 *** A0A2G2X4D2_CAPBA)	GO:0016020	membrane	CC	SP4		Solyc06g071920	Glyceraldehyde-3-phosphate dehydrogenase (AHRD V3.3 *** A0A0F7JJ49_NICBE)	GO:0016903	oxidoreductase activity, acting on the a...	MF	SLC1
Solyc02g032660	Protein DETOXIFICATION (AHRD V3.3 *** A0A328DGG9_9ASTE)	GO:0016020	membrane	CC	SP1		Solyc06g036490	ABC transporter C family member 10 (AHRD V3.3 *** A0A2G2ZZN1_CAPAN)	GO:0032559	adenyl ribonucleotide binding	MF	SP2		Solyc10g017890	Photosystem I chlorophyll a apoprotein A1 (AHRD V3.3 *** A0A2G2XQN6_CAPBA)	GO:0009522	photosystem I	CC	SP3		Solyc12g010570	Tetraspanin (AHRD V3.3 *** A0A200Q8V3_9MAGN)	GO:0016020	membrane	CC	SP4		Solyc07g042917	Pyruvate dehydrogenase E1 component subunit alpha (AHRD V3.3 *-* A0A1U8FCS0_CAPAN)	GO:0016903	oxidoreductase activity, acting on the a...	MF	SLC1
Solyc02g036250	Core-2 i-branching beta-n-acetylglucosaminyltransferase family protein (AHRD V3.3 *-* A0A2K3MVY8_TRIPR)	GO:0016020	membrane	CC	SP1		Solyc06g048740	Lrr receptor-like serinethreonine-protein kinase fls2 (AHRD V3.3 *** A0A314LAY5_NICAT)	GO:0032559	adenyl ribonucleotide binding	MF	SP2		Solyc10g017910	Photosystem I P700 chlorophyll a apoprotein A2 (AHRD V3.3 *-* A0A1U8QCD9_CAPAN)	GO:0009522	photosystem I	CC	SP3		Solyc12g062590	Photosystem I P700 chlorophyll a apoprotein A2 (AHRD V3.3 *-* A0A2H4RG17_9LAMI)	GO:0016020	membrane	CC	SP4		Solyc01g009470	Poly [ADP-ribose] polymerase (AHRD V3.3 *** A0A2G2XQ99_CAPBA)	GO:0003950	NAD+ ADP-ribosyltransferase activity	MF	SLC1
Solyc02g063140	3-ketoacyl-CoA synthase (AHRD V3.3 *** A0A2G3D1W0_CAPCH)	GO:0016020	membrane	CC	SP1		Solyc06g050510	SNF2 domain-containing protein CLASSY 1 (AHRD V3.3 *** A0A1U8GWM4_CAPAN)	GO:0032559	adenyl ribonucleotide binding	MF	SP2		Solyc12g032970	Photosystem I P700 chlorophyll a apoprotein A2 (AHRD V3.3 *-* A0A1U8QCD9_CAPAN)	GO:0009522	photosystem I	CC	SP3		Solyc12g032970	Photosystem I P700 chlorophyll a apoprotein A2 (AHRD V3.3 *-* A0A1U8QCD9_CAPAN)	GO:0016020	membrane	CC	SP4		Solyc05g005280	Poly [ADP-ribose] polymerase (AHRD V3.3 *** A0A2G2WJW6_CAPBA)	GO:0003950	NAD+ ADP-ribosyltransferase activity	MF	SLC1
Solyc02g067790	High affinity nitrate transporter 2.7 (AHRD V3.3 *** A0A2G2Y0R2_CAPAN)	GO:0016020	membrane	CC	SP1		Solyc06g053560	Casein kinase I isoform epsilon (AHRD V3.3 *** A0A1U8F4P3_CAPAN)	GO:0032559	adenyl ribonucleotide binding	MF	SP2		Solyc12g032980	Photosystem I P700 chlorophyll a apoprotein A2 (AHRD V3.3 *-* A0A1U8QCD9_CAPAN)	GO:0009522	photosystem I	CC	SP3		Solyc12g032980	Photosystem I P700 chlorophyll a apoprotein A2 (AHRD V3.3 *-* A0A1U8QCD9_CAPAN)	GO:0016020	membrane	CC	SP4		Solyc05g005290	Poly [ADP-ribose] polymerase (AHRD V3.3 *** A0A2G2WJW6_CAPBA)	GO:0003950	NAD+ ADP-ribosyltransferase activity	MF	SLC1
Solyc02g069200	iron-regulated transporter 1	GO:0016020	membrane	CC	SP1		Solyc06g053620	phosphoenolpyruvate carboxylase kinase 2	GO:0032559	adenyl ribonucleotide binding	MF	SP2		Solyc12g033060	Photosystem I P700 chlorophyll a apoprotein A2 (AHRD V3.3 *-* A7Y3D1_IPOPU)	GO:0009522	photosystem I	CC	SP3		Solyc12g033060	Photosystem I P700 chlorophyll a apoprotein A2 (AHRD V3.3 *-* A7Y3D1_IPOPU)	GO:0016020	membrane	CC	SP4		Solyc01g008500	Receptor-like protein kinase (AHRD V3.3 *** A0A2K3L8M9_TRIPR)	GO:0032559	adenyl ribonucleotide binding	MF	SLC1
Solyc02g070530	Potassium channel KAT1 (AHRD V3.3 *** A0A2G3ANB5_CAPAN)	GO:0016020	membrane	CC	SP1		Solyc06g053810	p-loop containing nucleoside triphosphate hydrolases superfamily protein (AHRD V3.3 *** Q0WUY1_ARATH)	GO:0032559	adenyl ribonucleotide binding	MF	SP2		Solyc12g035580	Photosystem I P700 chlorophyll a apoprotein A2 (AHRD V3.3 *-* A0A0N9DZT7_9MAGN)	GO:0009522	photosystem I	CC	SP3		Solyc12g035280	Photosystem II CP47 reaction center protein (AHRD V3.3 *-* A0A2G2W5J8_CAPBA)	GO:0016020	membrane	CC	SP4		Solyc01g017110	Protein Ycf2 (AHRD V3.3 *-* A0A251UU76_HELAN)	GO:0032559	adenyl ribonucleotide binding	MF	SLC1
Solyc02g071920	NOD26-like intrinsic protein 1.2	GO:0016020	membrane	CC	SP1		Solyc06g060140	Kinesin domain-containing protein (AHRD V3.3 *** A0A1Q3BVU2_CEPFO)	GO:0032559	adenyl ribonucleotide binding	MF	SP2		Solyc01g008020	Equilibrative nucleotide transporter 1 (AHRD V3.3 *** A0A2G3AYC6_CAPCH)	GO:0016021	integral component of membrane	CC	SP3		Solyc12g038200	Coatomer subunit gamma (AHRD V3.3 *-* A0A2G3BVT4_CAPCH)	GO:0016020	membrane	CC	SP4		Solyc01g066820	Kinesin-like protein (AHRD V3.3 *** A0A2G3CJ78_CAPCH)	GO:0032559	adenyl ribonucleotide binding	MF	SLC1
Solyc02g077570	MLO-like protein (AHRD V3.3 *** A0A1C9A1H9_SOLLC)	GO:0016020	membrane	CC	SP1		Solyc06g062440	Disease resistance protein (AHRD V3.3 *** A0A2U1N8H9_ARTAN)	GO:0032559	adenyl ribonucleotide binding	MF	SP2		Solyc01g009380	Nicalin (AHRD V3.3 *** A0A1Q3D0I4_CEPFO)	GO:0016021	integral component of membrane	CC	SP3		Solyc12g042240	Major facilitator superfamily protein (AHRD V3.3 *-* F4IPF3_ARATH)	GO:0016020	membrane	CC	SP4		Solyc01g068330	Cell division control protein 48-like protein C (AHRD V3.3 *** A0A2G3DH55_CAPCH)	GO:0032559	adenyl ribonucleotide binding	MF	SLC1
Solyc02g080540	ATP synthase gamma chain, chloroplastic (AHRD V3.3 *** A0A2G3D743_CAPCH)	GO:0016020	membrane	CC	SP1		Solyc06g065660	Protein kinase-like protein (AHRD V3.3 *** Q8LCP0_ARATH)	GO:0032559	adenyl ribonucleotide binding	MF	SP2		Solyc01g010530	Sugar transporter protein 5	GO:0016021	integral component of membrane	CC	SP3		Solyc12g042260	Peptide transporter 1 (AHRD V3.3 *** Q7XAC3_VICFA)	GO:0016020	membrane	CC	SP4		Solyc01g079500	DNA replication licensing factor MCM7 (AHRD V3.3 *** A0A1U8FE76_CAPAN)	GO:0032559	adenyl ribonucleotide binding	MF	SLC1
Solyc02g081600	Zinc transporter protein (AHRD V3.3 *-* A5BDR3_VITVI)	GO:0016020	membrane	CC	SP1		Solyc06g066130	Mitogen-activated protein kinase kinase kinase 21 (AHRD V3.3 *-* Q6K1M3_ARATH)	GO:0032559	adenyl ribonucleotide binding	MF	SP2		Solyc01g017240	Protein TIC 214 (AHRD V3.3 *-* J7H3X3_CAPAN)	GO:0016021	integral component of membrane	CC	SP3		Solyc12g042280	Major facilitator superfamily protein (AHRD V3.3 *** F4IPF3_ARATH)	GO:0016020	membrane	CC	SP4		Solyc01g094350	RNA helicase DEAD4	GO:0032559	adenyl ribonucleotide binding	MF	SLC1
Solyc02g082080	Copper transporter (AHRD V3.3 *** E9LK45_VITVI)	GO:0016020	membrane	CC	SP1		Solyc06g068600	Phosphate ABC transporter ATP-binding protein PstB (AHRD V3.3 *** A0A365XJ19_9ACTN)	GO:0032559	adenyl ribonucleotide binding	MF	SP2		Solyc01g017300	Photosystem I P700 chlorophyll a apoprotein A1 (AHRD V3.3 *-* W6CLH8_9LILI)	GO:0016021	integral component of membrane	CC	SP3		Solyc12g042530	Phosphatidylinositol-glycan biosynthesis class F protein (AHRD V3.3 *** A0A1J3EIG4_NOCCA)	GO:0016020	membrane	CC	SP4		Solyc01g098440	Receptor-like cytosolic serine/threonine-protein kinase RBK2 (AHRD V3.3 *** A0A2G2YZ52_CAPAN)	GO:0032559	adenyl ribonucleotide binding	MF	SLC1
Solyc02g085170	Sugar facilitator protein 10	GO:0016020	membrane	CC	SP1		Solyc06g069130	Kinesin-like protein (AHRD V3.3 *** A0A2G2WLN7_CAPBA)	GO:0032559	adenyl ribonucleotide binding	MF	SP2		Solyc01g017320	Photosystem I P700 chlorophyll a apoprotein A1 (AHRD V3.3 *-* A0A1S6KJ48_POLSI)	GO:0016021	integral component of membrane	CC	SP3		Solyc12g055750	Vacuolar cation/proton exchanger (AHRD V3.3 *** K4DFQ6_SOLLC)	GO:0016020	membrane	CC	SP4		Solyc01g098740	Protein kinase superfamily protein (AHRD V3.3 *** F4HYK7_ARATH)	GO:0032559	adenyl ribonucleotide binding	MF	SLC1
Solyc02g085860	Alpha-1,3-glucosyltransferase (AHRD V3.3 *** A0A2G2XH31_CAPBA)	GO:0016020	membrane	CC	SP1		Solyc06g069230	DNA mismatch repair protein MutS (AHRD V3.3 *** A0A200Q8J6_9MAGN)	GO:0032559	adenyl ribonucleotide binding	MF	SP2		Solyc01g058360	protein ZINC INDUCED FACILITATOR-LIKE 1-like (AHRD V3.3 *** A0A2I4H204_9ROSI)	GO:0016021	integral component of membrane	CC	SP3		Solyc12g055870	Bidirectional sugar transporter SWEET (AHRD V3.3 *** A0A142DVH0_SOLTU)	GO:0016020	membrane	CC	SP4		Solyc01g102850	Disease resistance protein (TIR-NBS-LRR class) family (AHRD V3.3 *** F4K5U7_ARATH)	GO:0032559	adenyl ribonucleotide binding	MF	SLC1
Solyc02g086160	plastidic glucose translocator 1	GO:0016020	membrane	CC	SP1		Solyc06g070920	ABC transporter A family member 7 (AHRD V3.3 *** A0A2G3AUR7_CAPCH)	GO:0032559	adenyl ribonucleotide binding	MF	SP2		Solyc01g068410	SlPIN5	GO:0016021	integral component of membrane	CC	SP3		Solyc12g056920	Sulfate transporter-like protein (AHRD V3.3 *** A0A2K3NYV6_TRIPR)	GO:0016020	membrane	CC	SP4		Solyc01g111760	Vacuolar ATP synthase subunit B (AHRD V3.3 *** A0A2P6TTB9_CHLSO)	GO:0032559	adenyl ribonucleotide binding	MF	SLC1
Solyc02g087000	Potassium transporter (AHRD V3.3 *** A0A2G3AC18_CAPAN)	GO:0016020	membrane	CC	SP1		Solyc06g070940	ABC transporter A family member 2 (AHRD V3.3 *** A0A2G2WLX3_CAPBA)	GO:0032559	adenyl ribonucleotide binding	MF	SP2		Solyc01g080680	Sugar facilitator protein 3	GO:0016021	integral component of membrane	CC	SP3		Solyc12g057010	Major facilitator superfamily (AHRD V3.3 *** A0A200QUR2_9MAGN)	GO:0016020	membrane	CC	SP4		Solyc02g044050	ABC transporter C family member 4 (AHRD V3.3 *-* A0A2G3AL92_CAPAN)	GO:0032559	adenyl ribonucleotide binding	MF	SLC1
Solyc02g087060	WAT1-related protein (AHRD V3.3 *** K4BBL3_SOLLC)	GO:0016020	membrane	CC	SP1		Solyc06g074940	ATP-binding ABC transporter (AHRD V3.3 *** X8JTB2_9HOMO)	GO:0032559	adenyl ribonucleotide binding	MF	SP2		Solyc01g086770	Major facilitator superfamily protein (AHRD V3.3 --* AT3G19940.1)	GO:0016021	integral component of membrane	CC	SP3		Solyc12g089180	Sugar facilitator protein 6	GO:0016020	membrane	CC	SP4		Solyc02g044040	Dihydropyrimidine dehydrogenase (AHRD V3.3 *-* Q6Z744_ORYSJ)	GO:0032559	adenyl ribonucleotide binding	MF	SLC1
Solyc02g088230	Phosphate transporter PHO1-like protein 9 (AHRD V3.3 *** A0A2G2V9D0_CAPBA)	GO:0016020	membrane	CC	SP1		Solyc06g084160	Protein kinase domain (AHRD V3.3 *** A0A200Q4U8_9MAGN)	GO:0032559	adenyl ribonucleotide binding	MF	SP2		Solyc01g094680	Signal peptide peptidase-like 4 (AHRD V3.3 *** A0A2G3BSX8_CAPCH)	GO:0016021	integral component of membrane	CC	SP3		Solyc12g095810	Protein NRT1/ PTR FAMILY 1.1 (AHRD V3.3 *** A0A2G3B4H5_CAPCH)	GO:0016020	membrane	CC	SP4		Solyc02g044030	C2 calcium/lipid-binding plant phosphoribosyltransferase family protein (AHRD V3.3 *-* A0A061DXG0_THECC)	GO:0032559	adenyl ribonucleotide binding	MF	SLC1
Solyc02g092440	Mitochondrial outer membrane protein porin 2 (AHRD V3.3 *** A0A1U8FWW1_CAPAN)	GO:0016020	membrane	CC	SP1		Solyc07g005770	Disease resistance protein (AHRD V3.3 *** A0A2U1Q881_ARTAN)	GO:0032559	adenyl ribonucleotide binding	MF	SP2		Solyc01g096730	protein ZINC INDUCED FACILITATOR-LIKE 1-like (AHRD V3.3 *** A0A2I4H204_9ROSI)	GO:0016021	integral component of membrane	CC	SP3		Solyc12g096380	Cationic amino acid transporter (AHRD V3.3 *** S8D7Y4_9LAMI)	GO:0016020	membrane	CC	SP4		Solyc02g044000	ABC transporter C family member 4 (AHRD V3.3 *-* A0A2G3AL92_CAPAN)	GO:0032559	adenyl ribonucleotide binding	MF	SLC1
Solyc03g005480	WAT1-related protein (AHRD V3.3 *** K4BDX2_SOLLC)	GO:0016020	membrane	CC	SP1		Solyc07g006620	Protein kinase superfamily protein (AHRD V3.3 *** A0A2U1L2N8_ARTAN)	GO:0032559	adenyl ribonucleotide binding	MF	SP2		Solyc01g098190	(Sodium/potassium)/proton exchanger 4	GO:0016021	integral component of membrane	CC	SP3		Solyc12g096440	Hexosyltransferase (AHRD V3.3 *** A0A2G3B4X2_CAPCH)	GO:0016020	membrane	CC	SP4		Solyc02g014790	Protein Ycf2 (AHRD V3.3 *-* A0A167NIB9_9SOLA)	GO:0032559	adenyl ribonucleotide binding	MF	SLC1
Solyc03g025210	Protein DETOXIFICATION (AHRD V3.3 *** A0A328E0F4_9ASTE)	GO:0016020	membrane	CC	SP1		Solyc07g007020	Protein kinase (AHRD V3.3 *** A1YKG7_BRASY)	GO:0032559	adenyl ribonucleotide binding	MF	SP2		Solyc01g102520	MLO-like protein (AHRD V3.3 *** K4B1I0_SOLLC)	GO:0016021	integral component of membrane	CC	SP3		Solyc12g098720	V-type proton ATPase subunit e1 (AHRD V3.3 *** A0A1J3HC60_NOCCA)	GO:0016020	membrane	CC	SP4		Solyc02g014820	Protein Ycf2 (AHRD V3.3 *-* A0A1L2BNQ8_NICOT)	GO:0032559	adenyl ribonucleotide binding	MF	SLC1
Solyc03g025230	Protein DETOXIFICATION (AHRD V3.3 *** Q6V7U8_SOLLC)	GO:0016020	membrane	CC	SP1		Solyc07g009190	Disease resistance protein (AHRD V3.3 *** A0A2U1N8H9_ARTAN)	GO:0032559	adenyl ribonucleotide binding	MF	SP2		Solyc01g111840	Major facilitator superfamily protein (AHRD V3.3 *** A0A1P8BEX6_ARATH)	GO:0016021	integral component of membrane	CC	SP3		Solyc01g006150	Cation efflux protein (AHRD V3.3 *** A0A200PY73_9MAGN)	GO:0016021	integral component of membrane	CC	SP4		Solyc02g021190	G-type lectin S-receptor-like serine/threonine-protein kinase (AHRD V3.3 *-* A0A2G3D2T3_CAPCH)	GO:0032559	adenyl ribonucleotide binding	MF	SLC1
Solyc03g025250	Protein DETOXIFICATION (AHRD V3.3 *** A0A328E0F4_9ASTE)	GO:0016020	membrane	CC	SP1		Solyc07g015900	Disease resistance protein (AHRD V3.3 *-* A0A2K3NXM3_TRIPR)	GO:0032559	adenyl ribonucleotide binding	MF	SP2		Solyc02g020960	Photosystem I P700 chlorophyll a apoprotein A1 (AHRD V3.3 *** J7H3U2_CAPAN)	GO:0016021	integral component of membrane	CC	SP3		Solyc01g008020	Equilibrative nucleotide transporter 1 (AHRD V3.3 *** A0A2G3AYC6_CAPCH)	GO:0016021	integral component of membrane	CC	SP4		Solyc02g022830	Twinkle-like protein, chloroplastic/mitochondrial (AHRD V3.3 *** A0A1J3F578_NOCCA)	GO:0032559	adenyl ribonucleotide binding	MF	SLC1
Solyc03g043930	Heptahelical transmembrane protein 4 (AHRD V3.3 *** A0A1J3DWA9_NOCCA)	GO:0016020	membrane	CC	SP1		Solyc07g018180	Leucine-rich receptor-like kinase family protein (AHRD V3.3 *** G7KRB1_MEDTR)	GO:0032559	adenyl ribonucleotide binding	MF	SP2		Solyc02g063020	Major facilitator superfamily protein (AHRD V3.3 *** A0A2U1P386_ARTAN)	GO:0016021	integral component of membrane	CC	SP3		Solyc01g009380	Nicalin (AHRD V3.3 *** A0A1Q3D0I4_CEPFO)	GO:0016021	integral component of membrane	CC	SP4		Solyc02g027080	Disease resistance protein (CC-NBS-LRR class) family (AHRD V3.3 *-* AT1G58390.2)	GO:0032559	adenyl ribonucleotide binding	MF	SLC1
Solyc03g045070	ammonium transporter AF118858	GO:0016020	membrane	CC	SP1		Solyc07g039400	Disease resistance protein (CC-NBS-LRR) (AHRD V3.3 *-* E1UHL4_MUSBA)	GO:0032559	adenyl ribonucleotide binding	MF	SP2		Solyc02g067790	High affinity nitrate transporter 2.7 (AHRD V3.3 *** A0A2G2Y0R2_CAPAN)	GO:0016021	integral component of membrane	CC	SP3		Solyc01g058360	protein ZINC INDUCED FACILITATOR-LIKE 1-like (AHRD V3.3 *** A0A2I4H204_9ROSI)	GO:0016021	integral component of membrane	CC	SP4		Solyc02g031790	Receptor-like protein kinase (AHRD V3.3 *** A0A2R6Q6W2_ACTCH)	GO:0032559	adenyl ribonucleotide binding	MF	SLC1
Solyc03g071490	Protein DETOXIFICATION (AHRD V3.3 *-* A0A328DM47_9ASTE)	GO:0016020	membrane	CC	SP1		Solyc07g039420	Disease resistance protein (AHRD V3.3 *-* A0A200PUC6_9MAGN)	GO:0032559	adenyl ribonucleotide binding	MF	SP2		Solyc02g072120	ER lumen protein-retaining receptor (AHRD V3.3 *** A0A1U8FK40_CAPAN)	GO:0016021	integral component of membrane	CC	SP3		Solyc01g068410	SlPIN5	GO:0016021	integral component of membrane	CC	SP4		Solyc02g032650	Disease resistance protein (TIR-NBS-LRR class) (AHRD V3.3 *** A0A2K3NUH8_TRIPR)	GO:0032559	adenyl ribonucleotide binding	MF	SLC1
Solyc03g078330	3-ketoacyl-CoA synthase (AHRD V3.3 *** A0A2G2VZG2_CAPBA)	GO:0016020	membrane	CC	SP1		Solyc07g041430	SNF2 family domain/helicase domain protein (AHRD V3.3 *-* J2ELW1_PSEFL)	GO:0032559	adenyl ribonucleotide binding	MF	SP2		Solyc02g077570	MLO-like protein (AHRD V3.3 *** A0A1C9A1H9_SOLLC)	GO:0016021	integral component of membrane	CC	SP3		Solyc01g086770	Major facilitator superfamily protein (AHRD V3.3 --* AT3G19940.1)	GO:0016021	integral component of membrane	CC	SP4		Solyc02g062330	Kinesin-like protein (AHRD V3.3 *** A0A2G2XB42_CAPBA)	GO:0032559	adenyl ribonucleotide binding	MF	SLC1
Solyc03g093400	Sugar transporter protein 15	GO:0016020	membrane	CC	SP1		Solyc07g044930	DExH-box ATP-dependent RNA helicase DExH6-like (AHRD V3.3 *** A0A2I4HVT2_9ROSI)	GO:0032559	adenyl ribonucleotide binding	MF	SP2		Solyc02g082080	Copper transporter (AHRD V3.3 *** E9LK45_VITVI)	GO:0016021	integral component of membrane	CC	SP3		Solyc01g094680	Signal peptide peptidase-like 4 (AHRD V3.3 *** A0A2G3BSX8_CAPCH)	GO:0016021	integral component of membrane	CC	SP4		Solyc02g062700	ATPase family AAA domain-containing protein 3-like (AHRD V3.3 *** A0A2I4E883_9ROSI)	GO:0032559	adenyl ribonucleotide binding	MF	SLC1
Solyc03g096000	Clathrin heavy chain (AHRD V3.3 *** A0A2G3CUD9_CAPCH)	GO:0016020	membrane	CC	SP1		Solyc07g047910	MAP kinase kinase kinase 48	GO:0032559	adenyl ribonucleotide binding	MF	SP2		Solyc02g085170	Sugar facilitator protein 10	GO:0016021	integral component of membrane	CC	SP3		Solyc01g098190	(Sodium/potassium)/proton exchanger 4	GO:0016021	integral component of membrane	CC	SP4		Solyc02g067030	SNF1	GO:0032559	adenyl ribonucleotide binding	MF	SLC1
Solyc03g097570	Bidirectional sugar transporter SWEET (AHRD V3.3 *** A0A142DVH6_SOLTU)	GO:0016020	membrane	CC	SP1		Solyc07g051960	SNF2-related (AHRD V3.3 *-* A0A200QH53_9MAGN)	GO:0032559	adenyl ribonucleotide binding	MF	SP2		Solyc02g086160	plastidic glucose translocator 1	GO:0016021	integral component of membrane	CC	SP3		Solyc01g098500	Sugar facilitator protein 5	GO:0016021	integral component of membrane	CC	SP4		Solyc02g069140	Leucine--tRNA ligase, cytoplasmic (AHRD V3.3 *** A0A2G2XZ91_CAPAN)	GO:0032559	adenyl ribonucleotide binding	MF	SLC1
Solyc03g097590	Bidirectional sugar transporter SWEET (AHRD V3.3 *** M1D4D4_SOLTU)	GO:0016020	membrane	CC	SP1		Solyc07g052000	Helicase/SNF2 domain-containing protein (AHRD V3.3 *-* K9NNC1_9PSED)	GO:0032559	adenyl ribonucleotide binding	MF	SP2		Solyc02g087060	WAT1-related protein (AHRD V3.3 *** K4BBL3_SOLLC)	GO:0016021	integral component of membrane	CC	SP3		Solyc01g102520	MLO-like protein (AHRD V3.3 *** K4B1I0_SOLLC)	GO:0016021	integral component of membrane	CC	SP4		Solyc02g070100	RNA helicase DEAD7	GO:0032559	adenyl ribonucleotide binding	MF	SLC1
Solyc03g097600	Bidirectional sugar transporter SWEET (AHRD V3.3 *** M1D4D5_SOLTU)	GO:0016020	membrane	CC	SP1		Solyc07g052010	SNF2 domain-containing protein / helicase domain-containing protein / zinc finger protein-like protein (AHRD V3.3 *-* A0A1I9LTA6_ARATH)	GO:0032559	adenyl ribonucleotide binding	MF	SP2		Solyc02g088230	Phosphate transporter PHO1-like protein 9 (AHRD V3.3 *** A0A2G2V9D0_CAPBA)	GO:0016021	integral component of membrane	CC	SP3		Solyc01g104750	WAT1-related protein (AHRD V3.3 *** K4B247_SOLLC)	GO:0016021	integral component of membrane	CC	SP4		Solyc02g070410	Disease resistance protein (AHRD V3.3 *** A0A2U1M2V8_ARTAN)	GO:0032559	adenyl ribonucleotide binding	MF	SLC1
Solyc03g019760	ABC transporter G family member 11 (AHRD V3.3 *** A0A2G3AW36_CAPCH)	GO:0016020	membrane	CC	SP1		Solyc07g052020	BnaAnng12340D protein (AHRD V3.3 *** A0A078IU57_BRANA)	GO:0032559	adenyl ribonucleotide binding	MF	SP2		Solyc03g005480	WAT1-related protein (AHRD V3.3 *** K4BDX2_SOLLC)	GO:0016021	integral component of membrane	CC	SP3		Solyc01g111840	Major facilitator superfamily protein (AHRD V3.3 *** A0A1P8BEX6_ARATH)	GO:0016021	integral component of membrane	CC	SP4		Solyc02g070780	DNA helicase (AHRD V3.3 *** A0A2G2XDX1_CAPBA)	GO:0032559	adenyl ribonucleotide binding	MF	SLC1
Solyc03g111570	callose synthase 10 (AHRD V3.3 *** A0A2I4E5T8_9ROSI)	GO:0016020	membrane	CC	SP1		Solyc07g053010	Disease resistance protein (AHRD V3.3 *** A0A200QY03_9MAGN)	GO:0032559	adenyl ribonucleotide binding	MF	SP2		Solyc03g007040	K(+) efflux antiporter 5 (AHRD V3.3 *** A0A2G2X685_CAPBA)	GO:0016021	integral component of membrane	CC	SP3		Solyc02g020960	Photosystem I P700 chlorophyll a apoprotein A1 (AHRD V3.3 *** J7H3U2_CAPAN)	GO:0016021	integral component of membrane	CC	SP4		Solyc02g072310	Protein NSP-INTERACTING KINASE 1 (AHRD V3.3 *** A0A2G3A7N6_CAPAN)	GO:0032559	adenyl ribonucleotide binding	MF	SLC1
Solyc03g113690	ABC transporter G family member 23 (AHRD V3.3 *** A0A2G2WRI2_CAPBA)	GO:0016020	membrane	CC	SP1		Solyc07g055380	Disease resistance protein (TIR-NBS-LRR class) (AHRD V3.3 *** A0A2K3NQB9_TRIPR)	GO:0032559	adenyl ribonucleotide binding	MF	SP2		Solyc03g052990	Cation efflux protein (AHRD V3.3 *** A0A200PY73_9MAGN)	GO:0016021	integral component of membrane	CC	SP3		Solyc02g062890	polyol monosaccharide transporter 5	GO:0016021	integral component of membrane	CC	SP4		Solyc02g078170	Lectin receptor kinase (AHRD V3.3 *** A0A2K3NP35_TRIPR)	GO:0032559	adenyl ribonucleotide binding	MF	SLC1
Solyc03g114480	Tetraspanin (AHRD V3.3 *-* A0A200Q8V3_9MAGN)	GO:0016020	membrane	CC	SP1		Solyc07g055420	Receptor-like protein kinase (AHRD V3.3 *-* Q9LLN5_ORYSA)	GO:0032559	adenyl ribonucleotide binding	MF	SP2		Solyc03g093400	Sugar transporter protein 15	GO:0016021	integral component of membrane	CC	SP3		Solyc02g077570	MLO-like protein (AHRD V3.3 *** A0A1C9A1H9_SOLLC)	GO:0016021	integral component of membrane	CC	SP4		Solyc02g084890	Disease resistance RPP13-like protein 4 (AHRD V3.3 *** A0A2G2XGN6_CAPBA)	GO:0032559	adenyl ribonucleotide binding	MF	SLC1
Solyc03g117650	Phosphatidylinositol-glycan biosynthesis class F protein (AHRD V3.3 *** A0A1J3CLV4_NOCCA)	GO:0016020	membrane	CC	SP1		Solyc07g062770	Tat-binding-like protein 7 (AHRD V3.3 *** A0A2G3C1P2_CAPCH)	GO:0032559	adenyl ribonucleotide binding	MF	SP2		Solyc03g097590	Bidirectional sugar transporter SWEET (AHRD V3.3 *** M1D4D4_SOLTU)	GO:0016021	integral component of membrane	CC	SP3		Solyc02g082080	Copper transporter (AHRD V3.3 *** E9LK45_VITVI)	GO:0016021	integral component of membrane	CC	SP4		Solyc02g086660	RNA helicase DEAD10	GO:0032559	adenyl ribonucleotide binding	MF	SLC1
Solyc04g007590	WAT1-related protein (AHRD V3.3 *** K4BNR6_SOLLC)	GO:0016020	membrane	CC	SP1		Solyc07g063810	G-type lectin S-receptor-like serine/threonine-protein kinase (AHRD V3.3 *-* A0A2G3C314_CAPCH)	GO:0032559	adenyl ribonucleotide binding	MF	SP2		Solyc03g097600	Bidirectional sugar transporter SWEET (AHRD V3.3 *** M1D4D5_SOLTU)	GO:0016021	integral component of membrane	CC	SP3		Solyc02g085170	Sugar facilitator protein 10	GO:0016021	integral component of membrane	CC	SP4		Solyc02g086670	Shaggy-related protein kinase gamma (AHRD V3.3 *** A0A2G3D9D8_CAPCH)	GO:0032559	adenyl ribonucleotide binding	MF	SLC1
Solyc04g008340	IAA-alanine resistance protein 1 (AHRD V3.3 *** A0A1U8GMT9_CAPAN)	GO:0016020	membrane	CC	SP1		Solyc07g064820	MAP kinase kinase kinase 59	GO:0032559	adenyl ribonucleotide binding	MF	SP2		Solyc03g114480	Tetraspanin (AHRD V3.3 *-* A0A200Q8V3_9MAGN)	GO:0016021	integral component of membrane	CC	SP3		Solyc02g086160	plastidic glucose translocator 1	GO:0016021	integral component of membrane	CC	SP4		Solyc02g093100	Leucine-rich repeat protein kinase family protein (AHRD V3.3 *** A0A2U1N4I0_ARTAN)	GO:0032559	adenyl ribonucleotide binding	MF	SLC1
Solyc04g009760	Core-2 i-branching beta-n-acetylglucosaminyltransferase family protein (AHRD V3.3 *** A0A2K3MQ33_TRIPR)	GO:0016020	membrane	CC	SP1		Solyc07g065210	kinesin related protein	GO:0032559	adenyl ribonucleotide binding	MF	SP2		Solyc04g011340	WAT1-related protein (AHRD V3.3 *** K4BPI9_SOLLC)	GO:0016021	integral component of membrane	CC	SP3		Solyc02g087060	WAT1-related protein (AHRD V3.3 *** K4BBL3_SOLLC)	GO:0016021	integral component of membrane	CC	SP4		Solyc03g006030	LRR receptor-like serine/threonine-protein kinase EFR (AHRD V3.3 *** A0A1U8GGG3_CAPAN)	GO:0032559	adenyl ribonucleotide binding	MF	SLC1
Solyc04g011340	WAT1-related protein (AHRD V3.3 *** K4BPI9_SOLLC)	GO:0016020	membrane	CC	SP1		Solyc07g065880	Kinesin KP1 (AHRD V3.3 *** A0A2G2WFS9_CAPBA)	GO:0032559	adenyl ribonucleotide binding	MF	SP2		Solyc04g039810	Photosystem I assembly protein Ycf4 (AHRD V3.3 *** A0A2G3BYP9_CAPCH)	GO:0016021	integral component of membrane	CC	SP3		Solyc02g088230	Phosphate transporter PHO1-like protein 9 (AHRD V3.3 *** A0A2G2V9D0_CAPBA)	GO:0016021	integral component of membrane	CC	SP4		Solyc03g007760	P-loop containing nucleoside triphosphate hydrolases superfamily protein (AHRD V3.3 *** F4JKF8_ARATH)	GO:0032559	adenyl ribonucleotide binding	MF	SLC1
Solyc04g018090	Sodium/hydrogen exchanger, putative, expressed (AHRD V3.3 *-* D8L9T1_WHEAT)	GO:0016020	membrane	CC	SP1		Solyc08g005500	NBS-LRR protein (AHRD V3.3 *** Q9SM52_SOLAC)	GO:0032559	adenyl ribonucleotide binding	MF	SP2		Solyc04g025750	WAT1-related protein (AHRD V3.3 *** K4BR19_SOLLC)	GO:0016021	integral component of membrane	CC	SP3		Solyc03g005480	WAT1-related protein (AHRD V3.3 *** K4BDX2_SOLLC)	GO:0016021	integral component of membrane	CC	SP4		Solyc03g078520	LRR receptor-like kinase (AHRD V3.3 *** A0A072TVB6_MEDTR)	GO:0032559	adenyl ribonucleotide binding	MF	SLC1
Solyc04g039810	Photosystem I assembly protein Ycf4 (AHRD V3.3 *** A0A2G3BYP9_CAPCH)	GO:0016020	membrane	CC	SP1		Solyc08g013970	Disease resistance protein (CC-NBS-LRR class) family (AHRD V3.3 *** A0A1P8AW79_ARATH)	GO:0032559	adenyl ribonucleotide binding	MF	SP2		Solyc04g071400	WAT1-related protein (AHRD V3.3 *** K4BTD2_SOLLC)	GO:0016021	integral component of membrane	CC	SP3		Solyc03g043930	Heptahelical transmembrane protein 4 (AHRD V3.3 *** A0A1J3DWA9_NOCCA)	GO:0016021	integral component of membrane	CC	SP4		Solyc03g098400	Receptor-like protein kinase (AHRD V3.3 *** A0A2R6P698_ACTCH)	GO:0032559	adenyl ribonucleotide binding	MF	SLC1
Solyc04g025750	WAT1-related protein (AHRD V3.3 *** K4BR19_SOLLC)	GO:0016020	membrane	CC	SP1		Solyc08g042030	Kinesin-like protein (AHRD V3.3 *** A0A328E6H2_9ASTE)	GO:0032559	adenyl ribonucleotide binding	MF	SP2		Solyc04g078040	Peroxisomal membrane 22 kDa (Mpv17/PMP22) family protein (AHRD V3.3 *** A0A2U1NNX3_ARTAN)	GO:0016021	integral component of membrane	CC	SP3		Solyc03g045090	dihydroflavonol 4-reductase/flavanone protein (AHRD V3.3 *** AT3G02420.1)	GO:0016021	integral component of membrane	CC	SP4		Solyc03g112910	Pantothenate kinase 2 (AHRD V3.3 *** A0A0K9S3P1_SPIOL)	GO:0032559	adenyl ribonucleotide binding	MF	SLC1
Solyc04g050440	ammonium transporter	GO:0016020	membrane	CC	SP1		Solyc08g061000	DEAD-box ATP-dependent RNA helicase 15 (AHRD V3.3 *** A0A2G2YWF8_CAPAN)	GO:0032559	adenyl ribonucleotide binding	MF	SP2		Solyc04g080750	TRAM, LAG1 and CLN8 (TLC) lipid-sensing domain containing protein (AHRD V3.3 *** F4HWQ7_ARATH)	GO:0016021	integral component of membrane	CC	SP3		Solyc03g097590	Bidirectional sugar transporter SWEET (AHRD V3.3 *** M1D4D4_SOLTU)	GO:0016021	integral component of membrane	CC	SP4		Solyc03g114370	RNA helicase DEAD13	GO:0032559	adenyl ribonucleotide binding	MF	SLC1
Solyc04g071400	WAT1-related protein (AHRD V3.3 *** K4BTD2_SOLLC)	GO:0016020	membrane	CC	SP1		Solyc08g061340	SNF2 domain-containing protein CLASSY 4-like (AHRD V3.3 *-* A0A2I4G110_9ROSI)	GO:0032559	adenyl ribonucleotide binding	MF	SP2		Solyc05g005830	WAT1-related protein (AHRD V3.3 *** K4BWB0_SOLLC)	GO:0016021	integral component of membrane	CC	SP3		Solyc03g097600	Bidirectional sugar transporter SWEET (AHRD V3.3 *** M1D4D5_SOLTU)	GO:0016021	integral component of membrane	CC	SP4		Solyc03g123800	MAP kinase kinase 2	GO:0032559	adenyl ribonucleotide binding	MF	SLC1
Solyc04g071650	Cellulose synthase (AHRD V3.3 *** K4BTF5_SOLLC)	GO:0016020	membrane	CC	SP1		Solyc08g061410	SNF2 domain-containing protein CLASSY 4-like (AHRD V3.3 *-* A0A2I4G110_9ROSI)	GO:0032559	adenyl ribonucleotide binding	MF	SP2		Solyc05g005840	WAT1-related protein (AHRD V3.3 *** K4BWB1_SOLLC)	GO:0016021	integral component of membrane	CC	SP3		Solyc03g113050	LAG1 longevity assurance-like protein 1 (AHRD V3.3 *** A0A2G2WRI1_CAPBA)	GO:0016021	integral component of membrane	CC	SP4		Solyc04g007030	Disease resistance protein (AHRD V3.3 *** A0A2U1N8H9_ARTAN)	GO:0032559	adenyl ribonucleotide binding	MF	SLC1
Solyc04g078230	Metal transporter (AHRD V3.3 *-* G5DVW2_SILLA)	GO:0016020	membrane	CC	SP1		Solyc08g062850	Protein Ycf2 (AHRD V3.3 *-* A0A172MBP1_9SOLA)	GO:0032559	adenyl ribonucleotide binding	MF	SP2		Solyc05g007980	Sulfate transporter (AHRD V3.3 *** A1YKF8_BRASY)	GO:0016021	integral component of membrane	CC	SP3		Solyc03g114480	Tetraspanin (AHRD V3.3 *-* A0A200Q8V3_9MAGN)	GO:0016021	integral component of membrane	CC	SP4		Solyc04g007320	Disease resistance protein (TIR-NBS-LRR class) (AHRD V3.3 *** A0A2U1PW75_ARTAN)	GO:0032559	adenyl ribonucleotide binding	MF	SLC1
Solyc04g079510	Major facilitator superfamily protein (AHRD V3.3 *** A0A2U1PWN6_ARTAN)	GO:0016020	membrane	CC	SP1		Solyc08g066210	receptor-like protein kinase HSL1 (AHRD V3.3 *** A0A2G2YX65_CAPAN)	GO:0032559	adenyl ribonucleotide binding	MF	SP2		Solyc05g008060	SlPIN4	GO:0016021	integral component of membrane	CC	SP3		Solyc04g007590	WAT1-related protein (AHRD V3.3 *** K4BNR6_SOLLC)	GO:0016021	integral component of membrane	CC	SP4		Solyc04g007880	Cysteine-rich receptor-like protein kinase 10 (AHRD V3.3 *** A0A2G3CFD2_CAPCH)	GO:0032559	adenyl ribonucleotide binding	MF	SLC1
Solyc04g080000	peroxisomal membrane protein 11A (AHRD V3.3 *** A0A2I4F4R2_9ROSI)	GO:0016020	membrane	CC	SP1		Solyc08g069070	Protein kinase-like protein (AHRD V3.3 *** Q8LCP0_ARATH)	GO:0032559	adenyl ribonucleotide binding	MF	SP2		Solyc05g010060	Phosphate transporter PHO1-3 (AHRD V3.3 *** A0A2G3B6L2_CAPCH)	GO:0016021	integral component of membrane	CC	SP3		Solyc04g015990	cation/H(+) antiporter 28-like (AHRD V3.3 *** A0A2I4E9X5_9ROSI)	GO:0016021	integral component of membrane	CC	SP4		Solyc04g008760	Homoserine kinase (AHRD V3.3 *** A0A2G2X9A7_CAPBA)	GO:0032559	adenyl ribonucleotide binding	MF	SLC1
Solyc04g080750	TRAM, LAG1 and CLN8 (TLC) lipid-sensing domain containing protein (AHRD V3.3 *** F4HWQ7_ARATH)	GO:0016020	membrane	CC	SP1		Solyc08g075640	Disease resistance protein RGA2 (AHRD V3.3 *** A0A1U8GK21_CAPAN)	GO:0032559	adenyl ribonucleotide binding	MF	SP2		Solyc05g013900	ABC transporter (AHRD V3.3 *-* A0A200RCU2_9MAGN)	GO:0016021	integral component of membrane	CC	SP3		Solyc04g039810	Photosystem I assembly protein Ycf4 (AHRD V3.3 *** A0A2G3BYP9_CAPCH)	GO:0016021	integral component of membrane	CC	SP4		Solyc04g009900	phosphoenolpyruvate carboxylase kinase	GO:0032559	adenyl ribonucleotide binding	MF	SLC1
Solyc04g082830	Auxin efflux carrier (AHRD V3.3 *** A0A200PR79_9MAGN)	GO:0016020	membrane	CC	SP1		Solyc08g077600	SNF2-related (AHRD V3.3 *** A0A200QQJ8_9MAGN)	GO:0032559	adenyl ribonucleotide binding	MF	SP2		Solyc05g017900	EamA domain-containing protein (AHRD V3.3 *-* A0A2U1MSW3_ARTAN)	GO:0016021	integral component of membrane	CC	SP3		Solyc04g025750	WAT1-related protein (AHRD V3.3 *** K4BR19_SOLLC)	GO:0016021	integral component of membrane	CC	SP4		Solyc04g026110	Disease resistance protein (AHRD V3.3 *** A0A200PUC6_9MAGN)	GO:0032559	adenyl ribonucleotide binding	MF	SLC1
Solyc05g005720	Potassium transporter (AHRD V3.3 *** A0A2G2VMI2_CAPBA)	GO:0016020	membrane	CC	SP1		Solyc08g077630	Protein kinase superfamily protein (AHRD V3.3 *** A0A2U1KAY9_ARTAN)	GO:0032559	adenyl ribonucleotide binding	MF	SP2		Solyc05g018870	Transmembrane 9 superfamily member (AHRD V3.3 *** A0A200PT05_9MAGN)	GO:0016021	integral component of membrane	CC	SP3		Solyc04g080750	TRAM, LAG1 and CLN8 (TLC) lipid-sensing domain containing protein (AHRD V3.3 *** F4HWQ7_ARATH)	GO:0016021	integral component of membrane	CC	SP4		Solyc04g025820	Disease resistance protein (AHRD V3.3 *-* A0A200PUC6_9MAGN)	GO:0032559	adenyl ribonucleotide binding	MF	SLC1
Solyc05g005830	WAT1-related protein (AHRD V3.3 *** K4BWB0_SOLLC)	GO:0016020	membrane	CC	SP1		Solyc08g077670	SNF2 domain-containing protein CLASSY 4-like (AHRD V3.3 *-* A0A2I4G110_9ROSI)	GO:0032559	adenyl ribonucleotide binding	MF	SP2		Solyc05g020010	Photosystem I P700 chlorophyll a apoprotein A2 (AHRD V3.3 *-* A0A0N9DZT7_9MAGN)	GO:0016021	integral component of membrane	CC	SP3		Solyc05g005840	WAT1-related protein (AHRD V3.3 *** K4BWB1_SOLLC)	GO:0016021	integral component of membrane	CC	SP4		Solyc04g024550	Protein Ycf2 (AHRD V3.3 *-* A0A167NIB9_9SOLA)	GO:0032559	adenyl ribonucleotide binding	MF	SLC1
Solyc05g005840	WAT1-related protein (AHRD V3.3 *** K4BWB1_SOLLC)	GO:0016020	membrane	CC	SP1		Solyc08g077780	Protein kinase (AHRD V3.3 *** O65765_CRAPL)	GO:0032559	adenyl ribonucleotide binding	MF	SP2		Solyc05g024260	Bidirectional sugar transporter SWEET (AHRD V3.3 *** A0A2G3C5C6_CAPCH)	GO:0016021	integral component of membrane	CC	SP3		Solyc05g007980	Sulfate transporter (AHRD V3.3 *** A1YKF8_BRASY)	GO:0016021	integral component of membrane	CC	SP4		Solyc04g045600	Protein kinase superfamily protein (AHRD V3.3 *** F4JTH2_ARATH)	GO:0032559	adenyl ribonucleotide binding	MF	SLC1
Solyc05g005870	WAT1-related protein (AHRD V3.3 *** K4BWB4_SOLLC)	GO:0016020	membrane	CC	SP1		Solyc08g077990	Kinase like protein (AHRD V3.3 *-* Q0WPK0_ARATH)	GO:0032559	adenyl ribonucleotide binding	MF	SP2		Solyc05g051920	Major facilitator superfamily (AHRD V3.3 *** A0A200QUR2_9MAGN)	GO:0016021	integral component of membrane	CC	SP3		Solyc05g008060	SlPIN4	GO:0016021	integral component of membrane	CC	SP4		Solyc04g050840	Protein Ycf2 (AHRD V3.3 *-* YCF2_IPOPU)	GO:0032559	adenyl ribonucleotide binding	MF	SLC1
Solyc05g005940	Protein NRT1/ PTR FAMILY 1.2 (AHRD V3.3 *** A0A1J3DU78_NOCCA)	GO:0016020	membrane	CC	SP1		Solyc08g081210	MAP kinase kinase kinase 66	GO:0032559	adenyl ribonucleotide binding	MF	SP2		Solyc05g053860	Organic cation/carnitine transporter 3 (AHRD V3.3 *** A0A2G2WUV1_CAPBA)	GO:0016021	integral component of membrane	CC	SP3		Solyc05g013900	ABC transporter (AHRD V3.3 *-* A0A200RCU2_9MAGN)	GO:0016021	integral component of membrane	CC	SP4		Solyc04g077510	Growth-regulating factor 8 (AHRD V3.3 *** A0A2G2ZR93_CAPAN)	GO:0032559	adenyl ribonucleotide binding	MF	SLC1
Solyc05g005970	Protein NRT1/ PTR FAMILY 1.2 (AHRD V3.3 *** A0A1J3DU78_NOCCA)	GO:0016020	membrane	CC	SP1		Solyc09g007330	DNA helicase mcm8-like protein (AHRD V3.3 *** A0A2K3P3V8_TRIPR)	GO:0032559	adenyl ribonucleotide binding	MF	SP2		Solyc05g056130	Dolichyl-diphosphooligosaccharide--protein glycosyltransferase subunit 1 (AHRD V3.3 *-* K4C2T7_SOLLC)	GO:0016021	integral component of membrane	CC	SP3		Solyc05g024260	Bidirectional sugar transporter SWEET (AHRD V3.3 *** A0A2G3C5C6_CAPCH)	GO:0016021	integral component of membrane	CC	SP4		Solyc04g081630	Heat shock protein 90 (AHRD V3.3 *-* A0A0A7LYT2_ALBBR)	GO:0032559	adenyl ribonucleotide binding	MF	SLC1
Solyc05g005980	protein NRT1/ PTR FAMILY 1.2-like (AHRD V3.3 *** A0A2I4HMB7_9ROSI)	GO:0016020	membrane	CC	SP1		Solyc09g011990	Lectin receptor kinase (AHRD V3.3 *** B8XSM9_WHEAT)	GO:0032559	adenyl ribonucleotide binding	MF	SP2		Solyc06g005580	Rhomboid-like protein (AHRD V3.3 *** A0A2G2WHZ7_CAPBA)	GO:0016021	integral component of membrane	CC	SP3		Solyc05g051630	RFT1 (AHRD V3.3 *** A0A200RCA1_9MAGN)	GO:0016021	integral component of membrane	CC	SP4		Solyc05g005020	Alpha-Glucan Water Dikinase	GO:0032559	adenyl ribonucleotide binding	MF	SLC1
Solyc05g005990	Protein NRT1/ PTR FAMILY 1.1 (AHRD V3.3 *-* PTR32_ARATH)	GO:0016020	membrane	CC	SP1		Solyc09g014710	Protein kinase domain (AHRD V3.3 *** A0A200PR58_9MAGN)	GO:0032559	adenyl ribonucleotide binding	MF	SP2		Solyc06g009950	Photosystem I P700 chlorophyll a apoprotein A2 (AHRD V3.3 *-* A0A0N9DZT7_9MAGN)	GO:0016021	integral component of membrane	CC	SP3		Solyc05g051920	Major facilitator superfamily (AHRD V3.3 *** A0A200QUR2_9MAGN)	GO:0016021	integral component of membrane	CC	SP4		Solyc05g005800	Threonine--tRNA ligase, cytoplasmic (AHRD V3.3 *** A0A2G2VMD7_CAPBA)	GO:0032559	adenyl ribonucleotide binding	MF	SLC1
Solyc05g006000	protein NRT1/ PTR FAMILY 1.2-like (AHRD V3.3 *** A0A2I4HMB7_9ROSI)	GO:0016020	membrane	CC	SP1		Solyc09g018060	MAP kinase kinase kinase 69	GO:0032559	adenyl ribonucleotide binding	MF	SP2		Solyc06g011660	Protein zinc induced facilitator-like 1-like (AHRD V3.3 *-* A0A2K3NCG9_TRIPR)	GO:0016021	integral component of membrane	CC	SP3		Solyc05g053860	Organic cation/carnitine transporter 3 (AHRD V3.3 *** A0A2G2WUV1_CAPBA)	GO:0016021	integral component of membrane	CC	SP4		Solyc05g006130	RNA helicase DEAD17	GO:0032559	adenyl ribonucleotide binding	MF	SLC1
Solyc05g006920	Protein NRT1/ PTR FAMILY 2.13 (AHRD V3.3 *** A0A1U8EVJ4_CAPAN)	GO:0016020	membrane	CC	SP1		Solyc09g060110	Protein kinase domain (AHRD V3.3 *** A0A200PPE5_9MAGN)	GO:0032559	adenyl ribonucleotide binding	MF	SP2		Solyc06g060840	Oleosin (AHRD V3.3 *** A0A1U8H204_CAPAN)	GO:0016021	integral component of membrane	CC	SP3		Solyc05g054740	Sulfate transporter (AHRD V3.3 *** Q93YK5_BRANA)	GO:0016021	integral component of membrane	CC	SP4		Solyc05g007470	P-loop containing nucleoside triphosphate hydrolases superfamily protein (AHRD V3.3 *** A0A2U1QF48_ARTAN)	GO:0032559	adenyl ribonucleotide binding	MF	SLC1
Solyc05g006990	Major facilitator superfamily protein (AHRD V3.3 *** A0A1P8AT47_ARATH)	GO:0016020	membrane	CC	SP1		Solyc09g064680	NB-LRR tospovirus immune receptor (AHRD V3.3 *-* A0A221IWV0_9SOLN)	GO:0032559	adenyl ribonucleotide binding	MF	SP2		Solyc06g067900	HCO3-transporter family (AHRD V3.3 *-* A0A2U1LER8_ARTAN)	GO:0016021	integral component of membrane	CC	SP3		Solyc05g056130	Dolichyl-diphosphooligosaccharide--protein glycosyltransferase subunit 1 (AHRD V3.3 *-* K4C2T7_SOLLC)	GO:0016021	integral component of membrane	CC	SP4		Solyc05g007990	P-loop containing nucleoside triphosphate hydrolases superfamily protein (AHRD V3.3 *** A0A178VWR3_ARATH)	GO:0032559	adenyl ribonucleotide binding	MF	SLC1
Solyc05g007500	CAAX amino terminal protease family protein (AHRD V3.3 *** A0A2U1P5P7_ARTAN)	GO:0016020	membrane	CC	SP1		Solyc09g065570	Serine/threonine-protein kinase Nek2 (AHRD V3.3 *** A0A1U8G1X8_CAPAN)	GO:0032559	adenyl ribonucleotide binding	MF	SP2		Solyc06g074310	Transmembrane 9 superfamily member (AHRD V3.3 *** A0A2G2VAU9_CAPBA)	GO:0016021	integral component of membrane	CC	SP3		Solyc06g009940	Photosystem I P700 chlorophyll a apoprotein A1 (AHRD V3.3 *-* J7H3U2_CAPAN)	GO:0016021	integral component of membrane	CC	SP4		Solyc05g008020	mitogen-activated protein kinase 15	GO:0032559	adenyl ribonucleotide binding	MF	SLC1
Solyc05g007980	Sulfate transporter (AHRD V3.3 *** A1YKF8_BRASY)	GO:0016020	membrane	CC	SP1		Solyc09g066480	Protein CHROMATIN REMODELING 8 (AHRD V3.3 *-* A0A2G2VY38_CAPBA)	GO:0032559	adenyl ribonucleotide binding	MF	SP2		Solyc06g082230	cation/H(+) antiporter 14-like (AHRD V3.3 *** A0A2I4FA29_9ROSI)	GO:0016021	integral component of membrane	CC	SP3		Solyc06g009950	Photosystem I P700 chlorophyll a apoprotein A2 (AHRD V3.3 *-* A0A0N9DZT7_9MAGN)	GO:0016021	integral component of membrane	CC	SP4		Solyc05g008040	ATP-dependent DNA helicase RecG (AHRD V3.3 *** A0A1J3J3M9_NOCCA)	GO:0032559	adenyl ribonucleotide binding	MF	SLC1
Solyc05g008060	SlPIN4	GO:0016020	membrane	CC	SP1		Solyc09g074830	protein kinase WEE1	GO:0032559	adenyl ribonucleotide binding	MF	SP2		Solyc07g005200	Synaptobrevin-like protein (AHRD V3.3 *** A0A2U1NP32_ARTAN)	GO:0016021	integral component of membrane	CC	SP3		Solyc06g011660	Protein zinc induced facilitator-like 1-like (AHRD V3.3 *-* A0A2K3NCG9_TRIPR)	GO:0016021	integral component of membrane	CC	SP4		Solyc05g008200	1-phosphatidylinositol-3-phosphate 5-kinase FAB1A (AHRD V3.3 *-* A0A2I0WJB6_9ASPA)	GO:0032559	adenyl ribonucleotide binding	MF	SLC1
Solyc05g008500	Protein DETOXIFICATION (AHRD V3.3 *** A0A0K9S336_SPIOL)	GO:0016020	membrane	CC	SP1		Solyc09g091180	60 kDa chaperonin (AHRD V3.3 *** Q8H903_ORYSJ)	GO:0032559	adenyl ribonucleotide binding	MF	SP2		Solyc07g005715	Low temperature and salt responsive protein family (AHRD V3.3 -** AT4G30660.2)	GO:0016021	integral component of membrane	CC	SP3		Solyc06g060580	Bidirectional sugar transporter SWEET (AHRD V3.3 *** A0A142DVF9_SOLTU)	GO:0016021	integral component of membrane	CC	SP4		Solyc05g008950	Protein kinase family protein (AHRD V3.3 *-* A0A1P8BDK9_ARATH)	GO:0032559	adenyl ribonucleotide binding	MF	SLC1
Solyc05g009110	Core-2 i-branching beta-n-acetylglucosaminyltransferase family protein (AHRD V3.3 *** A0A2K3MN76_TRIPR)	GO:0016020	membrane	CC	SP1		Solyc09g091260	Leucine-rich repeat receptor-like protein kinase (AHRD V3.3 *** A0A2R6PXD2_ACTCH)	GO:0032559	adenyl ribonucleotide binding	MF	SP2		Solyc07g006280	Tetraspanin (AHRD V3.3 *** A0A200Q8V3_9MAGN)	GO:0016021	integral component of membrane	CC	SP3		Solyc06g060840	Oleosin (AHRD V3.3 *** A0A1U8H204_CAPAN)	GO:0016021	integral component of membrane	CC	SP4		Solyc05g009100	Leucine-rich repeat receptor-like protein kinase (AHRD V3.3 *** A0A2R6PBA1_ACTCH)	GO:0032559	adenyl ribonucleotide binding	MF	SLC1
Solyc05g009270	3-ketoacyl-CoA synthase (AHRD V3.3 *** A0A2G3B5Z8_CAPCH)	GO:0016020	membrane	CC	SP1		Solyc09g091650	Replication factor C subunit 1 (AHRD V3.3 *-* A0A1Z5JWY4_FISSO)	GO:0032559	adenyl ribonucleotide binding	MF	SP2		Solyc07g008200	Equilibrative nucleotide transporter 8 (AHRD V3.3 *** A0A2G3BY58_CAPCH)	GO:0016021	integral component of membrane	CC	SP3		Solyc06g069320	Tetraspanin (AHRD V3.3 *** A0A200Q8V3_9MAGN)	GO:0016021	integral component of membrane	CC	SP4		Solyc05g010240	Chaperonin-60 beta4 (AHRD V3.3 *** A0A0F7J500_9ROSI)	GO:0032559	adenyl ribonucleotide binding	MF	SLC1
Solyc05g013020	Galactosyl transferase GMA12/MNN10 family protein (AHRD V3.3 *** A0A2U1L978_ARTAN)	GO:0016020	membrane	CC	SP1		Solyc09g092410	Disease resistance protein (TIR-NBS-LRR class) (AHRD V3.3 *** A0A2K3PDT8_TRIPR)	GO:0032559	adenyl ribonucleotide binding	MF	SP2		Solyc07g014700	Dolichyl-diphosphooligosaccharide--protein glycosyltransferase subunit 2 (AHRD V3.3 *** A0A2G2WC86_CAPBA)	GO:0016021	integral component of membrane	CC	SP3		Solyc06g082230	cation/H(+) antiporter 14-like (AHRD V3.3 *** A0A2I4FA29_9ROSI)	GO:0016021	integral component of membrane	CC	SP4		Solyc05g010340	Uridine kinase (AHRD V3.3 *** A0A200QQP2_9MAGN)	GO:0032559	adenyl ribonucleotide binding	MF	SLC1
Solyc05g013450	Protein DETOXIFICATION (AHRD V3.3 *** A0A1Q3CW99_CEPFO)	GO:0016020	membrane	CC	SP1		Solyc09g098130	Spotted wilt resistance-5	GO:0032559	adenyl ribonucleotide binding	MF	SP2		Solyc07g024030	Polyol monosaccharide transporter 2	GO:0016021	integral component of membrane	CC	SP3		Solyc07g005200	Synaptobrevin-like protein (AHRD V3.3 *** A0A2U1NP32_ARTAN)	GO:0016021	integral component of membrane	CC	SP4		Solyc05g012130	Serine/threonine-protein kinase 4 (AHRD V3.3 *** A0A1U8ETU5_CAPAN)	GO:0032559	adenyl ribonucleotide binding	MF	SLC1
Solyc05g013460	Protein DETOXIFICATION (AHRD V3.3 *** A0A1Q3CW99_CEPFO)	GO:0016020	membrane	CC	SP1		Solyc09g098210	Disease resistance protein (AHRD V3.3 *-* A0A2U1N8H9_ARTAN)	GO:0032559	adenyl ribonucleotide binding	MF	SP2		Solyc07g056050	Transmembrane 9 superfamily member (AHRD V3.3 *** A0A2G2Z4P1_CAPAN)	GO:0016021	integral component of membrane	CC	SP3		Solyc07g005715	Low temperature and salt responsive protein family (AHRD V3.3 -** AT4G30660.2)	GO:0016021	integral component of membrane	CC	SP4		Solyc05g013260	PRF (AHRD V3.3 *-* Q96485_SOLLC)	GO:0032559	adenyl ribonucleotide binding	MF	SLC1
Solyc05g013510	Phosphate transporter (AHRD V3.3 *** Q6J2Q8_SOLTU)	GO:0016020	membrane	CC	SP1		Solyc10g006340	Serine/threonine-protein kinase PBS1 (AHRD V3.3 *** A0A2G2VR32_CAPBA)	GO:0032559	adenyl ribonucleotide binding	MF	SP2		Solyc07g063260	MLO-like protein (AHRD V3.3 *** K4CH09_SOLLC)	GO:0016021	integral component of membrane	CC	SP3		Solyc07g008200	Equilibrative nucleotide transporter 8 (AHRD V3.3 *** A0A2G3BY58_CAPCH)	GO:0016021	integral component of membrane	CC	SP4		Solyc05g013270	LescPth4 (AHRD V3.3 *** Q9LLD1_SOLLC)	GO:0032559	adenyl ribonucleotide binding	MF	SLC1
Solyc05g013900	ABC transporter (AHRD V3.3 *-* A0A200RCU2_9MAGN)	GO:0016020	membrane	CC	SP1		Solyc10g009070	RNA helicase DEAD32	GO:0032559	adenyl ribonucleotide binding	MF	SP2		Solyc08g008200	Cation/H(+) antiporter 18 (AHRD V3.3 *** A0A2G2W3C8_CAPBA)	GO:0016021	integral component of membrane	CC	SP3		Solyc07g014700	Dolichyl-diphosphooligosaccharide--protein glycosyltransferase subunit 2 (AHRD V3.3 *** A0A2G2WC86_CAPBA)	GO:0016021	integral component of membrane	CC	SP4		Solyc05g013280	Pseudomonas resistance	GO:0032559	adenyl ribonucleotide binding	MF	SLC1
Solyc05g017900	EamA domain-containing protein (AHRD V3.3 *-* A0A2U1MSW3_ARTAN)	GO:0016020	membrane	CC	SP1		Solyc10g009350	MAP kinase kinase kinase 73	GO:0032559	adenyl ribonucleotide binding	MF	SP2		Solyc08g043160	Protein TIC 214 (AHRD V3.3 *-* W5TZQ6_9LAMI)	GO:0016021	integral component of membrane	CC	SP3		Solyc07g015910	WAT1-related protein (AHRD V3.3 *** K4CCA8_SOLLC)	GO:0016021	integral component of membrane	CC	SP4		Solyc05g013770	PK12 protein kinase (AHRD V3.3 *** O49967_TOBAC)	GO:0032559	adenyl ribonucleotide binding	MF	SLC1
Solyc05g017930	Potassium channel (AHRD V3.3 *-* O24382_SOLTU)	GO:0016020	membrane	CC	SP1		Solyc10g012190	ABC transporter-like (AHRD V3.3 *** A0A200QQE5_9MAGN)	GO:0032559	adenyl ribonucleotide binding	MF	SP2		Solyc08g029290	Cytochrome c oxidase subunit 1 (AHRD V3.3 *-* F2XDK7_9FLOR)	GO:0016021	integral component of membrane	CC	SP3		Solyc08g008430	NAD(P)-binding Rossmann-fold superfamily protein (AHRD V3.3 *** A0A2U1L921_ARTAN),Pfam:PF13561	GO:0016021	integral component of membrane	CC	SP4		Solyc05g013900	ABC transporter (AHRD V3.3 *-* A0A200RCU2_9MAGN)	GO:0032559	adenyl ribonucleotide binding	MF	SLC1
Solyc05g018870	Transmembrane 9 superfamily member (AHRD V3.3 *** A0A200PT05_9MAGN)	GO:0016020	membrane	CC	SP1		Solyc10g018990	Protein Ycf2 (AHRD V3.3 *-* A0A2G2VDC7_CAPBA)	GO:0032559	adenyl ribonucleotide binding	MF	SP2		Solyc08g029280	Cytochrome c oxidase subunit 1 (AHRD V3.3 *** A0A2G2Y6A9_CAPAN)	GO:0016021	integral component of membrane	CC	SP3		Solyc08g065360	K(+) efflux antiporter 6 (AHRD V3.3 *** A0A1J3DC07_NOCCA)	GO:0016021	integral component of membrane	CC	SP4		Solyc05g015040	RNA helicase DEAH-box 15	GO:0032559	adenyl ribonucleotide binding	MF	SLC1
Solyc05g024260	Bidirectional sugar transporter SWEET (AHRD V3.3 *** A0A2G3C5C6_CAPCH)	GO:0016020	membrane	CC	SP1		Solyc10g050050	Disease resistance protein (AHRD V3.3 *-* A0A200QRC8_9MAGN)	GO:0032559	adenyl ribonucleotide binding	MF	SP2		Solyc08g066920	ADP,ATP carrier protein (AHRD V3.3 *-* A0A2G2Y8J4_CAPAN)	GO:0016021	integral component of membrane	CC	SP3		Solyc08g066040	Oleosin (AHRD V3.3 *** A0A2I4GNJ1_9ROSI)	GO:0016021	integral component of membrane	CC	SP4		Solyc05g015060	P-loop containing nucleoside triphosphate hydrolases superfamily protein (AHRD V3.3 *** A0A2U1NGS8_ARTAN)	GO:0032559	adenyl ribonucleotide binding	MF	SLC1
Solyc05g050360	Cyclic nucleotide-gated ion channel 1 (AHRD V3.3 *** A0A2G2WSK7_CAPBA)	GO:0016020	membrane	CC	SP1		Solyc10g050080	CDPK-related protein kinase (AHRD V3.3 *-* A0A1U8EC13_CAPAN)	GO:0032559	adenyl ribonucleotide binding	MF	SP2		Solyc08g068240	Phosphate transporter PHO1-like protein (AHRD V3.3 *** A0A2K3P505_TRIPR)	GO:0016021	integral component of membrane	CC	SP3		Solyc08g066920	ADP,ATP carrier protein (AHRD V3.3 *-* A0A2G2Y8J4_CAPAN)	GO:0016021	integral component of membrane	CC	SP4		Solyc05g041420	MAP kinase kinase kinase 36	GO:0032559	adenyl ribonucleotide binding	MF	SLC1
Solyc05g053590	Pleiotropic drug resistance protein (AHRD V3.3 *** C8CA13_CUCSA)	GO:0016020	membrane	CC	SP1		Solyc10g054940	Disease resistance protein (AHRD V3.3 *-* A0A200QRC8_9MAGN)	GO:0032559	adenyl ribonucleotide binding	MF	SP2		Solyc08g080200	SPX domain-containing protein (AHRD V3.3 *** D7MDY2_ARALL)	GO:0016021	integral component of membrane	CC	SP3		Solyc08g068240	Phosphate transporter PHO1-like protein (AHRD V3.3 *** A0A2K3P505_TRIPR)	GO:0016021	integral component of membrane	CC	SP4		Solyc05g044480	RNA helicase DEAH-box16	GO:0032559	adenyl ribonucleotide binding	MF	SLC1
Solyc05g053860	Organic cation/carnitine transporter 3 (AHRD V3.3 *** A0A2G2WUV1_CAPBA)	GO:0016020	membrane	CC	SP1		Solyc10g055080	Pvr4 (AHRD V3.3 *-* A0A1D5AHY8_CAPAN)	GO:0032559	adenyl ribonucleotide binding	MF	SP2		Solyc08g080300	Sugar transporter protein 6	GO:0016021	integral component of membrane	CC	SP3		Solyc09g008370	Major facilitator superfamily (AHRD V3.3 *** A0A2U1PF99_ARTAN)	GO:0016021	integral component of membrane	CC	SP4		Solyc05g047670	Protein Ycf2 (AHRD V3.3 *-* A0A172MBP1_9SOLA)	GO:0032559	adenyl ribonucleotide binding	MF	SLC1
Solyc05g054100	ER membrane protein complex subunit 3 (AHRD V3.3 *** A0A1U8F473_CAPAN)	GO:0016020	membrane	CC	SP1		Solyc10g055120	NB-ARC domains-containing protein (AHRD V3.3 *-* A0A2U1NDW3_ARTAN)	GO:0032559	adenyl ribonucleotide binding	MF	SP2		Solyc08g081810	Cation/H(+) antiporter 17 (AHRD V3.3 *** A0A2G2XJX1_CAPBA)	GO:0016021	integral component of membrane	CC	SP3		Solyc09g015320	Photosystem I assembly protein Ycf3 (AHRD V3.3 *-* H6T9Q1_MOLVE)	GO:0016021	integral component of membrane	CC	SP4		Solyc05g050430	Plant resistance protein (AHRD V3.3 *** O81136_SOLLC)	GO:0032559	adenyl ribonucleotide binding	MF	SLC1
Solyc05g055690	Sec24-like transport protein (AHRD V3.3 *** A0A2U1NGT5_ARTAN)	GO:0016020	membrane	CC	SP1		Solyc10g076530	Protein kinase domain (AHRD V3.3 *-* A0A200Q5X3_9MAGN)	GO:0032559	adenyl ribonucleotide binding	MF	SP2		Solyc08g081820	Cation/H(+) antiporter 19 (AHRD V3.3 *** A0A2G2XJH4_CAPBA)	GO:0016021	integral component of membrane	CC	SP3		Solyc09g018830	MLO-like protein (AHRD V3.3 *** M1BT43_SOLTU)	GO:0016021	integral component of membrane	CC	SP4		Solyc05g051540	ABC transporter G family member 11 (AHRD V3.3 *-* A0A2G2WTG8_CAPBA)	GO:0032559	adenyl ribonucleotide binding	MF	SLC1
Solyc05g055990	plasma membrane intrinsic protein 2.12	GO:0016020	membrane	CC	SP1		Solyc10g076550	Wall-associated receptor kinase 1 (AHRD V3.3 *-* A0A2G2Y6I2_CAPAN)	GO:0032559	adenyl ribonucleotide binding	MF	SP2		Solyc09g005920	Lung seven transmembrane receptor family protein (AHRD V3.3 *** A0A2U1P555_ARTAN)	GO:0016021	integral component of membrane	CC	SP3		Solyc09g059640	Photosystem I P700 chlorophyll a apoprotein A2 (AHRD V3.3 *-* A0A1U8QCD9_CAPAN)	GO:0016021	integral component of membrane	CC	SP4		Solyc05g053210	Non-specific serine/threonine protein kinase (AHRD V3.3 *** A0A2G2WU69_CAPBA)	GO:0032559	adenyl ribonucleotide binding	MF	SLC1
Solyc05g056130	Dolichyl-diphosphooligosaccharide--protein glycosyltransferase subunit 1 (AHRD V3.3 *-* K4C2T7_SOLLC)	GO:0016020	membrane	CC	SP1		Solyc10g076560	Wall-associated receptor kinase 1 (AHRD V3.3 *-* A0A2G2Y6I2_CAPAN)	GO:0032559	adenyl ribonucleotide binding	MF	SP2		Solyc09g008370	Major facilitator superfamily (AHRD V3.3 *** A0A2U1PF99_ARTAN)	GO:0016021	integral component of membrane	CC	SP3		Solyc09g073010	Phosphate transporter protein (AHRD V3.3 *** A0A0E3IET4_WHEAT)	GO:0016021	integral component of membrane	CC	SP4		Solyc05g055860	Serine/threonine-protein kinase (AHRD V3.3 *** A0A2G3CIV2_CAPCH)	GO:0032559	adenyl ribonucleotide binding	MF	SLC1
Solyc06g009950	Photosystem I P700 chlorophyll a apoprotein A2 (AHRD V3.3 *-* A0A0N9DZT7_9MAGN)	GO:0016020	membrane	CC	SP1		Solyc10g079630	P-loop containing nucleoside triphosphate hydrolases superfamily protein (AHRD V3.3 *** A0A2U1KTF4_ARTAN)	GO:0032559	adenyl ribonucleotide binding	MF	SP2		Solyc09g008780	Sulfite exporter TauE/SafE family protein (AHRD V3.3 *** A0A2U1KFX4_ARTAN)	GO:0016021	integral component of membrane	CC	SP3		Solyc09g074900	Dol-P-Man:Man(5)GlcNAc(2)-PP-Dol alpha-1,3-mannosyltransferase (AHRD V3.3 *** A0A1U8GCH1_CAPAN)	GO:0016021	integral component of membrane	CC	SP4		Solyc06g005990	ATP-dependent RNA helicase SKI2 (AHRD V3.3 *** A0A2G3C566_CAPCH)	GO:0032559	adenyl ribonucleotide binding	MF	SLC1
Solyc06g011660	Protein zinc induced facilitator-like 1-like (AHRD V3.3 *-* A0A2K3NCG9_TRIPR)	GO:0016020	membrane	CC	SP1		Solyc10g081640	Calcium-dependent protein kinase (AHRD V3.3 *** B8QUH1_GOSHI)	GO:0032559	adenyl ribonucleotide binding	MF	SP2		Solyc09g015340	Photosystem I P700 chlorophyll a apoprotein A1 (AHRD V3.3 *-* A0A2P1M807_9LAMI)	GO:0016021	integral component of membrane	CC	SP3		Solyc09g092120	Alkaline ceramidase (AHRD V3.3 *** ACER_ARATH)	GO:0016021	integral component of membrane	CC	SP4		Solyc06g008785	Plant resistance protein (AHRD V3.3 *** O81136_SOLLC)	GO:0032559	adenyl ribonucleotide binding	MF	SLC1
Solyc06g034290	Glycerol-3-phosphate transporter 1-like protein (AHRD V3.3 *** A0A2K3PR18_TRIPR)	GO:0016020	membrane	CC	SP1		Solyc10g081740	Calcium-dependent protein kinase (AHRD V3.3 *** B8QUH1_GOSHI)	GO:0032559	adenyl ribonucleotide binding	MF	SP2		Solyc09g031750	Phosphate transporter (AHRD V3.3 *** A0A2H4H6T0_MALDO)	GO:0016021	integral component of membrane	CC	SP3		Solyc10g005450	Equilibrative nucleotide transporter like (AHRD V3.3 *** A0A2R6QTM2_ACTCH)	GO:0016021	integral component of membrane	CC	SP4		Solyc06g008890	Receptor-like protein kinase (AHRD V3.3 *** A0A2K3LJ85_TRIPR)	GO:0032559	adenyl ribonucleotide binding	MF	SLC1
Solyc06g053890	3-ketoacyl-CoA synthase (AHRD V3.3 *** A0A2G2YDB4_CAPAN)	GO:0016020	membrane	CC	SP1		Solyc10g085110	Leucine-rich receptor-like kinase family protein (AHRD V3.3 *** G7KRB1_MEDTR)	GO:0032559	adenyl ribonucleotide binding	MF	SP2		Solyc09g063070	Tetraspanin/Peripherin (AHRD V3.3 *** A0A200PVL6_9MAGN)	GO:0016021	integral component of membrane	CC	SP3		Solyc10g008500	Peroxisomal membrane 22 kDa (Mpv17/PMP22) family protein (AHRD V3.3 *** A0A2U1PNL3_ARTAN)	GO:0016021	integral component of membrane	CC	SP4		Solyc06g062440	Disease resistance protein (AHRD V3.3 *** A0A2U1N8H9_ARTAN)	GO:0032559	adenyl ribonucleotide binding	MF	SLC1
Solyc06g060840	Oleosin (AHRD V3.3 *** A0A1U8H204_CAPAN)	GO:0016020	membrane	CC	SP1		Solyc10g085460	NBS-LRR resistance protein (AHRD V3.3 *** A0A2K3NVA3_TRIPR)	GO:0032559	adenyl ribonucleotide binding	MF	SP2		Solyc09g073010	Phosphate transporter protein (AHRD V3.3 *** A0A0E3IET4_WHEAT)	GO:0016021	integral component of membrane	CC	SP3		Solyc10g017890	Photosystem I chlorophyll a apoprotein A1 (AHRD V3.3 *** A0A2G2XQN6_CAPBA)	GO:0016021	integral component of membrane	CC	SP4		Solyc06g064660	Cyclin-dependent kinase C-1 (AHRD V3.3 *** A0A1U8GPD8_CAPAN)	GO:0032559	adenyl ribonucleotide binding	MF	SLC1
Solyc06g063200	glutamate receptor-like 2.4	GO:0016020	membrane	CC	SP1		Solyc10g086550	ATP-dependent zinc metalloprotease FTSH 3, mitochondrial (AHRD V3.3 *** A0A2G2YLB4_CAPAN)	GO:0032559	adenyl ribonucleotide binding	MF	SP2		Solyc09g074900	Dol-P-Man:Man(5)GlcNAc(2)-PP-Dol alpha-1,3-mannosyltransferase (AHRD V3.3 *** A0A1U8GCH1_CAPAN)	GO:0016021	integral component of membrane	CC	SP3		Solyc10g047170	sulfate transporter 1	GO:0016021	integral component of membrane	CC	SP4		Solyc06g064720	NB-LRR tospovirus immune receptor (AHRD V3.3 *** A0A221IWV0_9SOLN)	GO:0032559	adenyl ribonucleotide binding	MF	SLC1
Solyc06g065670	Pleiotropic drug resistance protein 4 (AHRD V3.3 *** A0A2G2WKR5_CAPBA)	GO:0016020	membrane	CC	SP1		Solyc11g006000	MAP kinase kinase kinase 80	GO:0032559	adenyl ribonucleotide binding	MF	SP2		Solyc10g017890	Photosystem I chlorophyll a apoprotein A1 (AHRD V3.3 *** A0A2G2XQN6_CAPBA)	GO:0016021	integral component of membrane	CC	SP3		Solyc10g078270	WAT1-related protein (AHRD V3.3 *** K4D269_SOLLC)	GO:0016021	integral component of membrane	CC	SP4		Solyc06g084160	Protein kinase domain (AHRD V3.3 *** A0A200Q4U8_9MAGN)	GO:0032559	adenyl ribonucleotide binding	MF	SLC1
Solyc06g065830	Transmembrane 9 superfamily member (AHRD V3.3 *** A0A2G2WKJ8_CAPBA)	GO:0016020	membrane	CC	SP1		Solyc11g006520	Disease resistance protein (AHRD V3.3 *** A0A2U1NYN9_ARTAN)	GO:0032559	adenyl ribonucleotide binding	MF	SP2		Solyc10g017910	Photosystem I P700 chlorophyll a apoprotein A2 (AHRD V3.3 *-* A0A1U8QCD9_CAPAN)	GO:0016021	integral component of membrane	CC	SP3		Solyc10g080980	WAT1-related protein (AHRD V3.3 *** K4D2Y5_SOLLC)	GO:0016021	integral component of membrane	CC	SP4		Solyc07g009190	Disease resistance protein (AHRD V3.3 *** A0A2U1N8H9_ARTAN)	GO:0032559	adenyl ribonucleotide binding	MF	SLC1
Solyc06g066560	tonoplast intrinsic protein 2.5	GO:0016020	membrane	CC	SP1		Solyc11g011080	Disease resistance protein (TIR-NBS-LRR class) (AHRD V3.3 *** A0A2K3NNZ4_TRIPR)	GO:0032559	adenyl ribonucleotide binding	MF	SP2		Solyc10g062060	Transport membrane protein (AHRD V3.3 *-* A0A0C5ARU2_HYONI)	GO:0016021	integral component of membrane	CC	SP3		Solyc10g080990	WAT1-related protein (AHRD V3.3 *** K4D2Y6_SOLLC)	GO:0016021	integral component of membrane	CC	SP4		Solyc07g018350	DNA mismatch repair protein MutS (AHRD V3.3 *** A0A200PNX5_9MAGN)	GO:0032559	adenyl ribonucleotide binding	MF	SLC1
Solyc06g067900	HCO3-transporter family (AHRD V3.3 *-* A0A2U1LER8_ARTAN)	GO:0016020	membrane	CC	SP1		Solyc11g011430	Protein Ycf2 (AHRD V3.3 *-* A0A2G3DB00_CAPCH)	GO:0032559	adenyl ribonucleotide binding	MF	SP2		Solyc10g078270	WAT1-related protein (AHRD V3.3 *** K4D269_SOLLC)	GO:0016021	integral component of membrane	CC	SP3		Solyc11g008200	Major facilitator superfamily (AHRD V3.3 *** A0A2U1MQP6_ARTAN)	GO:0016021	integral component of membrane	CC	SP4		Solyc07g039400	Disease resistance protein (CC-NBS-LRR) (AHRD V3.3 *-* E1UHL4_MUSBA)	GO:0032559	adenyl ribonucleotide binding	MF	SLC1
Solyc06g071570	Protein NRT1/ PTR FAMILY 2.9 (AHRD V3.3 *** A0A2G3C9R5_CAPCH)	GO:0016020	membrane	CC	SP1		Solyc11g013460	Dephospho-CoA kinase (AHRD V3.3 *** A0A1U8FC11_CAPAN)	GO:0032559	adenyl ribonucleotide binding	MF	SP2		Solyc10g078370	Auxin Efflux Facilitator 9	GO:0016021	integral component of membrane	CC	SP3		Solyc11g012930	WAT1-related protein (AHRD V3.3 *** K4D697_SOLLC)	GO:0016021	integral component of membrane	CC	SP4		Solyc07g047910	MAP kinase kinase kinase 48	GO:0032559	adenyl ribonucleotide binding	MF	SLC1
Solyc06g072100	ABC transporter (AHRD V3.3 *** Q6X4V5_GOSHI)	GO:0016020	membrane	CC	SP1		Solyc11g013570	Katanin p60 ATPase-containing subunit A1 (AHRD V3.3 *** D7U0Q4_VITVI)	GO:0032559	adenyl ribonucleotide binding	MF	SP2		Solyc10g080980	WAT1-related protein (AHRD V3.3 *** K4D2Y5_SOLLC)	GO:0016021	integral component of membrane	CC	SP3		Solyc11g021180	Protein TIC 214 (AHRD V3.3 *-* J7H3X3_CAPAN)	GO:0016021	integral component of membrane	CC	SP4		Solyc07g049700	Disease resistance protein (AHRD V3.3 *** A0A2U1N8H9_ARTAN)	GO:0032559	adenyl ribonucleotide binding	MF	SLC1
Solyc06g072130	tonoplast intrinsic protein 3.1	GO:0016020	membrane	CC	SP1		Solyc11g017280	leucine-rich repeat receptor-like tyrosine-protein kinase PXC3 (AHRD V3.3 *** A0A1U8GF47_CAPAN)	GO:0032559	adenyl ribonucleotide binding	MF	SP2		Solyc10g080990	WAT1-related protein (AHRD V3.3 *** K4D2Y6_SOLLC)	GO:0016021	integral component of membrane	CC	SP3		Solyc11g021310	Protein TIC 214 (AHRD V3.3 *-* TI214_TOBAC)	GO:0016021	integral component of membrane	CC	SP4		Solyc07g051960	SNF2-related (AHRD V3.3 *-* A0A200QH53_9MAGN)	GO:0032559	adenyl ribonucleotide binding	MF	SLC1
Solyc06g074310	Transmembrane 9 superfamily member (AHRD V3.3 *** A0A2G2VAU9_CAPBA)	GO:0016020	membrane	CC	SP1		Solyc11g020260	Receptor-kinase, putative (AHRD V3.3 *** B9SZK5_RICCO)	GO:0032559	adenyl ribonucleotide binding	MF	SP2		Solyc11g005430	WAT1-related protein (AHRD V3.3 *** K4D4F6_SOLLC)	GO:0016021	integral component of membrane	CC	SP3		Solyc11g044690	Protein TIC 214 (AHRD V3.3 *-* TI214_SOLTU)	GO:0016021	integral component of membrane	CC	SP4		Solyc07g052000	Helicase/SNF2 domain-containing protein (AHRD V3.3 *-* K9NNC1_9PSED)	GO:0032559	adenyl ribonucleotide binding	MF	SLC1
Solyc06g075500	Protein NRT1/ PTR FAMILY 2.7 (AHRD V3.3 *** A0A1U8H096_CAPAN)	GO:0016020	membrane	CC	SP1		Solyc11g050800	Katanin p60 ATPase-containing subunit A1 (AHRD V3.3 *** A0A328D796_9ASTE)	GO:0032559	adenyl ribonucleotide binding	MF	SP2		Solyc11g007140	Major facilitator superfamily (AHRD V3.3 *** A0A200Q6B3_9MAGN)	GO:0016021	integral component of membrane	CC	SP3		Solyc11g044680	Protein TIC 214 (AHRD V3.3 *-* K4EQH9_DATST)	GO:0016021	integral component of membrane	CC	SP4		Solyc07g052010	SNF2 domain-containing protein / helicase domain-containing protein / zinc finger protein-like protein (AHRD V3.3 *-* A0A1I9LTA6_ARATH)	GO:0032559	adenyl ribonucleotide binding	MF	SLC1
Solyc06g082230	cation/H(+) antiporter 14-like (AHRD V3.3 *** A0A2I4FA29_9ROSI)	GO:0016020	membrane	CC	SP1		Solyc11g050880	Katanin p60 ATPase-containing subunit A1 (AHRD V3.3 *** A0A328D796_9ASTE)	GO:0032559	adenyl ribonucleotide binding	MF	SP2		Solyc11g008200	Major facilitator superfamily (AHRD V3.3 *** A0A2U1MQP6_ARTAN)	GO:0016021	integral component of membrane	CC	SP3		Solyc11g039900	Protein TIC 214 (AHRD V3.3 *-* A0A060D4V1_9GENT)	GO:0016021	integral component of membrane	CC	SP4		Solyc07g052020	BnaAnng12340D protein (AHRD V3.3 *** A0A078IU57_BRANA)	GO:0032559	adenyl ribonucleotide binding	MF	SLC1
Solyc07g005200	Synaptobrevin-like protein (AHRD V3.3 *** A0A2U1NP32_ARTAN)	GO:0016020	membrane	CC	SP1		Solyc11g039810	Non-specific serine/threonine protein kinase (AHRD V3.3 *-* G4XMX2_SOLLC)	GO:0032559	adenyl ribonucleotide binding	MF	SP2		Solyc11g008590	CMP-sialic acid transporter 4 (AHRD V3.3 *** A0A2G2VE94_CAPBA)	GO:0016021	integral component of membrane	CC	SP3		Solyc11g064790	Signal peptide peptidase (AHRD V3.3 *** A0A2G2VN53_CAPBA)	GO:0016021	integral component of membrane	CC	SP4		Solyc07g055380	Disease resistance protein (TIR-NBS-LRR class) (AHRD V3.3 *** A0A2K3NQB9_TRIPR)	GO:0032559	adenyl ribonucleotide binding	MF	SLC1
Solyc07g006510	Cyclic nucleotide-gated ion channel-like protein (AHRD V3.3 *** A0A2K3MW13_TRIPR)	GO:0016020	membrane	CC	SP1		Solyc11g061960	Protein kinase-like domain-containing protein (AHRD V3.3 *-* A0A2U1MAQ3_ARTAN)	GO:0032559	adenyl ribonucleotide binding	MF	SP2		Solyc11g012930	WAT1-related protein (AHRD V3.3 *** K4D697_SOLLC)	GO:0016021	integral component of membrane	CC	SP3		Solyc11g065090	magnesium transporter NIPA (DUF803) (AHRD V3.3 *** AT4G13800.8)	GO:0016021	integral component of membrane	CC	SP4		Solyc07g055420	Receptor-like protein kinase (AHRD V3.3 *-* Q9LLN5_ORYSA)	GO:0032559	adenyl ribonucleotide binding	MF	SLC1
Solyc07g008200	Equilibrative nucleotide transporter 8 (AHRD V3.3 *** A0A2G3BY58_CAPCH)	GO:0016020	membrane	CC	SP1		Solyc11g065790	Disease resistance protein I2 (AHRD V3.3 *-* Q9XET3_SOLLC)	GO:0032559	adenyl ribonucleotide binding	MF	SP2		Solyc11g021180	Protein TIC 214 (AHRD V3.3 *-* J7H3X3_CAPAN)	GO:0016021	integral component of membrane	CC	SP3		Solyc11g069750	High-affinity nitrate transporter 2.2 (AHRD V3.3 *** NRT22_ORYSJ)	GO:0016021	integral component of membrane	CC	SP4		Solyc07g055430	Pkinase domain-containing protein/B_lectin domain-containing protein (AHRD V3.3 *-* A0A1Q3C295_CEPFO)	GO:0032559	adenyl ribonucleotide binding	MF	SLC1
Solyc07g014700	Dolichyl-diphosphooligosaccharide--protein glycosyltransferase subunit 2 (AHRD V3.3 *** A0A2G2WC86_CAPBA)	GO:0016020	membrane	CC	SP1		Solyc11g067300	ABC transporter B family member (AHRD V3.3 *** A0A2K3NLX3_TRIPR)	GO:0032559	adenyl ribonucleotide binding	MF	SP2		Solyc11g044690	Protein TIC 214 (AHRD V3.3 *-* TI214_SOLTU)	GO:0016021	integral component of membrane	CC	SP3		Solyc11g071330	Peroxisomal membrane 22 kDa (Mpv17/PMP22) family protein (AHRD V3.3 *** Q9LV46_ARATH)	GO:0016021	integral component of membrane	CC	SP4		Solyc07g055610	Disease resistance protein (TIR-NBS-LRR class) (AHRD V3.3 *-* A0A2K3PR54_TRIPR)	GO:0032559	adenyl ribonucleotide binding	MF	SLC1
Solyc07g017770	Homogentisate phytyltransferase 1, chloroplastic (AHRD V3.3 *** A0A2G3BZA2_CAPCH)	GO:0016020	membrane	CC	SP1		Solyc11g067310	ABC transporter B family member 12 (AHRD V3.3 *** A0A2G3A4I9_CAPAN)	GO:0032559	adenyl ribonucleotide binding	MF	SP2		Solyc11g039900	Protein TIC 214 (AHRD V3.3 *-* A0A060D4V1_9GENT)	GO:0016021	integral component of membrane	CC	SP3		Solyc12g010570	Tetraspanin (AHRD V3.3 *** A0A200Q8V3_9MAGN)	GO:0016021	integral component of membrane	CC	SP4		Solyc07g055630	Lectin-domain receptor-like kinase (AHRD V3.3 *-* G4XXY5_NICAT)	GO:0032559	adenyl ribonucleotide binding	MF	SLC1
Solyc07g021260	ATP synthase subunit c, chloroplastic (AHRD V3.3 *** C1IXE4_PICSI)	GO:0016020	membrane	CC	SP1		Solyc11g069620	CC-NBS-LRR type resistance protein (AHRD V3.3 *** E3W9R5_CAPCH)	GO:0032559	adenyl ribonucleotide binding	MF	SP2		Solyc11g064790	Signal peptide peptidase (AHRD V3.3 *** A0A2G2VN53_CAPBA)	GO:0016021	integral component of membrane	CC	SP3		Solyc12g062590	Photosystem I P700 chlorophyll a apoprotein A2 (AHRD V3.3 *-* A0A2H4RG17_9LAMI)	GO:0016021	integral component of membrane	CC	SP4		Solyc07g062170	Protein kinase domain (AHRD V3.3 *** A0A200QFW1_9MAGN)	GO:0032559	adenyl ribonucleotide binding	MF	SLC1
Solyc07g021380	ATP synthase subunit b, chloroplastic (AHRD V3.3 *** A0A2G2ZYA3_CAPAN)	GO:0016020	membrane	CC	SP1		Solyc11g071730	Phragmoplast orienting kinesin-1 (AHRD V3.3 *** A0A2G3BAM6_CAPCH)	GO:0032559	adenyl ribonucleotide binding	MF	SP2		Solyc11g065090	magnesium transporter NIPA (DUF803) (AHRD V3.3 *** AT4G13800.8)	GO:0016021	integral component of membrane	CC	SP3		Solyc12g032970	Photosystem I P700 chlorophyll a apoprotein A2 (AHRD V3.3 *-* A0A1U8QCD9_CAPAN)	GO:0016021	integral component of membrane	CC	SP4		Solyc07g062770	Tat-binding-like protein 7 (AHRD V3.3 *** A0A2G3C1P2_CAPCH)	GO:0032559	adenyl ribonucleotide binding	MF	SLC1
Solyc07g042500	alpha/beta-Hydrolases superfamily protein (AHRD V3.3 *** AT2G03140.9)	GO:0016020	membrane	CC	SP1		Solyc12g005520	Disease resistance protein (CC-NBS-LRR class) family (AHRD V3.3 --* AT1G12290.4)	GO:0032559	adenyl ribonucleotide binding	MF	SP2		Solyc11g069220	MLO-like protein (AHRD V3.3 *** K4DA78_SOLLC)	GO:0016021	integral component of membrane	CC	SP3		Solyc12g032980	Photosystem I P700 chlorophyll a apoprotein A2 (AHRD V3.3 *-* A0A1U8QCD9_CAPAN)	GO:0016021	integral component of membrane	CC	SP4		Solyc07g063720	G-type lectin S-receptor-like serine/threonine-protein kinase (AHRD V3.3 *** A0A2G3C305_CAPCH)	GO:0032559	adenyl ribonucleotide binding	MF	SLC1
Solyc07g043230	Zinc transporter protein (AHRD V3.3 *** A5BDR3_VITVI)	GO:0016020	membrane	CC	SP1		Solyc12g006320	RNA helicase DEAD35	GO:0032559	adenyl ribonucleotide binding	MF	SP2		Solyc11g071330	Peroxisomal membrane 22 kDa (Mpv17/PMP22) family protein (AHRD V3.3 *** Q9LV46_ARATH)	GO:0016021	integral component of membrane	CC	SP3		Solyc12g033060	Photosystem I P700 chlorophyll a apoprotein A2 (AHRD V3.3 *-* A7Y3D1_IPOPU)	GO:0016021	integral component of membrane	CC	SP4		Solyc07g063730	G-type lectin S-receptor-like serine/threonine-protein kinase (AHRD V3.3 *** A0A2G3C305_CAPCH)	GO:0032559	adenyl ribonucleotide binding	MF	SLC1
Solyc07g043390	Cellulose synthase (AHRD V3.3 *** A0A200Q4F9_9MAGN)	GO:0016020	membrane	CC	SP1		Solyc12g016220	Disease resistance protein (AHRD V3.3 *-* A0A2U1P003_ARTAN)	GO:0032559	adenyl ribonucleotide binding	MF	SP2		Solyc12g008320	Sugar transporter protein 18	GO:0016021	integral component of membrane	CC	SP3		Solyc12g055750	Vacuolar cation/proton exchanger (AHRD V3.3 *** K4DFQ6_SOLLC)	GO:0016021	integral component of membrane	CC	SP4		Solyc08g013970	Disease resistance protein (CC-NBS-LRR class) family (AHRD V3.3 *** A0A1P8AW79_ARATH)	GO:0032559	adenyl ribonucleotide binding	MF	SLC1
Solyc07g052380	Protein DETOXIFICATION (AHRD V3.3 *** A0A1J7GU23_LUPAN)	GO:0016020	membrane	CC	SP1		Solyc12g035980	Protein Ycf2 (AHRD V3.3 *-* A0A059Q6L0_HYONI)	GO:0032559	adenyl ribonucleotide binding	MF	SP2		Solyc12g010480	Heptahelical transmembrane protein 2 (AHRD V3.3 *** A0A2G3CD54_CAPCH)	GO:0016021	integral component of membrane	CC	SP3		Solyc12g055870	Bidirectional sugar transporter SWEET (AHRD V3.3 *** A0A142DVH0_SOLTU)	GO:0016021	integral component of membrane	CC	SP4		Solyc08g042030	Kinesin-like protein (AHRD V3.3 *** A0A328E6H2_9ASTE)	GO:0032559	adenyl ribonucleotide binding	MF	SLC1
Solyc07g061910	Protein NRT1/ PTR FAMILY 7.3 (AHRD V3.3 *-* A0A2G3API5_CAPAN)	GO:0016020	membrane	CC	SP1		Solyc12g044810	ABC transporter C family member 8 (AHRD V3.3 *-* A0A2G3CTD0_CAPCH)	GO:0032559	adenyl ribonucleotide binding	MF	SP2		Solyc12g010570	Tetraspanin (AHRD V3.3 *** A0A200Q8V3_9MAGN)	GO:0016021	integral component of membrane	CC	SP3		Solyc12g056920	Sulfate transporter-like protein (AHRD V3.3 *** A0A2K3NYV6_TRIPR)	GO:0016021	integral component of membrane	CC	SP4		Solyc08g021990	26S proteasome regulatory subunit (AHRD V3.3 *** A8IIP7_CHLRE)	GO:0032559	adenyl ribonucleotide binding	MF	SLC1
Solyc07g061920	Callose synthase 1 (AHRD V3.3 *** A0A2G2WF26_CAPBA)	GO:0016020	membrane	CC	SP1		Solyc12g087910	Cysteine-rich receptor-like protein kinase 25 (AHRD V3.3 *** A0A2G3B3U0_CAPCH)	GO:0032559	adenyl ribonucleotide binding	MF	SP2		Solyc12g010920	Oleosin (AHRD V3.3 *** A0A2G2YTI7_CAPAN)	GO:0016021	integral component of membrane	CC	SP3		Solyc12g057010	Major facilitator superfamily (AHRD V3.3 *** A0A200QUR2_9MAGN)	GO:0016021	integral component of membrane	CC	SP4		Solyc08g066310	Receptor-like protein kinase (AHRD V3.3 *-* A0A2D1PG71_9ROSI)	GO:0032559	adenyl ribonucleotide binding	MF	SLC1
Solyc08g006820	Transmembrane 9 superfamily member (AHRD V3.3 *** A0A2G3BR15_CAPCH)	GO:0016020	membrane	CC	SP1		Solyc12g096920	Disease resistance protein (AHRD V3.3 *** A0A200QG84_9MAGN)	GO:0032559	adenyl ribonucleotide binding	MF	SP2		Solyc12g032970	Photosystem I P700 chlorophyll a apoprotein A2 (AHRD V3.3 *-* A0A1U8QCD9_CAPAN)	GO:0016021	integral component of membrane	CC	SP3		Solyc12g089180	Sugar facilitator protein 6	GO:0016021	integral component of membrane	CC	SP4		Solyc08g066320	receptor-like protein kinase HSL1 (AHRD V3.3 *** A0A1U7YIB3_NICSY)	GO:0032559	adenyl ribonucleotide binding	MF	SLC1
Solyc08g008200	Cation/H(+) antiporter 18 (AHRD V3.3 *** A0A2G2W3C8_CAPBA)	GO:0016020	membrane	CC	SP1		Solyc12g098100	Leucine-rich repeat receptor-like protein kinase (AHRD V3.3 *** A0A2R6PXD2_ACTCH)	GO:0032559	adenyl ribonucleotide binding	MF	SP2		Solyc12g032980	Photosystem I P700 chlorophyll a apoprotein A2 (AHRD V3.3 *-* A0A1U8QCD9_CAPAN)	GO:0016021	integral component of membrane	CC	SP3		Solyc03g093970	Signal recognition particle subunit SRP68 (AHRD V3.3 *** A0A2G2X690_CAPBA)	GO:0048500	signal recognition particle	CC	SP4		Solyc08g074760	Receptor-like protein kinase (AHRD V3.3 *** A0A0K9Q349_ZOSMR)	GO:0032559	adenyl ribonucleotide binding	MF	SLC1
Solyc08g008320	Membrane insertase (AHRD V3.3 *** A0A2U1QMK8_ARTAN)	GO:0016020	membrane	CC	SP1		Solyc01g080930	3-hydroxyisobutyryl-CoA hydrolase 1 (AHRD V3.3 *** A0A2G2XSY1_CAPBA)	GO:0003860	3-hydroxyisobutyryl-CoA hydrolase activi...	MF	SP2		Solyc12g033060	Photosystem I P700 chlorophyll a apoprotein A2 (AHRD V3.3 *-* A7Y3D1_IPOPU)	GO:0016021	integral component of membrane	CC	SP3		Solyc08g082740	Signal recognition particle 19 kDa protein (AHRD V3.3 *** A0A2G3DAU5_CAPCH)	GO:0048500	signal recognition particle	CC	SP4		Solyc08g076140	Phosphomevalonate kinase (AHRD V3.3 *** A0A2L0V4K1_9APIA)	GO:0032559	adenyl ribonucleotide binding	MF	SLC1
Solyc08g048290	inositol transporter 2	GO:0016020	membrane	CC	SP1		Solyc01g090693	3-hydroxyisobutyryl-CoA hydrolase-like protein 1, mitochondrial (AHRD V3.3 *** A0A1U8EBI0_CAPAN)	GO:0003860	3-hydroxyisobutyryl-CoA hydrolase activi...	MF	SP2		Solyc12g035580	Photosystem I P700 chlorophyll a apoprotein A2 (AHRD V3.3 *-* A0A0N9DZT7_9MAGN)	GO:0016021	integral component of membrane	CC	SP3		Solyc11g062270	Signal recognition particle subunit SRP72 (AHRD V3.3 *** A0A2G3BDT2_CAPCH)	GO:0048500	signal recognition particle	CC	SP4		Solyc08g077600	SNF2-related (AHRD V3.3 *** A0A200QQJ8_9MAGN)	GO:0032559	adenyl ribonucleotide binding	MF	SLC1
Solyc08g043160	Protein TIC 214 (AHRD V3.3 *-* W5TZQ6_9LAMI)	GO:0016020	membrane	CC	SP1		Solyc01g094090	3-hydroxyisobutyryl-CoA hydrolase 1 (AHRD V3.3 *** A0A2G3BVL3_CAPCH)	GO:0003860	3-hydroxyisobutyryl-CoA hydrolase activi...	MF	SP2		Solyc12g057010	Major facilitator superfamily (AHRD V3.3 *** A0A200QUR2_9MAGN)	GO:0016021	integral component of membrane	CC	SP3		Solyc01g008670	Cytochrome (AHRD V3.3 *** A0A1U8F0H8_CAPAN)	GO:0005506	iron ion binding	MF	SP4		Solyc08g077630	Protein kinase superfamily protein (AHRD V3.3 *** A0A2U1KAY9_ARTAN)	GO:0032559	adenyl ribonucleotide binding	MF	SLC1
Solyc08g023460	ALA-interacting subunit (AHRD V3.3 *** A0A2G3BRL9_CAPCH)	GO:0016020	membrane	CC	SP1		Solyc06g054520	3-hydroxyisobutyryl-CoA hydrolase-like protein 5 (AHRD V3.3 *** A0A2G2YT91_CAPAN)	GO:0003860	3-hydroxyisobutyryl-CoA hydrolase activi...	MF	SP2		Solyc01g017360	DNA-directed RNA polymerase subunit beta (AHRD V3.3 *-* A0A1U8QD58_CAPAN)	GO:0003899	DNA-directed 5'-3' RNA polymerase activi...	MF	SP3		Solyc01g079220	NifU-like protein 1, chloroplastic (AHRD V3.3 *** A0A1U8E004_CAPAN)	GO:0005506	iron ion binding	MF	SP4		Solyc08g077670	SNF2 domain-containing protein CLASSY 4-like (AHRD V3.3 *-* A0A2I4G110_9ROSI)	GO:0032559	adenyl ribonucleotide binding	MF	SLC1
Solyc08g029290	Cytochrome c oxidase subunit 1 (AHRD V3.3 *-* F2XDK7_9FLOR)	GO:0016020	membrane	CC	SP1		Solyc07g022880	3-hydroxyisobutyryl-CoA hydrolase-like protein mitochondrial-like (AHRD V3.3 *-* A0A2K3MN72_TRIPR)	GO:0003860	3-hydroxyisobutyryl-CoA hydrolase activi...	MF	SP2		Solyc01g017370	DNA-directed RNA polymerase subunit beta' (AHRD V3.3 *-* F6I9L3_9LAMI)	GO:0003899	DNA-directed 5'-3' RNA polymerase activi...	MF	SP3		Solyc01g080900	Cytochrome P450 (AHRD V3.3 *** A0A200PPF3_9MAGN)	GO:0005506	iron ion binding	MF	SP4		Solyc08g081210	MAP kinase kinase kinase 66	GO:0032559	adenyl ribonucleotide binding	MF	SLC1
Solyc08g029280	Cytochrome c oxidase subunit 1 (AHRD V3.3 *** A0A2G2Y6A9_CAPAN)	GO:0016020	membrane	CC	SP1		Solyc07g043680	3-hydroxyisobutyryl-CoA hydrolase-like protein 5 (AHRD V3.3 *** A0A2G2XQ26_CAPBA)	GO:0003860	3-hydroxyisobutyryl-CoA hydrolase activi...	MF	SP2		Solyc01g017420	DNA-directed RNA polymerase subunit beta'' (AHRD V3.3 *-* A0A2G2ZTM2_CAPAN)	GO:0003899	DNA-directed 5'-3' RNA polymerase activi...	MF	SP3		Solyc01g088430	Fatty acid hydroxylase superfamily (AHRD V3.3 *** A0A2U1L8N4_ARTAN)	GO:0005506	iron ion binding	MF	SP4		Solyc08g081890	ABC transporter C family member 10 (AHRD V3.3 *** A0A1U8GDT9_CAPAN)	GO:0032559	adenyl ribonucleotide binding	MF	SLC1
Solyc08g028860	ATP synthase subunit c, chloroplastic (AHRD V3.3 *** A0A1U8QD53_CAPAN)	GO:0016020	membrane	CC	SP1		Solyc07g044730	3-hydroxyisobutyryl-CoA hydrolase-like protein 5 (AHRD V3.3 *** A0A2G2XQ26_CAPBA)	GO:0003860	3-hydroxyisobutyryl-CoA hydrolase activi...	MF	SP2		Solyc01g096390	DNA-directed RNA polymerase subunit (AHRD V3.3 *** A0A2G2YYG0_CAPAN)	GO:0003899	DNA-directed 5'-3' RNA polymerase activi...	MF	SP3		Solyc01g109150	cytochrome P450 CYP74C4	GO:0005506	iron ion binding	MF	SP4		Solyc08g083040	Serine/threonine-protein kinase fray2 (AHRD V3.3 *** A0A2G3DAG2_CAPCH)	GO:0032559	adenyl ribonucleotide binding	MF	SLC1
Solyc08g066920	ADP,ATP carrier protein (AHRD V3.3 *-* A0A2G2Y8J4_CAPAN)	GO:0016020	membrane	CC	SP1		Solyc01g006540	lipoxygenase C	GO:0016702	oxidoreductase activity, acting on singl...	MF	SP2		Solyc02g067590	DNA-directed RNA polymerase subunit beta (AHRD V3.3 *-* D3WC93_NELNU)	GO:0003899	DNA-directed 5'-3' RNA polymerase activi...	MF	SP3		Solyc01g109160	CYP74C4	GO:0005506	iron ion binding	MF	SP4		Solyc09g011990	Lectin receptor kinase (AHRD V3.3 *** B8XSM9_WHEAT)	GO:0032559	adenyl ribonucleotide binding	MF	SLC1
Solyc08g066940	Protein NRT1/ PTR FAMILY 1.2 (AHRD V3.3 *** A0A1J3FWJ0_NOCCA)	GO:0016020	membrane	CC	SP1		Solyc01g090660	carotenoid cleavage dioxygenase7	GO:0016702	oxidoreductase activity, acting on singl...	MF	SP2		Solyc03g025570	DNA-directed RNA polymerase, RPB5 subunit (AHRD V3.3 *** A0A2U1MFI7_ARTAN)	GO:0003899	DNA-directed 5'-3' RNA polymerase activi...	MF	SP3		Solyc02g084740	Cytochrome P450 (AHRD V3.3 *** A0A200QE89_9MAGN)	GO:0005506	iron ion binding	MF	SP4		Solyc09g014470	Protein kinase superfamily protein (AHRD V3.3 *** A0A2U1LJI2_ARTAN)	GO:0032559	adenyl ribonucleotide binding	MF	SLC1
Solyc08g067260	3-ketoacyl-CoA synthase (AHRD V3.3 *** A0A1U8DS82_CAPAN)	GO:0016020	membrane	CC	SP1		Solyc01g099170	Lipoxygenase (AHRD V3.3 *-* M1CAP3_SOLTU)	GO:0016702	oxidoreductase activity, acting on singl...	MF	SP2		Solyc03g095380	DNA-directed RNA polymerase subunit beta'' (AHRD V3.3 *-* I6N947_DATST)	GO:0003899	DNA-directed 5'-3' RNA polymerase activi...	MF	SP3		Solyc02g086180	Delta(7)-sterol-C5(6)-desaturase (AHRD V3.3 *-* A0A1U8FPX0_CAPAN)	GO:0005506	iron ion binding	MF	SP4		Solyc09g014710	Protein kinase domain (AHRD V3.3 *** A0A200PR58_9MAGN)	GO:0032559	adenyl ribonucleotide binding	MF	SLC1
Solyc08g067840	Photosystem II reaction center PsbP family protein (AHRD V3.3 *** A0A0F7GYP2_9ROSI)	GO:0016020	membrane	CC	SP1		Solyc01g099210	Lipoxygenase (AHRD V3.3 *** K4B0V8_SOLLC)	GO:0016702	oxidoreductase activity, acting on singl...	MF	SP2		Solyc04g040170	DNA-directed RNA polymerase V subunit 5A (AHRD V3.3 *** A0A1U8GKX3_CAPAN)	GO:0003899	DNA-directed 5'-3' RNA polymerase activi...	MF	SP3		Solyc02g089160	dwarf	GO:0005506	iron ion binding	MF	SP4		Solyc09g018060	MAP kinase kinase kinase 69	GO:0032559	adenyl ribonucleotide binding	MF	SLC1
Solyc08g068240	Phosphate transporter PHO1-like protein (AHRD V3.3 *** A0A2K3P505_TRIPR)	GO:0016020	membrane	CC	SP1		Solyc05g053530	9-cis-epoxycarotenoid dioxygenase (AHRD V3.3 *** A0A1C9ZU82_9LILI)	GO:0016702	oxidoreductase activity, acting on singl...	MF	SP2		Solyc04g045530	DNA primase large subunit (AHRD V3.3 *** A0A2G3BK14_CAPCH)	GO:0003899	DNA-directed 5'-3' RNA polymerase activi...	MF	SP3		Solyc02g090300	Geraniol 8-hydroxylase (AHRD V3.3 *** A0A1U8FQZ4_CAPAN)	GO:0005506	iron ion binding	MF	SP4		Solyc09g064690	NB-LRR tospovirus immune receptor (AHRD V3.3 *-* A0A221IWU8_SOLHA)	GO:0032559	adenyl ribonucleotide binding	MF	SLC1
Solyc08g069000	Mg2+ transporter protein, CorA-like/Zinc transport protein ZntB (AHRD V3.3 *-* A0A2U1Q3X4_ARTAN)	GO:0016020	membrane	CC	SP1		Solyc08g075480	9-cis-epoxycarotenoid dioxygenase (AHRD V3.3 *** A0A193PR95_9LILI)	GO:0016702	oxidoreductase activity, acting on singl...	MF	SP2		Solyc05g045720	DNA-directed RNA polymerase (AHRD V3.3 *-* G9FCM3_9LAMI)	GO:0003899	DNA-directed 5'-3' RNA polymerase activi...	MF	SP3		Solyc03g046494	Cytochrome (AHRD V3.3 *-* A0A2G3CDZ2_CAPCH)	GO:0005506	iron ion binding	MF	SP4		Solyc09g066480	Protein CHROMATIN REMODELING 8 (AHRD V3.3 *-* A0A2G2VY38_CAPBA)	GO:0032559	adenyl ribonucleotide binding	MF	SLC1
Solyc08g074307	Photosystem I reaction center subunit III, chloroplastic (AHRD V3.3 *** A0A1U8FJA0_CAPAN)	GO:0016020	membrane	CC	SP1		Solyc09g055900	Lipoxygenase (AHRD V3.3 *** K4CT85_SOLLC)	GO:0016702	oxidoreductase activity, acting on singl...	MF	SP2		Solyc05g051620	RNA polymerase III RPC4 (AHRD V3.3 *** A0A2U1QBZ9_ARTAN)	GO:0003899	DNA-directed 5'-3' RNA polymerase activi...	MF	SP3		Solyc03g096990	Cytochrome P450 (AHRD V3.3 *** A0A200R6R8_9MAGN)	GO:0005506	iron ion binding	MF	SP4		Solyc09g075910	Receptor-like protein kinase (AHRD V3.3 *** A0A2U1PPA0_ARTAN)	GO:0032559	adenyl ribonucleotide binding	MF	SLC1
Solyc08g075570	Urea-proton symporter DUR3 (AHRD V3.3 *** A0A2G3AG00_CAPAN)	GO:0016020	membrane	CC	SP1		Solyc09g082640	1,2-dihydroxy-3-keto-5-methylthiopentene dioxygenase (AHRD V3.3 *** A0A2G2ZV57_CAPAN)	GO:0016702	oxidoreductase activity, acting on singl...	MF	SP2		Solyc08g028950	DNA-directed RNA polymerase subunit beta' (AHRD V3.3 *-* F6I7T7_OLEEU)	GO:0003899	DNA-directed 5'-3' RNA polymerase activi...	MF	SP3		Solyc03g019870	Cytochrome P450 (AHRD V3.3 *** A0A200QAC3_9MAGN)	GO:0005506	iron ion binding	MF	SP4		Solyc09g083210	Protein kinase-like domain-containing protein (AHRD V3.3 *** A0A2U1MF72_ARTAN)	GO:0032559	adenyl ribonucleotide binding	MF	SLC1
Solyc08g076550	Phosphomannomutase (AHRD V3.3 *-* A0A2G3BTT3_CAPCH)	GO:0016020	membrane	CC	SP1		Solyc09g082650	1,2-dihydroxy-3-keto-5-methylthiopentene dioxygenase (AHRD V3.3 *** A8UGP3_SOLTU)	GO:0016702	oxidoreductase activity, acting on singl...	MF	SP2		Solyc08g028940	DNA-directed RNA polymerase subunit beta'' (AHRD V3.3 *-* A0A1U8QCC7_CAPAN)	GO:0003899	DNA-directed 5'-3' RNA polymerase activi...	MF	SP3		Solyc03g111290	Cytochrome P450 (AHRD V3.3 *** A0A200QGE7_9MAGN)	GO:0005506	iron ion binding	MF	SP4		Solyc09g091400	Receptor-like protein kinase 2 (AHRD V3.3 *** A0A2G2W1T2_CAPBA)	GO:0032559	adenyl ribonucleotide binding	MF	SLC1
Solyc08g078950	NIT1	GO:0016020	membrane	CC	SP1		Solyc10g046870	Lipoxygenase (AHRD V3.3 *-* Q96574_SOLLC)	GO:0016702	oxidoreductase activity, acting on singl...	MF	SP2		Solyc08g075940	DNA-directed RNA polymerase subunit beta (AHRD V3.3 *** A0A2G2XMC1_CAPBA)	GO:0003899	DNA-directed 5'-3' RNA polymerase activi...	MF	SP3		Solyc03g111880	Cytochrome (AHRD V3.3 *** A0A2G2X8H9_CAPBA)	GO:0005506	iron ion binding	MF	SP4		Solyc09g092410	Disease resistance protein (TIR-NBS-LRR class) (AHRD V3.3 *** A0A2K3PDT8_TRIPR)	GO:0032559	adenyl ribonucleotide binding	MF	SLC1
[truncated: 959 more rows]
[truncated: 5 more columns]
