# Supplementary material for: Morphoagronomic characterization and whole-genome resequencing of eight highly diverse wild and weedy S. pimpinellifolium and S. lycopersicum var. cerasiforme accessions used for the first interspecific tomato MAGIC population
Source: Hortic Res. 2020 Nov 1;7:174. doi: 10.1038/s41438-020-00395-w (PMC7603519; doi:10.1038/s41438-020-00395-w)
Supplement: Supplementary file 14 — Supplementary data S14 [file 41438_2020_395_MOESM14_ESM.xlsx]

## Sheet: Ty-5
Gene locus:Solyc04g009810, locus name: Pelota homolog, trait: Tomato yellow leaf curl virus (TYLCV) resistance, reference: Lapidot, et al. (2015). A novel route controlling begomovirus resistance by the messenger RNA surveillance factor pelota. PLoS genetics, 11(10).
Accesion	Chromosome	Position	Reference	Alternative	Variant type	Variant detected	Variant Location	Effect Category	Gene	Transcript	Nucleotide Change	Aminoacid Change	Het/Hom
SLC3	SL4.0ch04	3153448	C	A	snp	A	3_prime_UTR_variant	MODIFIER	Solyc04g009810.3	mRNA:Solyc04g009810.3.1	c.*183G>T		0/1
SLC3	SL4.0ch04	3153452	T	A	snp	A	3_prime_UTR_variant	MODIFIER	Solyc04g009810.3	mRNA:Solyc04g009810.3.1	c.*179A>T		0/1
SLC3	SL4.0ch04	3155146	TAAAAAAGGC	TAAAAAAAGGC	ins	TAAAAAAAGGC	upstream_gene_variant	MODIFIER	Solyc04g009800.3	mRNA:Solyc04g009800.3.1	c.-5299_-5298insT		1/1
SLC3	SL4.0ch04	3157271	T	C	snp	C	intron_variant	MODIFIER	Solyc04g009810.3	mRNA:Solyc04g009810.3.1	c.388+61A>G		0/1
SLC3	SL4.0ch04	3158872	A	G	snp	G	intron_variant	MODIFIER	Solyc04g009810.3	mRNA:Solyc04g009810.3.1	c.342+269T>C		0/1
SLC3	SL4.0ch04	3160639	G	T	snp	T	intron_variant	MODIFIER	Solyc04g009810.3	mRNA:Solyc04g009810.3.1	c.134+460C>A		1/1
SLC1	SL4.0ch04	3155146	TAAAAAAGGC	TAAAAAAAGGC	ins	TAAAAAAAGGC	upstream_gene_variant	MODIFIER	Solyc04g009800.3	mRNA:Solyc04g009800.3.1	c.-5299_-5298insT		1/1
SLC4	SL4.0ch04	3153453	AGTAAAAAAAAAAAAAAAACGAATATAC	AGTAAAAAAAAAAAAAAACGAATATAC,AGTAAAAAAAAAAAAAAAAACGAATATAC	del,ins	AGTAAAAAAAAAAAAAAACGAATATAC	3_prime_UTR_variant	MODIFIER	Solyc04g009810.3	mRNA:Solyc04g009810.3.1	c.*160delT		1/1
SLC4	SL4.0ch04	3155146	TAAAAAAGGC	TAAAAAAAGGC	ins	TAAAAAAAGGC	upstream_gene_variant	MODIFIER	Solyc04g009800.3	mRNA:Solyc04g009800.3.1	c.-5299_-5298insT		1/1
SLC4	SL4.0ch04	3156411	T	C	snp	C	missense_variant	MODERATE	Solyc04g009810.3	mRNA:Solyc04g009810.3.1	c.547A>G	p.Asn183Asp	0/1
SLC2	SL4.0ch04	3153448	C	A	snp	A	3_prime_UTR_variant	MODIFIER	Solyc04g009810.3	mRNA:Solyc04g009810.3.1	c.*183G>T		0/1
SLC2	SL4.0ch04	3153452	T	A	snp	A	3_prime_UTR_variant	MODIFIER	Solyc04g009810.3	mRNA:Solyc04g009810.3.1	c.*179A>T		0/1
SLC2	SL4.0ch04	3153453	AGTAAAAAAAAAAAAAAAACGAATATAC	AGTAAAAAAAAAAAAAAACGAATATAC,AGTAAAAAAAAAAAAAAAAACGAATATAC	del,ins	AGTAAAAAAAAAAAAAAACGAATATAC	3_prime_UTR_variant	MODIFIER	Solyc04g009810.3	mRNA:Solyc04g009810.3.1	c.*160delT		0/1
SLC2	SL4.0ch04	3155146	TAAAAAAGGC	TAAAAAAAGGC	ins	TAAAAAAAGGC	upstream_gene_variant	MODIFIER	Solyc04g009800.3	mRNA:Solyc04g009800.3.1	c.-5299_-5298insT		1/1
SLC2	SL4.0ch04	3155203	A	G	snp	G	upstream_gene_variant	MODIFIER	Solyc04g009800.3	mRNA:Solyc04g009800.3.1	c.-5349T>C		1/1
SP1	SL4.0ch04	3153453	AGTAAAAAAAAAAAAAAAACGAATATAC	AGTAAAAAAAAAAAAAAACGAATATAC,AGTAAAAAAAAAAAAAAAAACGAATATAC	del,ins	AGTAAAAAAAAAAAAAAACGAATATAC	3_prime_UTR_variant	MODIFIER	Solyc04g009810.3	mRNA:Solyc04g009810.3.1	c.*160delT		0/2
SP1	SL4.0ch04	3153961	A	G	snp	G	synonymous_variant	LOW	Solyc04g009810.3	mRNA:Solyc04g009810.3.1	c.1026T>C	p.Thr342Thr	0/1
SP1	SL4.0ch04	3155146	TAAAAAAGGC	TAAAAAAAGGC	ins	TAAAAAAAGGC	upstream_gene_variant	MODIFIER	Solyc04g009800.3	mRNA:Solyc04g009800.3.1	c.-5299_-5298insT		1/1
SP1	SL4.0ch04	3155203	A	G	snp	G	upstream_gene_variant	MODIFIER	Solyc04g009800.3	mRNA:Solyc04g009800.3.1	c.-5349T>C		1/1
SP1	SL4.0ch04	3157279	A	G	snp	G	intron_variant	MODIFIER	Solyc04g009810.3	mRNA:Solyc04g009810.3.1	c.388+53T>C		1/1
SP1	SL4.0ch04	3160473	AGAAACAT	AGAAACATGCATCAAAT	ins	AGAAACATGCATCAAAT	intron_variant	MODIFIER	Solyc04g009810.3	mRNA:Solyc04g009810.3.1	c.135-591_135-590insATTTGATGC		1/1
SP1	SL4.0ch04	3160539	C	T	snp	T	intron_variant	MODIFIER	Solyc04g009810.3	mRNA:Solyc04g009810.3.1	c.134+560G>A		1/1
SP4	SL4.0ch04	3153453	AGTAAAAAAAAAAAAAAAACGAATATAC	AGTAAAAAAAAAAAAAAACGAATATAC,AGTAAAAAAAAAAAAAAAAACGAATATAC	del,ins	AGTAAAAAAAAAAAAAAACGAATATAC	3_prime_UTR_variant	MODIFIER	Solyc04g009810.3	mRNA:Solyc04g009810.3.1	c.*160delT		1/1
SP4	SL4.0ch04	3153834	C	G	snp	G	upstream_gene_variant	MODIFIER	Solyc04g009800.3	mRNA:Solyc04g009800.3.1	c.-3980G>C		1/1
SP4	SL4.0ch04	3154290	GCCCCCAT	GCCCAT	del	GCCCAT	upstream_gene_variant	MODIFIER	Solyc04g009800.3	mRNA:Solyc04g009800.3.1	c.-4441_-4440delGG		1/1
SP4	SL4.0ch04	3154479	C	T	snp	T	upstream_gene_variant	MODIFIER	Solyc04g009800.3	mRNA:Solyc04g009800.3.1	c.-4625G>A		1/1
SP4	SL4.0ch04	3154831	ACACG	GCACA	complex	GCACA	upstream_gene_variant	MODIFIER	Solyc04g009800.3	mRNA:Solyc04g009800.3.1	c.-4981_-4977delCGTGTinsTGTGC		1/1
SP4	SL4.0ch04	3155146	TAAAAAAGGC	TAAAAAAAGGC	ins	TAAAAAAAGGC	upstream_gene_variant	MODIFIER	Solyc04g009800.3	mRNA:Solyc04g009800.3.1	c.-5299_-5298insT		1/1
SP4	SL4.0ch04	3155203	A	G	snp	G	upstream_gene_variant	MODIFIER	Solyc04g009800.3	mRNA:Solyc04g009800.3.1	c.-5349T>C		1/1
SP4	SL4.0ch04	3155241	CTC	CTTGATC	ins	CTTGATC	upstream_gene_variant	MODIFIER	Solyc04g009800.3	mRNA:Solyc04g009800.3.1	c.-5389_-5388insATCA		1/1
SP4	SL4.0ch04	3155269	C	T	snp	T	upstream_gene_variant	MODIFIER	Solyc04g009800.3	mRNA:Solyc04g009800.3.1	c.-5415G>A		0/1
SP4	SL4.0ch04	3155382	T	C	snp	C	intron_variant	MODIFIER	Solyc04g009810.3	mRNA:Solyc04g009810.3.1	c.861+96A>G		1/1
SP4	SL4.0ch04	3155399	T	A	snp	A	intron_variant	MODIFIER	Solyc04g009810.3	mRNA:Solyc04g009810.3.1	c.861+79A>T		1/1
SP4	SL4.0ch04	3155560	A	G	snp	G	intron_variant	MODIFIER	Solyc04g009810.3	mRNA:Solyc04g009810.3.1	c.823-44T>C		1/1
SP4	SL4.0ch04	3155809	C	T	snp	T	intron_variant	MODIFIER	Solyc04g009810.3	mRNA:Solyc04g009810.3.1	c.750-100G>A		1/1
SP4	SL4.0ch04	3155873	T	C	snp	C	intron_variant	MODIFIER	Solyc04g009810.3	mRNA:Solyc04g009810.3.1	c.749+115A>G		1/1
SP4	SL4.0ch04	3156183	C	G	snp	G	intron_variant	MODIFIER	Solyc04g009810.3	mRNA:Solyc04g009810.3.1	c.642+57G>C		1/1
SP4	SL4.0ch04	3156622	A	T	snp	T	intron_variant	MODIFIER	Solyc04g009810.3	mRNA:Solyc04g009810.3.1	c.465-33T>A		1/1
SP4	SL4.0ch04	3156682	C	T	snp	T	intron_variant	MODIFIER	Solyc04g009810.3	mRNA:Solyc04g009810.3.1	c.465-93G>A		1/1
SP4	SL4.0ch04	3157269	A	T	snp	T	intron_variant	MODIFIER	Solyc04g009810.3	mRNA:Solyc04g009810.3.1	c.388+63T>A		1/1
SP4	SL4.0ch04	3157668	CTTTTAAG	CTTTAAG	del	CTTTAAG	intron_variant	MODIFIER	Solyc04g009810.3	mRNA:Solyc04g009810.3.1	c.343-295delA		1/1
SP4	SL4.0ch04	3157719	A	G	snp	G	intron_variant	MODIFIER	Solyc04g009810.3	mRNA:Solyc04g009810.3.1	c.343-342T>C		1/1
SP4	SL4.0ch04	3157764	GCCC	GCT	complex	T	intron_variant	MODIFIER	Solyc04g009810.3	mRNA:Solyc04g009810.3.1	c.343-390_343-389delGGinsA		1/1
SP4	SL4.0ch04	3157830	G	A	snp	A	intron_variant	MODIFIER	Solyc04g009810.3	mRNA:Solyc04g009810.3.1	c.343-453C>T		1/1
SP4	SL4.0ch04	3157856	C	A	snp	A	intron_variant	MODIFIER	Solyc04g009810.3	mRNA:Solyc04g009810.3.1	c.343-479G>T		1/1
SP4	SL4.0ch04	3158267	G	T	snp	T	intron_variant	MODIFIER	Solyc04g009810.3	mRNA:Solyc04g009810.3.1	c.342+874C>A		1/1
SP4	SL4.0ch04	3158446	GA	AC	complex	AC	intron_variant	MODIFIER	Solyc04g009810.3	mRNA:Solyc04g009810.3.1	c.342+694_342+695delTCinsGT		0/1
SP4	SL4.0ch04	3158487	A	G	snp	G	intron_variant	MODIFIER	Solyc04g009810.3	mRNA:Solyc04g009810.3.1	c.342+654T>C		1/1
SP4	SL4.0ch04	3158759	C	T	snp	T	intron_variant	MODIFIER	Solyc04g009810.3	mRNA:Solyc04g009810.3.1	c.342+382G>A		1/1
SP4	SL4.0ch04	3159022	C	A	snp	A	intron_variant	MODIFIER	Solyc04g009810.3	mRNA:Solyc04g009810.3.1	c.342+119G>T		1/1
SP4	SL4.0ch04	3159327	G	C	snp	C	synonymous_variant	LOW	Solyc04g009810.3	mRNA:Solyc04g009810.3.1	c.240C>G	p.Ala80Ala	1/1
SP4	SL4.0ch04	3159372	G	A	snp	A	intron_variant	MODIFIER	Solyc04g009810.3	mRNA:Solyc04g009810.3.1	c.211-16C>T		1/1
SP4	SL4.0ch04	3159668	T	A	snp	A	intron_variant	MODIFIER	Solyc04g009810.3	mRNA:Solyc04g009810.3.1	c.210+147A>T		0/1
SP4	SL4.0ch04	3160077	G	T	snp	T	intron_variant	MODIFIER	Solyc04g009810.3	mRNA:Solyc04g009810.3.1	c.135-187C>A		1/1
SP4	SL4.0ch04	3160380	CAAAAATTG	CAAAATTG	del	CAAAATTG	intron_variant	MODIFIER	Solyc04g009810.3	mRNA:Solyc04g009810.3.1	c.135-495delT		1/1
SP4	SL4.0ch04	3160473	AGAAACAT	AGAAACATGCATCAAAT	ins	AGAAACATGCATCAAAT	intron_variant	MODIFIER	Solyc04g009810.3	mRNA:Solyc04g009810.3.1	c.135-591_135-590insATTTGATGC		1/1
SP4	SL4.0ch04	3160515	A	G	snp	G	intron_variant	MODIFIER	Solyc04g009810.3	mRNA:Solyc04g009810.3.1	c.134+584T>C		1/1
SP4	SL4.0ch04	3160551	A	T	snp	T	intron_variant	MODIFIER	Solyc04g009810.3	mRNA:Solyc04g009810.3.1	c.134+548T>A		1/1
SP4	SL4.0ch04	3160821	C	T	snp	T	intron_variant	MODIFIER	Solyc04g009810.3	mRNA:Solyc04g009810.3.1	c.134+278G>A		1/1
SP4	SL4.0ch04	3160889	TAAAAAACT	TAAAAACT	del	TAAAAACT	intron_variant	MODIFIER	Solyc04g009810.3	mRNA:Solyc04g009810.3.1	c.134+204delT		1/1
SP4	SL4.0ch04	3161146	A	C	snp	C	synonymous_variant	LOW	Solyc04g009810.3	mRNA:Solyc04g009810.3.1	c.87T>G	p.Ala29Ala	1/1
SP3	SL4.0ch04	3153453	AGTAAAAAAAAAAAAAAAACGAATATAC	AGTAAAAAAAAAAAAAAACGAATATAC,AGTAAAAAAAAAAAAAAAAACGAATATAC	del,ins	AGTAAAAAAAAAAAAAAACGAATATAC	3_prime_UTR_variant	MODIFIER	Solyc04g009810.3	mRNA:Solyc04g009810.3.1	c.*160delT		2/2
SP3	SL4.0ch04	3153834	C	G	snp	G	upstream_gene_variant	MODIFIER	Solyc04g009800.3	mRNA:Solyc04g009800.3.1	c.-3980G>C		1/1
SP3	SL4.0ch04	3154164	C	A	snp	A	upstream_gene_variant	MODIFIER	Solyc04g009800.3	mRNA:Solyc04g009800.3.1	c.-4310G>T		1/1
SP3	SL4.0ch04	3155146	TAAAAAAGGC	TAAAAAAAGGC	ins	TAAAAAAAGGC	upstream_gene_variant	MODIFIER	Solyc04g009800.3	mRNA:Solyc04g009800.3.1	c.-5299_-5298insT		1/1
SP3	SL4.0ch04	3155203	A	G	snp	G	upstream_gene_variant	MODIFIER	Solyc04g009800.3	mRNA:Solyc04g009800.3.1	c.-5349T>C		1/1
SP3	SL4.0ch04	3155240	C	T	snp	T	upstream_gene_variant	MODIFIER	Solyc04g009800.3	mRNA:Solyc04g009800.3.1	c.-5386G>A		1/1
SP3	SL4.0ch04	3157423	C	T	snp	T	intron_variant	MODIFIER	Solyc04g009810.3	mRNA:Solyc04g009810.3.1	c.343-46G>A		1/1
SP3	SL4.0ch04	3157719	A	G	snp	G	intron_variant	MODIFIER	Solyc04g009810.3	mRNA:Solyc04g009810.3.1	c.343-342T>C		1/1
SP3	SL4.0ch04	3158314	A	G	snp	G	intron_variant	MODIFIER	Solyc04g009810.3	mRNA:Solyc04g009810.3.1	c.342+827T>C		1/1
SP3	SL4.0ch04	3158727	C	G	snp	G	intron_variant	MODIFIER	Solyc04g009810.3	mRNA:Solyc04g009810.3.1	c.342+414G>C		1/1
SP3	SL4.0ch04	3159290	G	A	snp	A	missense_variant	MODERATE	Solyc04g009810.3	mRNA:Solyc04g009810.3.1	c.277C>T	p.His93Tyr	0/1
SP3	SL4.0ch04	3160473	AGAAACAT	AGAAACATGCATCAAAT	ins	AGAAACATGCATCAAAT	intron_variant	MODIFIER	Solyc04g009810.3	mRNA:Solyc04g009810.3.1	c.135-591_135-590insATTTGATGC		1/1
SP3	SL4.0ch04	3160539	C	T	snp	T	intron_variant	MODIFIER	Solyc04g009810.3	mRNA:Solyc04g009810.3.1	c.134+560G>A		1/1
SP3	SL4.0ch04	3161273	C	A	snp	A	intron_variant	MODIFIER	Solyc04g009810.3	mRNA:Solyc04g009810.3.1	c.51+46G>T		1/1
SP2	SL4.0ch04	3155146	TAAAAAAGGC	TAAAAAAAGGC	ins	TAAAAAAAGGC	upstream_gene_variant	MODIFIER	Solyc04g009800.3	mRNA:Solyc04g009800.3.1	c.-5299_-5298insT		1/1
SP2	SL4.0ch04	3155203	A	G	snp	G	upstream_gene_variant	MODIFIER	Solyc04g009800.3	mRNA:Solyc04g009800.3.1	c.-5349T>C		1/1
SP2	SL4.0ch04	3156119	T	G	snp	G	intron_variant	MODIFIER	Solyc04g009810.3	mRNA:Solyc04g009810.3.1	c.643-25A>C		1/1
SP2	SL4.0ch04	3156671	A	C	snp	C	intron_variant	MODIFIER	Solyc04g009810.3	mRNA:Solyc04g009810.3.1	c.465-82T>G		1/1
SP2	SL4.0ch04	3156788	C	T	snp	T	splice_region_variant&intron_variant	LOW	Solyc04g009810.3	mRNA:Solyc04g009810.3.1	c.464+5G>A		0/1
SP2	SL4.0ch04	3157719	A	G	snp	G	intron_variant	MODIFIER	Solyc04g009810.3	mRNA:Solyc04g009810.3.1	c.343-342T>C		1/1
SP2	SL4.0ch04	3160473	AGAAACAT	AGAAACATGCATCAAAT	ins	AGAAACATGCATCAAAT	intron_variant	MODIFIER	Solyc04g009810.3	mRNA:Solyc04g009810.3.1	c.135-591_135-590insATTTGATGC		1/1
SP2	SL4.0ch04	3160481	T	G	snp	G	intron_variant	MODIFIER	Solyc04g009810.3	mRNA:Solyc04g009810.3.1	c.135-591A>C		0/1
SP2	SL4.0ch04	3160482	A	C	snp	C	intron_variant	MODIFIER	Solyc04g009810.3	mRNA:Solyc04g009810.3.1	c.135-592T>G		0/1
SP2	SL4.0ch04	3160484	C	T	snp	T	intron_variant	MODIFIER	Solyc04g009810.3	mRNA:Solyc04g009810.3.1	c.135-594G>A		0/1
SP2	SL4.0ch04	3160539	C	T	snp	T	intron_variant	MODIFIER	Solyc04g009810.3	mRNA:Solyc04g009810.3.1	c.134+560G>A		1/1
SP2	SL4.0ch04	3160821	C	T	snp	T	intron_variant	MODIFIER	Solyc04g009810.3	mRNA:Solyc04g009810.3.1	c.134+278G>A		1/1
SP2	SL4.0ch04	3160889	TAAAAAACT	TAAAAACT	del	TAAAAACT	intron_variant	MODIFIER	Solyc04g009810.3	mRNA:Solyc04g009810.3.1	c.134+204delT		1/1
SP2	SL4.0ch04	3161146	A	C	snp	C	synonymous_variant	LOW	Solyc04g009810.3	mRNA:Solyc04g009810.3.1	c.87T>G	p.Ala29Ala	1/1
SP2	SL4.0ch04	3161431	G	C	snp	C	5_prime_UTR_premature_start_codon_gain_variant	LOW	Solyc04g009810.3	mRNA:Solyc04g009810.3.1	c.-62C>G		1/1

## Sheet: Ve2
Gene locus: Solyc09g005080, locus name: verticillium wilt disease resistance 2 (ve2), trait: Solyc09g005080 disease resistance, reference: Kawchuk et al. (2001). Tomato Ve disease resistance genes encode cell surface-like receptors. Proceedings of the National Academy of Sciences, 98(11), 6511-6515.
Accesion	Chromosome	Position	Reference	Alternative	Variant type	Variant detected	Variant Location	Effect Category	Gene	Transcript	Nucleotide Change	Aminoacid Change	Het/Hom
SP1	SL4.0ch09	52376	G	A	snp	A	synonymous_variant	LOW	Solyc09g005080.1	mRNA:Solyc09g005080.1.1	c.2928C>T	p.Cys976Cys	1/1
SP1	SL4.0ch09	52411	G	A	snp	A	missense_variant	MODERATE	Solyc09g005080.1	mRNA:Solyc09g005080.1.1	c.2893C>T	p.Pro965Ser	1/1
SP1	SL4.0ch09	52533	G	C	snp	C	missense_variant	MODERATE	Solyc09g005080.1	mRNA:Solyc09g005080.1.1	c.2771C>G	p.Thr924Arg	1/1
SP1	SL4.0ch09	54063	T	C	snp	C	missense_variant	MODERATE	Solyc09g005080.1	mRNA:Solyc09g005080.1.1	c.1241A>G	p.Asn414Ser	1/1
SP2	SL4.0ch09	52376	G	A	snp	A	synonymous_variant	LOW	Solyc09g005080.1	mRNA:Solyc09g005080.1.1	c.2928C>T	p.Cys976Cys	1/1
SP2	SL4.0ch09	52411	G	A	snp	A	missense_variant	MODERATE	Solyc09g005080.1	mRNA:Solyc09g005080.1.1	c.2893C>T	p.Pro965Ser	1/1
SP2	SL4.0ch09	52533	G	C	snp	C	missense_variant	MODERATE	Solyc09g005080.1	mRNA:Solyc09g005080.1.1	c.2771C>G	p.Thr924Arg	1/1
SP2	SL4.0ch09	53177	A	G	snp	G	synonymous_variant	LOW	Solyc09g005080.1	mRNA:Solyc09g005080.1.1	c.2127T>C	p.His709His	1/1
SP2	SL4.0ch09	54063	T	C	snp	C	missense_variant	MODERATE	Solyc09g005080.1	mRNA:Solyc09g005080.1.1	c.1241A>G	p.Asn414Ser	1/1
SP3	SL4.0ch09	52376	G	A	snp	A	synonymous_variant	LOW	Solyc09g005080.1	mRNA:Solyc09g005080.1.1	c.2928C>T	p.Cys976Cys	1/1
SP3	SL4.0ch09	52411	G	A	snp	A	missense_variant	MODERATE	Solyc09g005080.1	mRNA:Solyc09g005080.1.1	c.2893C>T	p.Pro965Ser	1/1
SP3	SL4.0ch09	52533	G	C	snp	C	missense_variant	MODERATE	Solyc09g005080.1	mRNA:Solyc09g005080.1.1	c.2771C>G	p.Thr924Arg	1/1
SP3	SL4.0ch09	52639	C	T	snp	T	missense_variant	MODERATE	Solyc09g005080.1	mRNA:Solyc09g005080.1.1	c.2665G>A	p.Asp889Asn	1/1
SP3	SL4.0ch09	54063	T	C	snp	C	missense_variant	MODERATE	Solyc09g005080.1	mRNA:Solyc09g005080.1.1	c.1241A>G	p.Asn414Ser	1/1
SP4	SL4.0ch09	52061	C	A	snp	A	synonymous_variant	LOW	Solyc09g005080.1	mRNA:Solyc09g005080.1.1	c.3243G>T	p.Gly1081Gly	1/1
SP4	SL4.0ch09	52370	A	G	snp	G	synonymous_variant	LOW	Solyc09g005080.1	mRNA:Solyc09g005080.1.1	c.2934T>C	p.Leu978Leu	1/1
SP4	SL4.0ch09	52411	G	A	snp	A	missense_variant	MODERATE	Solyc09g005080.1	mRNA:Solyc09g005080.1.1	c.2893C>T	p.Pro965Ser	1/1
SP4	SL4.0ch09	52533	G	C	snp	C	missense_variant	MODERATE	Solyc09g005080.1	mRNA:Solyc09g005080.1.1	c.2771C>G	p.Thr924Arg	1/1
SP4	SL4.0ch09	53919	C	G	snp	G	missense_variant	MODERATE	Solyc09g005080.1	mRNA:Solyc09g005080.1.1	c.SP4G>C	p.Arg462Thr	1/1
SP4	SL4.0ch09	54504	G	C	snp	C	missense_variant	MODERATE	Solyc09g005080.1	mRNA:Solyc09g005080.1.1	c.800C>G	p.Thr267Ser	0/1
SLC1	SL4.0ch09	52411	G	A	snp	A	missense_variant	MODERATE	Solyc09g005080.1	mRNA:Solyc09g005080.1.1	c.2893C>T	p.Pro965Ser	1/1
SLC1	SL4.0ch09	52533	G	C	snp	C	missense_variant	MODERATE	Solyc09g005080.1	mRNA:Solyc09g005080.1.1	c.2771C>G	p.Thr924Arg	1/1
SLC2	SL4.0ch09	52061	C	A	snp	A	synonymous_variant	LOW	Solyc09g005080.1	mRNA:Solyc09g005080.1.1	c.3243G>T	p.Gly1081Gly	1/1
SLC2	SL4.0ch09	52370	A	G	snp	G	synonymous_variant	LOW	Solyc09g005080.1	mRNA:Solyc09g005080.1.1	c.2934T>C	p.Leu978Leu	1/1
SLC2	SL4.0ch09	52411	G	A	snp	A	missense_variant	MODERATE	Solyc09g005080.1	mRNA:Solyc09g005080.1.1	c.2893C>T	p.Pro965Ser	1/1
SLC2	SL4.0ch09	52533	G	C	snp	C	missense_variant	MODERATE	Solyc09g005080.1	mRNA:Solyc09g005080.1.1	c.2771C>G	p.Thr924Arg	1/1
SLC3	SL4.0ch09	52070	G	A	snp	A	synonymous_variant	LOW	Solyc09g005080.1	mRNA:Solyc09g005080.1.1	c.3234C>T	p.Asp1078Asp	1/1
SLC3	SL4.0ch09	52370	A	G	snp	G	synonymous_variant	LOW	Solyc09g005080.1	mRNA:Solyc09g005080.1.1	c.2934T>C	p.Leu978Leu	1/1
SLC3	SL4.0ch09	52411	G	A	snp	A	missense_variant	MODERATE	Solyc09g005080.1	mRNA:Solyc09g005080.1.1	c.2893C>T	p.Pro965Ser	1/1
SLC3	SL4.0ch09	52533	G	C	snp	C	missense_variant	MODERATE	Solyc09g005080.1	mRNA:Solyc09g005080.1.1	c.2771C>G	p.Thr924Arg	1/1
SLC3	SL4.0ch09	52558	T	C	snp	C	missense_variant	MODERATE	Solyc09g005080.1	mRNA:Solyc09g005080.1.1	c.2746A>G	p.Met916Val	1/1
SLC3	SL4.0ch09	52640	C	T	snp	T	synonymous_variant	LOW	Solyc09g005080.1	mRNA:Solyc09g005080.1.1	c.2664G>A	p.Gly888Gly	1/1
SLC3	SL4.0ch09	54128	T	C	snp	C	synonymous_variant	LOW	Solyc09g005080.1	mRNA:Solyc09g005080.1.1	c.1176A>G	p.Leu392Leu	1/1
SLC3	SL4.0ch09	54560	A	G	snp	G	synonymous_variant	LOW	Solyc09g005080.1	mRNA:Solyc09g005080.1.1	c.744T>C	p.Asn248Asn	1/1
SLC4	SL4.0ch09	52061	C	A	snp	A	synonymous_variant	LOW	Solyc09g005080.1	mRNA:Solyc09g005080.1.1	c.3243G>T	p.Gly1081Gly	1/1
SLC4	SL4.0ch09	52370	A	G	snp	G	synonymous_variant	LOW	Solyc09g005080.1	mRNA:Solyc09g005080.1.1	c.2934T>C	p.Leu978Leu	1/1
SLC4	SL4.0ch09	52411	G	A	snp	A	missense_variant	MODERATE	Solyc09g005080.1	mRNA:Solyc09g005080.1.1	c.2893C>T	p.Pro965Ser	1/1
SLC4	SL4.0ch09	52533	G	C	snp	C	missense_variant	MODERATE	Solyc09g005080.1	mRNA:Solyc09g005080.1.1	c.2771C>G	p.Thr924Arg	1/1
SLC4	SL4.0ch09	53919	C	G	snp	G	missense_variant	MODERATE	Solyc09g005080.1	mRNA:Solyc09g005080.1.1	c.SP4G>C	p.Arg462Thr	1/1
SLC4	SL4.0ch09	55252	TTTGC	AAAAA	complex	AAAAA	missense_variant	MODERATE	Solyc09g005080.1	mRNA:Solyc09g005080.1.1	c.48_52delGCAAAinsTTTTT	p.LeuGlnIle16PhePhePhe	0/1

## Sheet: Ph-3
Gene locus: Solyc09g092280, locus name: Solyc09g092280, trait: Late blight resistance (Ph-3), reference: Zhang et al. (2014). The Ph-3 gene from Solanum pimpinellifolium encodes CC-NBS-LRR protein conferring resistance to Phytophthora infestans. Theoretical and applied genetics, 127(6), 1353-1364.
Accesion	Chromosome	Position	Reference	Alternative	Variant type	Variant detected	Variant Location	Effect Category	Gene	Transcript	Nucleotide Change	Aminoacid Change	Het/Hom
SP1	SL4.0ch09	67509939	CAT	GAC	complex	GAC	missense_variant	MODERATE	Solyc09g092280.1	mRNA:Solyc09g092280.1.1	c.2513_2515delATGinsGTC	p.HisVal838ArgLeu	1/1
SP1	SL4.0ch09	67509964	CTT	AGT,GTC	mnp,complex	AGT	missense_variant	MODERATE	Solyc09g092280.1	mRNA:Solyc09g092280.1.1	c.2489_2490delAGinsCT	p.Lys830Thr	1/1
SP1	SL4.0ch09	67509971	C	T	snp	T	missense_variant	MODERATE	Solyc09g092280.1	mRNA:Solyc09g092280.1.1	c.2483G>A	p.Arg828His	1/1
SP1	SL4.0ch09	67510011	C	T	snp	T	missense_variant	MODERATE	Solyc09g092280.1	mRNA:Solyc09g092280.1.1	c.2443G>A	p.Asp815Asn	1/1
SP2	SL4.0ch09	67509939	CAT	GAC	complex	GAC	missense_variant	MODERATE	Solyc09g092280.1	mRNA:Solyc09g092280.1.1	c.2513_2515delATGinsGTC	p.HisVal838ArgLeu	1/1
SP2	SL4.0ch09	67509964	CTT	AGT,GTC	mnp,complex	AGT	missense_variant	MODERATE	Solyc09g092280.1	mRNA:Solyc09g092280.1.1	c.2489_2490delAGinsCT	p.Lys830Thr	1/1
SP2	SL4.0ch09	67509971	C	T	snp	T	missense_variant	MODERATE	Solyc09g092280.1	mRNA:Solyc09g092280.1.1	c.2483G>A	p.Arg828His	1/1
SP2	SL4.0ch09	67510011	C	T	snp	T	missense_variant	MODERATE	Solyc09g092280.1	mRNA:Solyc09g092280.1.1	c.2443G>A	p.Asp815Asn	1/1
SP3	SL4.0ch09	67509939	CAT	GAC	complex	GAC	missense_variant	MODERATE	Solyc09g092280.1	mRNA:Solyc09g092280.1.1	c.2513_2515delATGinsGTC	p.HisVal838ArgLeu	1/1
SP3	SL4.0ch09	67509959	T	A	snp	A	missense_variant	MODERATE	Solyc09g092280.1	mRNA:Solyc09g092280.1.1	c.2495A>T	p.Asn832Ile	1/1
SP3	SL4.0ch09	67509964	CTT	AGT,GTC	mnp,complex	AGT	missense_variant	MODERATE	Solyc09g092280.1	mRNA:Solyc09g092280.1.1	c.2489_2490delAGinsCT	p.Lys830Thr	2/2
SP3	SL4.0ch09	67509971	C	T	snp	T	missense_variant	MODERATE	Solyc09g092280.1	mRNA:Solyc09g092280.1.1	c.2483G>A	p.Arg828His	1/1
SP4	SL4.0ch09	67509939	CAT	GAC	complex	GAC	missense_variant	MODERATE	Solyc09g092280.1	mRNA:Solyc09g092280.1.1	c.2513_2515delATGinsGTC	p.HisVal838ArgLeu	1/1
SP4	SL4.0ch09	67509964	CTT	AGT,GTC	mnp,complex	AGT	missense_variant	MODERATE	Solyc09g092280.1	mRNA:Solyc09g092280.1.1	c.2489_2490delAGinsCT	p.Lys830Thr	1/1
SP4	SL4.0ch09	67509971	C	T	snp	T	missense_variant	MODERATE	Solyc09g092280.1	mRNA:Solyc09g092280.1.1	c.2483G>A	p.Arg828His	1/1
SP4	SL4.0ch09	67510011	C	T	snp	T	missense_variant	MODERATE	Solyc09g092280.1	mRNA:Solyc09g092280.1.1	c.2443G>A	p.Asp815Asn	1/1
SLC1	SL4.0ch09	67509925	C	T	snp	T	missense_variant	MODERATE	Solyc09g092280.1	mRNA:Solyc09g092280.1.1	c.2529G>A	p.Met843Ile	1/1
SLC1	SL4.0ch09	67509939	CAT	GAC	complex	GAC	missense_variant	MODERATE	Solyc09g092280.1	mRNA:Solyc09g092280.1.1	c.2513_2515delATGinsGTC	p.HisVal838ArgLeu	1/1
SLC1	SL4.0ch09	67509971	C	T	snp	T	missense_variant	MODERATE	Solyc09g092280.1	mRNA:Solyc09g092280.1.1	c.2483G>A	p.Arg828His	1/1
SLC1	SL4.0ch09	67509978	G	A	snp	A	synonymous_variant	LOW	Solyc09g092280.1	mRNA:Solyc09g092280.1.1	c.2476C>T	p.Leu826Leu	1/1

## Sheet: Me
Gene locus: Solyc02g081120, locus name: class 1 knotted-like homeodomain protein (Me), trait: leaf complexity (Me), reference: Parnis et al. (1997). The dominant developmental mutants of tomato, Mouse-ear and Curl, are associated with distinct modes of abnormal transcriptional regulation of a Knotted gene. The Plant Cell, 9(12), 2143-2158.
Accesion	Chromosome	Position	Reference	Alternative	Variant type	Variant detected	Variant Location	Effect Category	Gene	Transcript	Nucleotide Change	Het/Hom
SP1	SL4.0ch02	43175606	TACACACACACACCCT	TACACACACACACACCCT	ins	TACACACACACACACCCT	5_prime_UTR_variant	MODIFIER	Solyc02g081120.4	mRNA:Solyc02g081120.4.1	c.-162_-161dupAC	1/1
SP1	SL4.0ch02	43175623	G	C	snp	C	5_prime_UTR_variant	MODIFIER	Solyc02g081120.4	mRNA:Solyc02g081120.4.1	c.-156G>C	1/1
SP1	SL4.0ch02	43175683	TCTCAGTGTGTGTGA	TCTCAGTGTGTGTGTGA,TCAGTGTGTGTGTGA,TCTCAGTGTGTGTGT	ins,mnp,snp	TCAGTGTGTGTGTGA	5_prime_UTR_variant	MODIFIER	Solyc02g081120.4	mRNA:Solyc02g081120.4.1	c.-94_-92delTCAinsAGT	1/1
SP1	SL4.0ch02	43175702	GAG	AAG	snp	AAG	5_prime_UTR_variant	MODIFIER	Solyc02g081120.4	mRNA:Solyc02g081120.4.1	c.-77G>A	1/1
SP1	SL4.0ch02	43175710	G	A	snp	A	5_prime_UTR_variant	MODIFIER	Solyc02g081120.4	mRNA:Solyc02g081120.4.1	c.-69G>A	1/1
SP1	SL4.0ch02	43175723	A	C	snp	C	5_prime_UTR_variant	MODIFIER	Solyc02g081120.4	mRNA:Solyc02g081120.4.1	c.-56A>C	1/1
SP1	SL4.0ch02	43175847	G	A	snp	A	synonymous_variant	LOW	Solyc02g081120.4	mRNA:Solyc02g081120.4.1	c.69G>A	1/1
SP1	SL4.0ch02	43175874	TAATGGAAATGGAAATGGAA	TAATGGAAATGGAA	del	TAATGGAAATGGAA	disruptive_inframe_deletion	MODERATE	Solyc02g081120.4	mRNA:Solyc02g081120.4.1	c.113_118delGAAATG	1/1
SP1	SL4.0ch02	43175981	G	A	snp	A	missense_variant	MODERATE	Solyc02g081120.4	mRNA:Solyc02g081120.4.1	c.203G>A	1/1
SP1	SL4.0ch02	43176010	GACAACAACAACAAT	GACAACAACAACAACAAT	ins	GACAACAACAACAACAAT	disruptive_inframe_insertion	MODERATE	Solyc02g081120.4	mRNA:Solyc02g081120.4.1	c.243_245dupCAA	1/1
SP1	SL4.0ch02	43176177	ATTTTTTTTTCAA	ATTTTTTTTTTCAA	ins	ATTTTTTTTTTCAA	intron_variant	MODIFIER	Solyc02g081120.4	mRNA:Solyc02g081120.4.1	c.351+57_351+58insT	1/1
SP1	SL4.0ch02	43176235	A	G	snp	G	intron_variant	MODIFIER	Solyc02g081120.4	mRNA:Solyc02g081120.4.1	c.351+106A>G	1/1
SP1	SL4.0ch02	43176458	G	A	snp	A	missense_variant	MODERATE	Solyc02g081120.4	mRNA:Solyc02g081120.4.1	c.436G>A	0/1
SP1	SL4.0ch02	43176660	T	A	snp	A	intron_variant	MODIFIER	Solyc02g081120.4	mRNA:Solyc02g081120.4.1	c.616+22T>A	1/1
SP1	SL4.0ch02	43176707	CCTAACTGT	CCTGC	complex	GC	intron_variant	MODIFIER	Solyc02g081120.4	mRNA:Solyc02g081120.4.1	c.616+72_616+77delAACTGTinsGC	1/1
SP1	SL4.0ch02	43176832	C	T	snp	T	intron_variant	MODIFIER	Solyc02g081120.4	mRNA:Solyc02g081120.4.1	c.616+194C>T	0/1
SP1	SL4.0ch02	43176847	TTTTTATC	TCTTTTATC	ins	TCTTTTATC	intron_variant	MODIFIER	Solyc02g081120.4	mRNA:Solyc02g081120.4.1	c.616+209_616+210insC	0/1
SP1	SL4.0ch02	43176863	C	T	snp	T	intron_variant	MODIFIER	Solyc02g081120.4	mRNA:Solyc02g081120.4.1	c.616+225C>T	1/1
SP1	SL4.0ch02	43176955	ATTTATATTAAAG	ATTTTATATTAAAG	ins	ATTTTATATTAAAG	intron_variant	MODIFIER	Solyc02g081120.4	mRNA:Solyc02g081120.4.1	c.616+320_616+321insT	0/1
SP1	SL4.0ch02	43176972	A	C	snp	C	intron_variant	MODIFIER	Solyc02g081120.4	mRNA:Solyc02g081120.4.1	c.616+334A>C	0/1
SP1	SL4.0ch02	43177026	T	C	snp	C	intron_variant	MODIFIER	Solyc02g081120.4	mRNA:Solyc02g081120.4.1	c.616+388T>C	0/1
SP1	SL4.0ch02	43177050	A	C	snp	C	intron_variant	MODIFIER	Solyc02g081120.4	mRNA:Solyc02g081120.4.1	c.616+412A>C	0/1
SP1	SL4.0ch02	43177120	TGTTCTTTAGTGAGA	CCTTCCTTTTAGTGAGA	complex	CCTTCCTTTTAGTGAGA	intron_variant	MODIFIER	Solyc02g081120.4	mRNA:Solyc02g081120.4.1	c.616+482_616+496delTGTTCTTTAGTGAGAinsCCTTCCTTTTAGTGAGA	1/1
SP1	SL4.0ch02	43177188	A	G	snp	G	intron_variant	MODIFIER	Solyc02g081120.4	mRNA:Solyc02g081120.4.1	c.616+550A>G	1/1
SP1	SL4.0ch02	43177218	G	A	snp	A	intron_variant	MODIFIER	Solyc02g081120.4	mRNA:Solyc02g081120.4.1	c.616+580G>A	1/1
SP1	SL4.0ch02	43177437	T	A	snp	A	intron_variant	MODIFIER	Solyc02g081120.4	mRNA:Solyc02g081120.4.1	c.616+799T>A	1/1
SP1	SL4.0ch02	43177875	C	A	snp	A	intron_variant	MODIFIER	Solyc02g081120.4	mRNA:Solyc02g081120.4.1	c.617-463C>A	1/1
SP1	SL4.0ch02	43177952	GGTAG	GAATAAG	complex	AATAAG	intron_variant	MODIFIER	Solyc02g081120.4	mRNA:Solyc02g081120.4.1	c.617-385_617-382delGTAGinsAATAAG	1/1
SP1	SL4.0ch02	43178247	A	T	snp	T	intron_variant	MODIFIER	Solyc02g081120.4	mRNA:Solyc02g081120.4.1	c.617-91A>T	1/1
SP1	SL4.0ch02	43178748	ATT	TTC	complex	TTC	intron_variant	MODIFIER	Solyc02g081120.4	mRNA:Solyc02g081120.4.1	c.861+166_861+168delATTinsTTC	1/1
SP1	SL4.0ch02	43178829	A	G	snp	G	intron_variant	MODIFIER	Solyc02g081120.4	mRNA:Solyc02g081120.4.1	c.862-173A>G	0/1
SP1	SL4.0ch02	43178908	CAAGGTT	CAAGTAAGGTT	ins	CAAGTAAGGTT	intron_variant	MODIFIER	Solyc02g081120.4	mRNA:Solyc02g081120.4.1	c.862-91_862-90insTAAG	1/1
SP1	SL4.0ch02	43178952	C	T	snp	T	intron_variant	MODIFIER	Solyc02g081120.4	mRNA:Solyc02g081120.4.1	c.862-50C>T	1/1
SP1	SL4.0ch02	43179088	T	C	snp	C	synonymous_variant	LOW	Solyc02g081120.4	mRNA:Solyc02g081120.4.1	c.948T>C	1/1
SP1	SL4.0ch02	43179226	G	A	snp	A	3_prime_UTR_variant	MODIFIER	Solyc02g081120.4	mRNA:Solyc02g081120.4.1	c.*21G>A	1/1
SP1	SL4.0ch02	43179282	G	C	snp	C	3_prime_UTR_variant	MODIFIER	Solyc02g081120.4	mRNA:Solyc02g081120.4.1	c.*77G>C	1/1
SP1	SL4.0ch02	43179364	A	G	snp	G	3_prime_UTR_variant	MODIFIER	Solyc02g081120.4	mRNA:Solyc02g081120.4.1	c.*159A>G	1/1
SP2	SL4.0ch02	43175623	G	C	snp	C	5_prime_UTR_variant	MODIFIER	Solyc02g081120.4	mRNA:Solyc02g081120.4.1	c.-156G>C	1/1
SP2	SL4.0ch02	43175683	TCTCAGTGTGTGTGA	TCTCAGTGTGTGTGTGA,TCAGTGTGTGTGTGA,TCTCAGTGTGTGTGT	ins,mnp,snp	TCAGTGTGTGTGTGA	5_prime_UTR_variant	MODIFIER	Solyc02g081120.4	mRNA:Solyc02g081120.4.1	c.-94_-92delTCAinsAGT	1/3
SP2	SL4.0ch02	43175702	GAG	AAG	snp	AAG	5_prime_UTR_variant	MODIFIER	Solyc02g081120.4	mRNA:Solyc02g081120.4.1	c.-77G>A	1/1
SP2	SL4.0ch02	43175847	G	A	snp	A	synonymous_variant	LOW	Solyc02g081120.4	mRNA:Solyc02g081120.4.1	c.69G>A	1/1
SP2	SL4.0ch02	43175874	TAATGGAAATGGAAATGGAA	TAATGGAAATGGAA	del	TAATGGAAATGGAA	disruptive_inframe_deletion	MODERATE	Solyc02g081120.4	mRNA:Solyc02g081120.4.1	c.113_118delGAAATG	1/1
SP2	SL4.0ch02	43175908	G	T	snp	T	missense_variant	MODERATE	Solyc02g081120.4	mRNA:Solyc02g081120.4.1	c.130G>T	1/1
SP2	SL4.0ch02	43175981	G	A	snp	A	missense_variant	MODERATE	Solyc02g081120.4	mRNA:Solyc02g081120.4.1	c.203G>A	1/1
SP2	SL4.0ch02	43176010	GACAACAACAACAAT	GACAACAACAACAACAAT	ins	GACAACAACAACAACAAT	disruptive_inframe_insertion	MODERATE	Solyc02g081120.4	mRNA:Solyc02g081120.4.1	c.243_245dupCAA	1/1
SP2	SL4.0ch02	43176177	ATTTTTTTTTCAA	ATTTTTTTTTTCAA	ins	ATTTTTTTTTTCAA	intron_variant	MODIFIER	Solyc02g081120.4	mRNA:Solyc02g081120.4.1	c.351+57_351+58insT	1/1
SP2	SL4.0ch02	43176660	T	A	snp	A	intron_variant	MODIFIER	Solyc02g081120.4	mRNA:Solyc02g081120.4.1	c.616+22T>A	1/1
SP2	SL4.0ch02	43176707	CCTAACTGT	CCTGC	complex	GC	intron_variant	MODIFIER	Solyc02g081120.4	mRNA:Solyc02g081120.4.1	c.616+72_616+77delAACTGTinsGC	1/1
SP2	SL4.0ch02	43176768	C	T	snp	T	intron_variant	MODIFIER	Solyc02g081120.4	mRNA:Solyc02g081120.4.1	c.616+130C>T	1/1
SP2	SL4.0ch02	43176800	ACTAATA	TTCAACACTTA	complex	TTCAACACTTA	intron_variant	MODIFIER	Solyc02g081120.4	mRNA:Solyc02g081120.4.1	c.616+162_616+168delACTAATAinsTTCAACACTTA	0/1
SP2	SL4.0ch02	43176832	C	T	snp	T	intron_variant	MODIFIER	Solyc02g081120.4	mRNA:Solyc02g081120.4.1	c.616+194C>T	0/1
SP2	SL4.0ch02	43176863	C	T	snp	T	intron_variant	MODIFIER	Solyc02g081120.4	mRNA:Solyc02g081120.4.1	c.616+225C>T	1/1
SP2	SL4.0ch02	43176955	ATTTATATTAAAG	ATTTTATATTAAAG	ins	ATTTTATATTAAAG	intron_variant	MODIFIER	Solyc02g081120.4	mRNA:Solyc02g081120.4.1	c.616+320_616+321insT	0/1
SP2	SL4.0ch02	43176972	A	C	snp	C	intron_variant	MODIFIER	Solyc02g081120.4	mRNA:Solyc02g081120.4.1	c.616+334A>C	0/1
SP2	SL4.0ch02	43177026	T	C	snp	C	intron_variant	MODIFIER	Solyc02g081120.4	mRNA:Solyc02g081120.4.1	c.616+388T>C	0/1
SP2	SL4.0ch02	43177050	A	C	snp	C	intron_variant	MODIFIER	Solyc02g081120.4	mRNA:Solyc02g081120.4.1	c.616+412A>C	0/1
SP2	SL4.0ch02	43177120	TGTTCTTTAGTGAGA	CCTTCCTTTTAGTGAGA	complex	CCTTCCTTTTAGTGAGA	intron_variant	MODIFIER	Solyc02g081120.4	mRNA:Solyc02g081120.4.1	c.616+482_616+496delTGTTCTTTAGTGAGAinsCCTTCCTTTTAGTGAGA	1/1
SP2	SL4.0ch02	43177188	A	G	snp	G	intron_variant	MODIFIER	Solyc02g081120.4	mRNA:Solyc02g081120.4.1	c.616+550A>G	1/1
SP2	SL4.0ch02	43177218	G	A	snp	A	intron_variant	MODIFIER	Solyc02g081120.4	mRNA:Solyc02g081120.4.1	c.616+580G>A	1/1
SP2	SL4.0ch02	43177437	T	A	snp	A	intron_variant	MODIFIER	Solyc02g081120.4	mRNA:Solyc02g081120.4.1	c.616+799T>A	1/1
SP2	SL4.0ch02	43177875	C	A	snp	A	intron_variant	MODIFIER	Solyc02g081120.4	mRNA:Solyc02g081120.4.1	c.617-463C>A	1/1
SP2	SL4.0ch02	43177952	GGTAG	GAATAAG	complex	AATAAG	intron_variant	MODIFIER	Solyc02g081120.4	mRNA:Solyc02g081120.4.1	c.617-385_617-382delGTAGinsAATAAG	1/1
SP2	SL4.0ch02	43178247	A	T	snp	T	intron_variant	MODIFIER	Solyc02g081120.4	mRNA:Solyc02g081120.4.1	c.617-91A>T	1/1
SP2	SL4.0ch02	43178748	ATT	TTC	complex	TTC	intron_variant	MODIFIER	Solyc02g081120.4	mRNA:Solyc02g081120.4.1	c.861+166_861+168delATTinsTTC	1/1
SP2	SL4.0ch02	43178908	CAAGGTT	CAAGTAAGGTT	ins	CAAGTAAGGTT	intron_variant	MODIFIER	Solyc02g081120.4	mRNA:Solyc02g081120.4.1	c.862-91_862-90insTAAG	1/1
SP2	SL4.0ch02	43178952	C	T	snp	T	intron_variant	MODIFIER	Solyc02g081120.4	mRNA:Solyc02g081120.4.1	c.862-50C>T	1/1
SP2	SL4.0ch02	43179226	G	A	snp	A	3_prime_UTR_variant	MODIFIER	Solyc02g081120.4	mRNA:Solyc02g081120.4.1	c.*21G>A	1/1
SP2	SL4.0ch02	43179282	G	C	snp	C	3_prime_UTR_variant	MODIFIER	Solyc02g081120.4	mRNA:Solyc02g081120.4.1	c.*77G>C	1/1
SP2	SL4.0ch02	43179364	A	G	snp	G	3_prime_UTR_variant	MODIFIER	Solyc02g081120.4	mRNA:Solyc02g081120.4.1	c.*159A>G	1/1
SP3	SL4.0ch02	43175516	C	T	snp	T	5_prime_UTR_premature_start_codon_gain_variant	LOW	Solyc02g081120.4	mRNA:Solyc02g081120.4.1	c.-263C>T	0/1
SP3	SL4.0ch02	43175518	G	T	snp	T	5_prime_UTR_variant	MODIFIER	Solyc02g081120.4	mRNA:Solyc02g081120.4.1	c.-261G>T	0/1
SP3	SL4.0ch02	43175606	TACACACACACACCCT	TACACACACACACACCCT	ins	TACACACACACACACCCT	5_prime_UTR_variant	MODIFIER	Solyc02g081120.4	mRNA:Solyc02g081120.4.1	c.-162_-161dupAC	1/1
SP3	SL4.0ch02	43175623	G	C	snp	C	5_prime_UTR_variant	MODIFIER	Solyc02g081120.4	mRNA:Solyc02g081120.4.1	c.-156G>C	1/1
SP3	SL4.0ch02	43175683	TCTCAGTGTGTGTGA	TCTCAGTGTGTGTGTGA,TCAGTGTGTGTGTGA,TCTCAGTGTGTGTGT	ins,mnp,snp	TCAGTGTGTGTGTGA	5_prime_UTR_variant	MODIFIER	Solyc02g081120.4	mRNA:Solyc02g081120.4.1	c.-94_-92delTCAinsAGT	2/2
SP3	SL4.0ch02	43175702	GAG	AAG	snp	AAG	5_prime_UTR_variant	MODIFIER	Solyc02g081120.4	mRNA:Solyc02g081120.4.1	c.-77G>A	1/1
SP3	SL4.0ch02	43175710	G	A	snp	A	5_prime_UTR_variant	MODIFIER	Solyc02g081120.4	mRNA:Solyc02g081120.4.1	c.-69G>A	1/1
SP3	SL4.0ch02	43175723	A	C	snp	C	5_prime_UTR_variant	MODIFIER	Solyc02g081120.4	mRNA:Solyc02g081120.4.1	c.-56A>C	1/1
SP3	SL4.0ch02	43175847	G	A	snp	A	synonymous_variant	LOW	Solyc02g081120.4	mRNA:Solyc02g081120.4.1	c.69G>A	1/1
SP3	SL4.0ch02	43175874	TAATGGAAATGGAAATGGAA	TAATGGAAATGGAA	del	TAATGGAAATGGAA	disruptive_inframe_deletion	MODERATE	Solyc02g081120.4	mRNA:Solyc02g081120.4.1	c.113_118delGAAATG	1/1
SP3	SL4.0ch02	43175981	G	A	snp	A	missense_variant	MODERATE	Solyc02g081120.4	mRNA:Solyc02g081120.4.1	c.203G>A	1/1
SP3	SL4.0ch02	43176010	GACAACAACAACAAT	GACAACAACAACAACAAT	ins	GACAACAACAACAACAAT	disruptive_inframe_insertion	MODERATE	Solyc02g081120.4	mRNA:Solyc02g081120.4.1	c.243_245dupCAA	1/1
SP3	SL4.0ch02	43176177	ATTTTTTTTTCAA	ATTTTTTTTTTCAA	ins	ATTTTTTTTTTCAA	intron_variant	MODIFIER	Solyc02g081120.4	mRNA:Solyc02g081120.4.1	c.351+57_351+58insT	1/1
SP3	SL4.0ch02	43176235	A	G	snp	G	intron_variant	MODIFIER	Solyc02g081120.4	mRNA:Solyc02g081120.4.1	c.351+106A>G	1/1
SP3	SL4.0ch02	43176660	T	A	snp	A	intron_variant	MODIFIER	Solyc02g081120.4	mRNA:Solyc02g081120.4.1	c.616+22T>A	1/1
SP3	SL4.0ch02	43176707	CCTAACTGT	CCTGC	complex	GC	intron_variant	MODIFIER	Solyc02g081120.4	mRNA:Solyc02g081120.4.1	c.616+72_616+77delAACTGTinsGC	1/1
SP3	SL4.0ch02	43176832	C	T	snp	T	intron_variant	MODIFIER	Solyc02g081120.4	mRNA:Solyc02g081120.4.1	c.616+194C>T	0/1
SP3	SL4.0ch02	43176847	TTTTTATC	TCTTTTATC	ins	TCTTTTATC	intron_variant	MODIFIER	Solyc02g081120.4	mRNA:Solyc02g081120.4.1	c.616+209_616+210insC	0/1
SP3	SL4.0ch02	43176863	C	T	snp	T	intron_variant	MODIFIER	Solyc02g081120.4	mRNA:Solyc02g081120.4.1	c.616+225C>T	1/1
SP3	SL4.0ch02	43176955	ATTTATATTAAAG	ATTTTATATTAAAG	ins	ATTTTATATTAAAG	intron_variant	MODIFIER	Solyc02g081120.4	mRNA:Solyc02g081120.4.1	c.616+320_616+321insT	0/1
SP3	SL4.0ch02	43176972	A	C	snp	C	intron_variant	MODIFIER	Solyc02g081120.4	mRNA:Solyc02g081120.4.1	c.616+334A>C	0/1
SP3	SL4.0ch02	43177026	T	C	snp	C	intron_variant	MODIFIER	Solyc02g081120.4	mRNA:Solyc02g081120.4.1	c.616+388T>C	0/1
SP3	SL4.0ch02	43177050	A	C	snp	C	intron_variant	MODIFIER	Solyc02g081120.4	mRNA:Solyc02g081120.4.1	c.616+412A>C	0/1
SP3	SL4.0ch02	43177120	TGTTCTTTAGTGAGA	CCTTCCTTTTAGTGAGA	complex	CCTTCCTTTTAGTGAGA	intron_variant	MODIFIER	Solyc02g081120.4	mRNA:Solyc02g081120.4.1	c.616+482_616+496delTGTTCTTTAGTGAGAinsCCTTCCTTTTAGTGAGA	1/1
SP3	SL4.0ch02	43177188	A	G	snp	G	intron_variant	MODIFIER	Solyc02g081120.4	mRNA:Solyc02g081120.4.1	c.616+550A>G	1/1
SP3	SL4.0ch02	43177218	G	A	snp	A	intron_variant	MODIFIER	Solyc02g081120.4	mRNA:Solyc02g081120.4.1	c.616+580G>A	1/1
SP3	SL4.0ch02	43177437	T	A	snp	A	intron_variant	MODIFIER	Solyc02g081120.4	mRNA:Solyc02g081120.4.1	c.616+799T>A	1/1
SP3	SL4.0ch02	43177485	A	T	snp	T	intron_variant	MODIFIER	Solyc02g081120.4	mRNA:Solyc02g081120.4.1	c.616+847A>T	1/1
SP3	SL4.0ch02	43177780	GTGG	GTGGGATAATAAA	complex	GTGGGATAATAAA	intron_variant	MODIFIER	Solyc02g081120.4	mRNA:Solyc02g081120.4.1	c.617-555_617-554insGATAATAAA	0/1
SP3	SL4.0ch02	43177875	C	A	snp	A	intron_variant	MODIFIER	Solyc02g081120.4	mRNA:Solyc02g081120.4.1	c.617-463C>A	1/1
SP3	SL4.0ch02	43177952	GGTAG	GAATAAG	complex	AATAAG	intron_variant	MODIFIER	Solyc02g081120.4	mRNA:Solyc02g081120.4.1	c.617-385_617-382delGTAGinsAATAAG	1/1
SP3	SL4.0ch02	43178247	A	T	snp	T	intron_variant	MODIFIER	Solyc02g081120.4	mRNA:Solyc02g081120.4.1	c.617-91A>T	1/1
SP3	SL4.0ch02	43178748	ATT	TTC	complex	TTC	intron_variant	MODIFIER	Solyc02g081120.4	mRNA:Solyc02g081120.4.1	c.861+166_861+168delATTinsTTC	1/1
SP3	SL4.0ch02	43178899	C	G	snp	G	intron_variant	MODIFIER	Solyc02g081120.4	mRNA:Solyc02g081120.4.1	c.862-103C>G	1/1
SP3	SL4.0ch02	43178908	CAAGGTT	CAAGTAAGGTT	ins	CAAGTAAGGTT	intron_variant	MODIFIER	Solyc02g081120.4	mRNA:Solyc02g081120.4.1	c.862-91_862-90insTAAG	1/1
SP3	SL4.0ch02	43178952	C	T	snp	T	intron_variant	MODIFIER	Solyc02g081120.4	mRNA:Solyc02g081120.4.1	c.862-50C>T	1/1
SP3	SL4.0ch02	43179226	G	A	snp	A	3_prime_UTR_variant	MODIFIER	Solyc02g081120.4	mRNA:Solyc02g081120.4.1	c.*21G>A	1/1
SP3	SL4.0ch02	43179282	G	C	snp	C	3_prime_UTR_variant	MODIFIER	Solyc02g081120.4	mRNA:Solyc02g081120.4.1	c.*77G>C	1/1
SP3	SL4.0ch02	43179364	A	G	snp	G	3_prime_UTR_variant	MODIFIER	Solyc02g081120.4	mRNA:Solyc02g081120.4.1	c.*159A>G	1/1
SP4	SL4.0ch02	43175606	TACACACACACACCCT	TACACACACACACACCCT	ins	TACACACACACACACCCT	5_prime_UTR_variant	MODIFIER	Solyc02g081120.4	mRNA:Solyc02g081120.4.1	c.-162_-161dupAC	1/1
SP4	SL4.0ch02	43175623	G	C	snp	C	5_prime_UTR_variant	MODIFIER	Solyc02g081120.4	mRNA:Solyc02g081120.4.1	c.-156G>C	1/1
SP4	SL4.0ch02	43175847	G	A	snp	A	synonymous_variant	LOW	Solyc02g081120.4	mRNA:Solyc02g081120.4.1	c.69G>A	1/1
SP4	SL4.0ch02	43175874	TAATGGAAATGGAAATGGAA	TAATGGAAATGGAA	del	TAATGGAAATGGAA	disruptive_inframe_deletion	MODERATE	Solyc02g081120.4	mRNA:Solyc02g081120.4.1	c.113_118delGAAATG	1/1
SP4	SL4.0ch02	43176139	ACCCCCCCCCCCCAATT	ACCCCCCCCCCCAATT,ACCCCCCCCCCCCCAATT	del,ins	ACCCCCCCCCCCAATT	intron_variant	MODIFIER	Solyc02g081120.4	mRNA:Solyc02g081120.4.1	c.351+22delC	1/1
SP4	SL4.0ch02	43176863	C	T	snp	T	intron_variant	MODIFIER	Solyc02g081120.4	mRNA:Solyc02g081120.4.1	c.616+225C>T	1/1
SP4	SL4.0ch02	43177085	GATGCTTGTGTA	GA	del	GA	intron_variant	MODIFIER	Solyc02g081120.4	mRNA:Solyc02g081120.4.1	c.616+449_616+458delTGCTTGTGTA	1/1
SP4	SL4.0ch02	43177120	TGTTCTTTAGTGAGA	CCTTCCTTTTAGTGAGA	complex	CCTTCCTTTTAGTGAGA	intron_variant	MODIFIER	Solyc02g081120.4	mRNA:Solyc02g081120.4.1	c.616+482_616+496delTGTTCTTTAGTGAGAinsCCTTCCTTTTAGTGAGA	1/1
SP4	SL4.0ch02	43177260	T	A	snp	A	intron_variant	MODIFIER	Solyc02g081120.4	mRNA:Solyc02g081120.4.1	c.616+622T>A	1/1
SP4	SL4.0ch02	43177462	T	C	snp	C	intron_variant	MODIFIER	Solyc02g081120.4	mRNA:Solyc02g081120.4.1	c.616+824T>C	1/1
SP4	SL4.0ch02	43177508	A	G	snp	G	intron_variant	MODIFIER	Solyc02g081120.4	mRNA:Solyc02g081120.4.1	c.617-830A>G	1/1
SP4	SL4.0ch02	43177875	C	A	snp	A	intron_variant	MODIFIER	Solyc02g081120.4	mRNA:Solyc02g081120.4.1	c.617-463C>A	1/1
SP4	SL4.0ch02	43178022	G	T	snp	T	intron_variant	MODIFIER	Solyc02g081120.4	mRNA:Solyc02g081120.4.1	c.617-316G>T	1/1
SP4	SL4.0ch02	43178066	C	T	snp	T	intron_variant	MODIFIER	Solyc02g081120.4	mRNA:Solyc02g081120.4.1	c.617-272C>T	1/1
SP4	SL4.0ch02	43178581	C	T	snp	T	missense_variant&splice_region_variant	MODERATE	Solyc02g081120.4	mRNA:Solyc02g081120.4.1	c.860C>T	0/1
SP4	SL4.0ch02	43178908	CAAGGTT	CAAGTAAGGTT	ins	CAAGTAAGGTT	intron_variant	MODIFIER	Solyc02g081120.4	mRNA:Solyc02g081120.4.1	c.862-91_862-90insTAAG	1/1
SP4	SL4.0ch02	43178952	C	T	snp	T	intron_variant	MODIFIER	Solyc02g081120.4	mRNA:Solyc02g081120.4.1	c.862-50C>T	1/1
SP4	SL4.0ch02	43179088	T	C	snp	C	synonymous_variant	LOW	Solyc02g081120.4	mRNA:Solyc02g081120.4.1	c.948T>C	1/1
SP4	SL4.0ch02	43179364	A	G	snp	G	3_prime_UTR_variant	MODIFIER	Solyc02g081120.4	mRNA:Solyc02g081120.4.1	c.*159A>G	1/1
SLC1	SL4.0ch02	43176832	C	T	snp	T	intron_variant	MODIFIER	Solyc02g081120.4	mRNA:Solyc02g081120.4.1	c.616+194C>T	0/1
SLC1	SL4.0ch02	43176863	C	T	snp	T	intron_variant	MODIFIER	Solyc02g081120.4	mRNA:Solyc02g081120.4.1	c.616+225C>T	0/1
SLC1	SL4.0ch02	43176955	ATTTATATTAAAG	ATTTTATATTAAAG	ins	ATTTTATATTAAAG	intron_variant	MODIFIER	Solyc02g081120.4	mRNA:Solyc02g081120.4.1	c.616+320_616+321insT	0/1
SLC1	SL4.0ch02	43176972	A	C	snp	C	intron_variant	MODIFIER	Solyc02g081120.4	mRNA:Solyc02g081120.4.1	c.616+334A>C	0/1
SLC1	SL4.0ch02	43177026	T	C	snp	C	intron_variant	MODIFIER	Solyc02g081120.4	mRNA:Solyc02g081120.4.1	c.616+388T>C	0/1
SLC1	SL4.0ch02	43177050	A	C	snp	C	intron_variant	MODIFIER	Solyc02g081120.4	mRNA:Solyc02g081120.4.1	c.616+412A>C	0/1
SLC1	SL4.0ch02	43177120	TGTTCTTTAGTGAGA	CCTTCCTTTTAGTGAGA	complex	CCTTCCTTTTAGTGAGA	intron_variant	MODIFIER	Solyc02g081120.4	mRNA:Solyc02g081120.4.1	c.616+482_616+496delTGTTCTTTAGTGAGAinsCCTTCCTTTTAGTGAGA	1/1
SLC1	SL4.0ch02	43177138	A	T	snp	T	intron_variant	MODIFIER	Solyc02g081120.4	mRNA:Solyc02g081120.4.1	c.616+500A>T	0/1
SLC1	SL4.0ch02	43177875	C	A	snp	A	intron_variant	MODIFIER	Solyc02g081120.4	mRNA:Solyc02g081120.4.1	c.617-463C>A	1/1
SLC1	SL4.0ch02	43179364	A	G	snp	G	3_prime_UTR_variant	MODIFIER	Solyc02g081120.4	mRNA:Solyc02g081120.4.1	c.*159A>G	1/1
SLC2	SL4.0ch02	43175606	TACACACACACACCCT	TACACACACACACACCCT	ins	TACACACACACACACCCT	5_prime_UTR_variant	MODIFIER	Solyc02g081120.4	mRNA:Solyc02g081120.4.1	c.-162_-161dupAC	0/1
SLC2	SL4.0ch02	43175623	G	C	snp	C	5_prime_UTR_variant	MODIFIER	Solyc02g081120.4	mRNA:Solyc02g081120.4.1	c.-156G>C	1/1
SLC2	SL4.0ch02	43175847	G	A	snp	A	synonymous_variant	LOW	Solyc02g081120.4	mRNA:Solyc02g081120.4.1	c.69G>A	0/1
SLC2	SL4.0ch02	43175874	TAATGGAAATGGAAATGGAA	TAATGGAAATGGAA	del	TAATGGAAATGGAA	disruptive_inframe_deletion	MODERATE	Solyc02g081120.4	mRNA:Solyc02g081120.4.1	c.113_118delGAAATG	1/1
SLC2	SL4.0ch02	43175947	T	C	snp	C	missense_variant	MODERATE	Solyc02g081120.4	mRNA:Solyc02g081120.4.1	c.169T>C	1/1
SLC2	SL4.0ch02	43176139	ACCCCCCCCCCCCAATT	ACCCCCCCCCCCAATT,ACCCCCCCCCCCCCAATT	del,ins	ACCCCCCCCCCCAATT	intron_variant	MODIFIER	Solyc02g081120.4	mRNA:Solyc02g081120.4.1	c.351+22delC	1/1
SLC2	SL4.0ch02	43176832	C	T	snp	T	intron_variant	MODIFIER	Solyc02g081120.4	mRNA:Solyc02g081120.4.1	c.616+194C>T	0/1
SLC2	SL4.0ch02	43176863	C	T	snp	T	intron_variant	MODIFIER	Solyc02g081120.4	mRNA:Solyc02g081120.4.1	c.616+225C>T	1/1
SLC2	SL4.0ch02	43176955	ATTTATATTAAAG	ATTTTATATTAAAG	ins	ATTTTATATTAAAG	intron_variant	MODIFIER	Solyc02g081120.4	mRNA:Solyc02g081120.4.1	c.616+320_616+321insT	0/1
SLC2	SL4.0ch02	43176972	A	C	snp	C	intron_variant	MODIFIER	Solyc02g081120.4	mRNA:Solyc02g081120.4.1	c.616+334A>C	0/1
SLC2	SL4.0ch02	43177026	T	C	snp	C	intron_variant	MODIFIER	Solyc02g081120.4	mRNA:Solyc02g081120.4.1	c.616+388T>C	0/1
SLC2	SL4.0ch02	43177050	A	C	snp	C	intron_variant	MODIFIER	Solyc02g081120.4	mRNA:Solyc02g081120.4.1	c.616+412A>C	0/1
SLC2	SL4.0ch02	43177085	GATGCTTGTGTA	GA	del	GA	intron_variant	MODIFIER	Solyc02g081120.4	mRNA:Solyc02g081120.4.1	c.616+449_616+458delTGCTTGTGTA	0/1
SLC2	SL4.0ch02	43177120	TGTTCTTTAGTGAGA	CCTTCCTTTTAGTGAGA	complex	CCTTCCTTTTAGTGAGA	intron_variant	MODIFIER	Solyc02g081120.4	mRNA:Solyc02g081120.4.1	c.616+482_616+496delTGTTCTTTAGTGAGAinsCCTTCCTTTTAGTGAGA	1/1
SLC2	SL4.0ch02	43177138	A	T	snp	T	intron_variant	MODIFIER	Solyc02g081120.4	mRNA:Solyc02g081120.4.1	c.616+500A>T	0/1
SLC2	SL4.0ch02	43177480	A	C	snp	C	intron_variant	MODIFIER	Solyc02g081120.4	mRNA:Solyc02g081120.4.1	c.616+842A>C	1/1
SLC2	SL4.0ch02	43177875	C	A	snp	A	intron_variant	MODIFIER	Solyc02g081120.4	mRNA:Solyc02g081120.4.1	c.617-463C>A	1/1
SLC2	SL4.0ch02	43178720	C	T	snp	T	intron_variant	MODIFIER	Solyc02g081120.4	mRNA:Solyc02g081120.4.1	c.861+138C>T	1/1
SLC3	SL4.0ch02	43176139	ACCCCCCCCCCCCAATT	ACCCCCCCCCCCAATT,ACCCCCCCCCCCCCAATT	del,ins	ACCCCCCCCCCCAATT	intron_variant	MODIFIER	Solyc02g081120.4	mRNA:Solyc02g081120.4.1	c.351+22delC	0/1
SLC3	SL4.0ch02	43176832	C	T	snp	T	intron_variant	MODIFIER	Solyc02g081120.4	mRNA:Solyc02g081120.4.1	c.616+194C>T	0/1
SLC3	SL4.0ch02	43176863	C	T	snp	T	intron_variant	MODIFIER	Solyc02g081120.4	mRNA:Solyc02g081120.4.1	c.616+225C>T	0/1
SLC3	SL4.0ch02	43176955	ATTTATATTAAAG	ATTTTATATTAAAG	ins	ATTTTATATTAAAG	intron_variant	MODIFIER	Solyc02g081120.4	mRNA:Solyc02g081120.4.1	c.616+320_616+321insT	0/1
SLC3	SL4.0ch02	43176972	A	C	snp	C	intron_variant	MODIFIER	Solyc02g081120.4	mRNA:Solyc02g081120.4.1	c.616+334A>C	0/1
SLC3	SL4.0ch02	43177026	T	C	snp	C	intron_variant	MODIFIER	Solyc02g081120.4	mRNA:Solyc02g081120.4.1	c.616+388T>C	0/1
SLC3	SL4.0ch02	43177050	A	C	snp	C	intron_variant	MODIFIER	Solyc02g081120.4	mRNA:Solyc02g081120.4.1	c.616+412A>C	0/1
SLC3	SL4.0ch02	43177120	TGTTCTTTAGTGAGA	CCTTCCTTTTAGTGAGA	complex	CCTTCCTTTTAGTGAGA	intron_variant	MODIFIER	Solyc02g081120.4	mRNA:Solyc02g081120.4.1	c.616+482_616+496delTGTTCTTTAGTGAGAinsCCTTCCTTTTAGTGAGA	1/1
SLC3	SL4.0ch02	43177138	A	T	snp	T	intron_variant	MODIFIER	Solyc02g081120.4	mRNA:Solyc02g081120.4.1	c.616+500A>T	1/1
SLC4	SL4.0ch02	43175473	TTTAG	AAAAA	complex	AAAAA	5_prime_UTR_variant	MODIFIER	Solyc02g081120.4	mRNA:Solyc02g081120.4.1	c.-306_-302delTTTAGinsAAAAA	0/1
SLC4	SL4.0ch02	43176139	ACCCCCCCCCCCCAATT	ACCCCCCCCCCCAATT,ACCCCCCCCCCCCCAATT	del,ins	ACCCCCCCCCCCAATT	intron_variant	MODIFIER	Solyc02g081120.4	mRNA:Solyc02g081120.4.1	c.351+22delC	2/2
SLC4	SL4.0ch02	43176800	ACTAATA	TTCAACACTTA	complex	TTCAACACTTA	intron_variant	MODIFIER	Solyc02g081120.4	mRNA:Solyc02g081120.4.1	c.616+162_616+168delACTAATAinsTTCAACACTTA	0/1
SLC4	SL4.0ch02	43176832	C	T	snp	T	intron_variant	MODIFIER	Solyc02g081120.4	mRNA:Solyc02g081120.4.1	c.616+194C>T	0/1
SLC4	SL4.0ch02	43176863	C	T	snp	T	intron_variant	MODIFIER	Solyc02g081120.4	mRNA:Solyc02g081120.4.1	c.616+225C>T	0/1
SLC4	SL4.0ch02	43176955	ATTTATATTAAAG	ATTTTATATTAAAG	ins	ATTTTATATTAAAG	intron_variant	MODIFIER	Solyc02g081120.4	mRNA:Solyc02g081120.4.1	c.616+320_616+321insT	0/1
SLC4	SL4.0ch02	43176972	A	C	snp	C	intron_variant	MODIFIER	Solyc02g081120.4	mRNA:Solyc02g081120.4.1	c.616+334A>C	0/1
SLC4	SL4.0ch02	43177026	T	C	snp	C	intron_variant	MODIFIER	Solyc02g081120.4	mRNA:Solyc02g081120.4.1	c.616+388T>C	0/1
SLC4	SL4.0ch02	43177050	A	C	snp	C	intron_variant	MODIFIER	Solyc02g081120.4	mRNA:Solyc02g081120.4.1	c.616+412A>C	0/1
SLC4	SL4.0ch02	43177120	TGTTCTTTAGTGAGA	CCTTCCTTTTAGTGAGA	complex	CCTTCCTTTTAGTGAGA	intron_variant	MODIFIER	Solyc02g081120.4	mRNA:Solyc02g081120.4.1	c.616+482_616+496delTGTTCTTTAGTGAGAinsCCTTCCTTTTAGTGAGA	1/1
SLC4	SL4.0ch02	43177145	AC	ATG	complex	TG	intron_variant	MODIFIER	Solyc02g081120.4	mRNA:Solyc02g081120.4.1	c.616+508delCinsTG	0/1
SLC4	SL4.0ch02	43177269	AATTA	TTTTT	complex	TTTTT	intron_variant	MODIFIER	Solyc02g081120.4	mRNA:Solyc02g081120.4.1	c.616+631_616+635delAATTAinsTTTTT	0/1
SLC4	SL4.0ch02	43177274	C	T	snp	T	intron_variant	MODIFIER	Solyc02g081120.4	mRNA:Solyc02g081120.4.1	c.616+636C>T	0/1
SLC4	SL4.0ch02	43177875	C	A	snp	A	intron_variant	MODIFIER	Solyc02g081120.4	mRNA:Solyc02g081120.4.1	c.617-463C>A	1/1
SLC4	SL4.0ch02	43179364	A	G	snp	G	3_prime_UTR_variant	MODIFIER	Solyc02g081120.4	mRNA:Solyc02g081120.4.1	c.*159A>G	1/1

## Sheet: Style2.1
Gene locus: Solyc02g087860, locus name: Stigma exsertion (style2.1), trait: Stigma exsertion, reference: Chen et al. (2007). Changes in regulation of a transcription factor lead to autogamy in cultivated tomatoes. Science, 318(5850), 643-645.
Accesion	Chromosome	Position	Reference	Alternative	Variant type	Variant detected	Variant Location	Effect Category	Gene	Transcript	Nucleotide Change	Aminoacid Change	Het/Hom
SP1	SL4.0ch02	48159609	GAAAAAAAATTAAGT	GAAAAAAATTAAGT	del	GAAAAAAATTAAGT	intron_variant	MODIFIER	Solyc02g087860.3	mRNA:Solyc02g087860.3.1	c.127-36delT		1/1
SP1	SL4.0ch02	48159625	C	T	snp	T	intron_variant	MODIFIER	Solyc02g087860.3	mRNA:Solyc02g087860.3.1	c.127-44G>A		1/1
SP1	SL4.0ch02	48159720	GCA	GCG,ACG	snp,complex	ACG	intron_variant	MODIFIER	Solyc02g087860.3	mRNA:Solyc02g087860.3.1	c.127-141_127-139delTGCinsCGT		2/2
SP1	SL4.0ch02	48159798	C	A,T	snp,snp	A	intron_variant	MODIFIER	Solyc02g087860.3	mRNA:Solyc02g087860.3.1	c.127-217G>T		1/1
SP1	SL4.0ch02	48159838	A	T	snp	T	intron_variant	MODIFIER	Solyc02g087860.3	mRNA:Solyc02g087860.3.1	c.127-257T>A		1/1
SP1	SL4.0ch02	48159854	A	G	snp	G	intron_variant	MODIFIER	Solyc02g087860.3	mRNA:Solyc02g087860.3.1	c.127-273T>C		1/1
SP1	SL4.0ch02	48159912	G	T	snp	T	intron_variant	MODIFIER	Solyc02g087860.3	mRNA:Solyc02g087860.3.1	c.127-331C>A		1/1
SP1	SL4.0ch02	48160400	CTTTTTTTTTTATGGG	CTTTTTTTTATGGG,CTATTTTTTTTATGGG	del,snp	CTATTTTTTTTATGGG	intron_variant	MODIFIER	Solyc02g087860.3	mRNA:Solyc02g087860.3.1	c.126+339A>T		1/1
SP1	SL4.0ch02	48160660	TAAAAAATAAAAAATCAAATG	TAAAAAAATAAAAAATCAAATG,TAAAAAAAATAAAAAATCAAATG	ins,ins	TAAAAAAATAAAAAATCAAATG	intron_variant	MODIFIER	Solyc02g087860.3	mRNA:Solyc02g087860.3.1	c.126+74_126+75insT		2/2
SP1	SL4.0ch02	48160709	TAAAAAAAAAAAAAGAGTAGT	TAAAAAAAAAAAAGAGTAGT,TAAAAAAAAAAGTAGT,TAAAAAAAAAAAAAAGAGTAGT	del,del,ins	TAAAAAAAAAAGTAGT	intron_variant	MODIFIER	Solyc02g087860.3	mRNA:Solyc02g087860.3.1	c.126+17_126+21delTCTTT		2/2
SP1	SL4.0ch02	48160762	A	G	snp	G	synonymous_variant	LOW	Solyc02g087860.3	mRNA:Solyc02g087860.3.1	c.105T>C	p.Ile35Ile	1/1
SP1	SL4.0ch02	48160879	CAAAAAAAAATGT	CAAAAAAAAAATGT	ins	CAAAAAAAAAATGT	5_prime_UTR_variant	MODIFIER	Solyc02g087860.3	mRNA:Solyc02g087860.3.1	c.-23_-22insT		1/1
SP1	SL4.0ch02	48160911	T	C	snp	C	5_prime_UTR_variant	MODIFIER	Solyc02g087860.3	mRNA:Solyc02g087860.3.1	c.-45A>G		1/1
SP2	SL4.0ch02	48159342	A	G	snp	G	splice_region_variant	LOW	Solyc02g087860.3	mRNA:Solyc02g087860.3.1	c.*87T>C		1/1
SP2	SL4.0ch02	48159384	A	G	snp	G	3_prime_UTR_variant	MODIFIER	Solyc02g087860.3	mRNA:Solyc02g087860.3.1	c.*45T>C		1/1
SP2	SL4.0ch02	48159625	C	T	snp	T	intron_variant	MODIFIER	Solyc02g087860.3	mRNA:Solyc02g087860.3.1	c.127-44G>A		1/1
SP2	SL4.0ch02	48159720	GCA	GCG,ACG	snp,complex	ACG	intron_variant	MODIFIER	Solyc02g087860.3	mRNA:Solyc02g087860.3.1	c.127-141_127-139delTGCinsCGT		1/1
SP2	SL4.0ch02	48159798	C	A,T	snp,snp	A	intron_variant	MODIFIER	Solyc02g087860.3	mRNA:Solyc02g087860.3.1	c.127-217G>T		1/1
SP2	SL4.0ch02	48159838	A	T	snp	T	intron_variant	MODIFIER	Solyc02g087860.3	mRNA:Solyc02g087860.3.1	c.127-257T>A		1/1
SP2	SL4.0ch02	48160400	CTTTTTTTTTTATGGG	CTTTTTTTTATGGG,CTATTTTTTTTATGGG	del,snp	CTATTTTTTTTATGGG	intron_variant	MODIFIER	Solyc02g087860.3	mRNA:Solyc02g087860.3.1	c.126+339A>T		1/1
SP2	SL4.0ch02	48160660	TAAAAAATAAAAAATCAAATG	TAAAAAAATAAAAAATCAAATG,TAAAAAAAATAAAAAATCAAATG	ins,ins	TAAAAAAATAAAAAATCAAATG	intron_variant	MODIFIER	Solyc02g087860.3	mRNA:Solyc02g087860.3.1	c.126+74_126+75insT		2/2
SP2	SL4.0ch02	48160709	TAAAAAAAAAAAAAGAGTAGT	TAAAAAAAAAAAAGAGTAGT,TAAAAAAAAAAGTAGT,TAAAAAAAAAAAAAAGAGTAGT	del,del,ins	TAAAAAAAAAAGTAGT	intron_variant	MODIFIER	Solyc02g087860.3	mRNA:Solyc02g087860.3.1	c.126+17_126+21delTCTTT		1/1
SP2	SL4.0ch02	48160762	A	G	snp	G	synonymous_variant	LOW	Solyc02g087860.3	mRNA:Solyc02g087860.3.1	c.105T>C	p.Ile35Ile	1/1
SP2	SL4.0ch02	48160879	CAAAAAAAAATGT	CAAAAAAAAAATGT	ins	CAAAAAAAAAATGT	5_prime_UTR_variant	MODIFIER	Solyc02g087860.3	mRNA:Solyc02g087860.3.1	c.-23_-22insT		1/1
SP3	SL4.0ch02	48159342	A	G	snp	G	splice_region_variant	LOW	Solyc02g087860.3	mRNA:Solyc02g087860.3.1	c.*87T>C		1/1
SP3	SL4.0ch02	48159384	A	G	snp	G	3_prime_UTR_variant	MODIFIER	Solyc02g087860.3	mRNA:Solyc02g087860.3.1	c.*45T>C		1/1
SP3	SL4.0ch02	48159625	C	T	snp	T	intron_variant	MODIFIER	Solyc02g087860.3	mRNA:Solyc02g087860.3.1	c.127-44G>A		1/1
SP3	SL4.0ch02	48159798	C	A,T	snp,snp	A	intron_variant	MODIFIER	Solyc02g087860.3	mRNA:Solyc02g087860.3.1	c.127-217G>T		2/2
SP3	SL4.0ch02	48159840	T	A	snp	A	intron_variant	MODIFIER	Solyc02g087860.3	mRNA:Solyc02g087860.3.1	c.127-259A>T		1/1
SP3	SL4.0ch02	48160400	CTTTTTTTTTTATGGG	CTTTTTTTTATGGG,CTATTTTTTTTATGGG	del,snp	CTATTTTTTTTATGGG	intron_variant	MODIFIER	Solyc02g087860.3	mRNA:Solyc02g087860.3.1	c.126+339A>T		2/2
SP3	SL4.0ch02	48160545	A	T	snp	T	intron_variant	MODIFIER	Solyc02g087860.3	mRNA:Solyc02g087860.3.1	c.126+196T>A		1/1
SP3	SL4.0ch02	48160660	TAAAAAATAAAAAATCAAATG	TAAAAAAATAAAAAATCAAATG,TAAAAAAAATAAAAAATCAAATG	ins,ins	TAAAAAAATAAAAAATCAAATG	intron_variant	MODIFIER	Solyc02g087860.3	mRNA:Solyc02g087860.3.1	c.126+74_126+75insT		1/1
SP3	SL4.0ch02	48160709	TAAAAAAAAAAAAAGAGTAGT	TAAAAAAAAAAAAGAGTAGT,TAAAAAAAAAAGTAGT,TAAAAAAAAAAAAAAGAGTAGT	del,del,ins	TAAAAAAAAAAGTAGT	intron_variant	MODIFIER	Solyc02g087860.3	mRNA:Solyc02g087860.3.1	c.126+17_126+21delTCTTT		3/3
SP4	SL4.0ch02	48159625	C	T	snp	T	intron_variant	MODIFIER	Solyc02g087860.3	mRNA:Solyc02g087860.3.1	c.127-44G>A		1/1
SP4	SL4.0ch02	48159720	GCA	GCG,ACG	snp,complex	ACG	intron_variant	MODIFIER	Solyc02g087860.3	mRNA:Solyc02g087860.3.1	c.127-141_127-139delTGCinsCGT		1/1
SP4	SL4.0ch02	48159798	C	A,T	snp,snp	A	intron_variant	MODIFIER	Solyc02g087860.3	mRNA:Solyc02g087860.3.1	c.127-217G>T		1/1
SP4	SL4.0ch02	48159838	A	T	snp	T	intron_variant	MODIFIER	Solyc02g087860.3	mRNA:Solyc02g087860.3.1	c.127-257T>A		1/1
SP4	SL4.0ch02	48160400	CTTTTTTTTTTATGGG	CTTTTTTTTATGGG,CTATTTTTTTTATGGG	del,snp	CTATTTTTTTTATGGG	intron_variant	MODIFIER	Solyc02g087860.3	mRNA:Solyc02g087860.3.1	c.126+339A>T		1/1
SP4	SL4.0ch02	48160660	TAAAAAATAAAAAATCAAATG	TAAAAAAATAAAAAATCAAATG,TAAAAAAAATAAAAAATCAAATG	ins,ins	TAAAAAAATAAAAAATCAAATG	intron_variant	MODIFIER	Solyc02g087860.3	mRNA:Solyc02g087860.3.1	c.126+74_126+75insT		2/2
SP4	SL4.0ch02	48160709	TAAAAAAAAAAAAAGAGTAGT	TAAAAAAAAAAAAGAGTAGT,TAAAAAAAAAAGTAGT,TAAAAAAAAAAAAAAGAGTAGT	del,del,ins	TAAAAAAAAAAGTAGT	intron_variant	MODIFIER	Solyc02g087860.3	mRNA:Solyc02g087860.3.1	c.126+17_126+21delTCTTT		1/1
SP4	SL4.0ch02	48160762	A	G	snp	G	synonymous_variant	LOW	Solyc02g087860.3	mRNA:Solyc02g087860.3.1	c.105T>C	p.Ile35Ile	1/1
SP4	SL4.0ch02	48160879	CAAAAAAAAATGT	CAAAAAAAAAATGT	ins	CAAAAAAAAAATGT	5_prime_UTR_variant	MODIFIER	Solyc02g087860.3	mRNA:Solyc02g087860.3.1	c.-23_-22insT		1/1
SLC1	SL4.0ch02	48160660	TAAAAAATAAAAAATCAAATG	TAAAAAAATAAAAAATCAAATG,TAAAAAAAATAAAAAATCAAATG	ins,ins	TAAAAAAATAAAAAATCAAATG	intron_variant	MODIFIER	Solyc02g087860.3	mRNA:Solyc02g087860.3.1	c.126+74_126+75insT		1/1
SLC1	SL4.0ch02	48161034	A	G	snp	G	5_prime_UTR_variant	MODIFIER	Solyc02g087860.3	mRNA:Solyc02g087860.3.1	c.-168T>C		0/1
SLC2	SL4.0ch02	48160660	TAAAAAATAAAAAATCAAATG	TAAAAAAATAAAAAATCAAATG,TAAAAAAAATAAAAAATCAAATG	ins,ins	TAAAAAAATAAAAAATCAAATG	intron_variant	MODIFIER	Solyc02g087860.3	mRNA:Solyc02g087860.3.1	c.126+74_126+75insT		1/1
SLC3	SL4.0ch02	48160660	TAAAAAATAAAAAATCAAATG	TAAAAAAATAAAAAATCAAATG,TAAAAAAAATAAAAAATCAAATG	ins,ins	TAAAAAAATAAAAAATCAAATG	intron_variant	MODIFIER	Solyc02g087860.3	mRNA:Solyc02g087860.3.1	c.126+74_126+75insT		1/1
SLC4	SL4.0ch02	48160660	TAAAAAATAAAAAATCAAATG	TAAAAAAATAAAAAATCAAATG,TAAAAAAAATAAAAAATCAAATG	ins,ins	TAAAAAAATAAAAAATCAAATG	intron_variant	MODIFIER	Solyc02g087860.3	mRNA:Solyc02g087860.3.1	c.126+74_126+75insT		1/1

## Sheet: lyr
Gene locus: Solyc05g009380, locus name: lyrate (lyr), trait: reduced leaf complexity, reference: David-Schwartz et al. (2009). LYRATE is a key regulator of leaflet initiation and lamina outgrowth in tomato. The Plant Cell, 21(10), 3093-3104
Accesion	Chromosome	Position	Reference	Alternative	Variant type	Variant detected	Variant Location	Effect Category	Gene	Transcript	Nucleotide Change	Aminoacid Change	Het/Hom
SP1	SL4.0ch05	3581793	G	C	snp	C	3_prime_UTR_variant	MODIFIER	Solyc05g009380.4	mRNA:Solyc05g009380.4.1	c.*85C>G		1/1
SP1	SL4.0ch05	3582258	C	T	snp	T	missense_variant	MODERATE	Solyc05g009380.4	mRNA:Solyc05g009380.4.1	c.619G>A	p.Gly207Arg	1/1
SP1	SL4.0ch05	3582286	CGGC	TGGT,TGGC	complex,snp	TGGC	synonymous_variant	LOW	Solyc05g009380.4	mRNA:Solyc05g009380.4.1	c.591G>A	p.Pro197Pro	43831
SP1	SL4.0ch05	3582374	A	T	snp	T	splice_region_variant&intron_variant	LOW	Solyc05g009380.4	mRNA:Solyc05g009380.4.1	c.510-7T>A		0/1
SP1	SL4.0ch05	3582384	G	T	snp	T	intron_variant	MODIFIER	Solyc05g009380.4	mRNA:Solyc05g009380.4.1	c.510-17C>A		0/1
SP1	SL4.0ch05	3582389	C	T	snp	T	intron_variant	MODIFIER	Solyc05g009380.4	mRNA:Solyc05g009380.4.1	c.510-22G>A		1/1
SP1	SL4.0ch05	3582434	T	C	snp	C	intron_variant	MODIFIER	Solyc05g009380.4	mRNA:Solyc05g009380.4.1	c.510-67A>G		1/1
SP1	SL4.0ch05	3583189	G	A	snp	A	intron_variant	MODIFIER	Solyc05g009380.4	mRNA:Solyc05g009380.4.1	c.430+297C>T		1/1
SP1	SL4.0ch05	3583205	T	C	snp	C	intron_variant	MODIFIER	Solyc05g009380.4	mRNA:Solyc05g009380.4.1	c.430+281A>G		1/1
SP1	SL4.0ch05	3583303	G	T	snp	T	intron_variant	MODIFIER	Solyc05g009380.4	mRNA:Solyc05g009380.4.1	c.430+183C>A		0/1
SP1	SL4.0ch05	3583345	G	A	snp	A	intron_variant	MODIFIER	Solyc05g009380.4	mRNA:Solyc05g009380.4.1	c.430+141C>T		0/1
SP1	SL4.0ch05	3583376	C	A	snp	A	intron_variant	MODIFIER	Solyc05g009380.4	mRNA:Solyc05g009380.4.1	c.430+110G>T		0/1
SP1	SL4.0ch05	3583418	CATAAAAAAATTTATATTTTC	TATAAAAAAATTTATATTTTC,TATAAAAAATTTATATTTTC	snp,complex	TATAAAAAAATTTATATTTTC	intron_variant	MODIFIER	Solyc05g009380.4	mRNA:Solyc05g009380.4.1	c.430+68G>A		43831
SP1	SL4.0ch05	3583730	A	G	snp	G	intron_variant	MODIFIER	Solyc05g009380.4	mRNA:Solyc05g009380.4.1	c.302-116T>C		1/1
SP1	SL4.0ch05	3583864	TAAAAAAAGCT	TAAAAAAAAGCT	ins	TAAAAAAAAGCT	intron_variant	MODIFIER	Solyc05g009380.4	mRNA:Solyc05g009380.4.1	c.302-258_302-257insT		1/1
SP1	SL4.0ch05	3584279	A	G	snp	G	intron_variant	MODIFIER	Solyc05g009380.4	mRNA:Solyc05g009380.4.1	c.301+210T>C		1/1
SP1	SL4.0ch05	3584572	CAAAAAAAAAAAAAAATTAAAAAAATAAGAAACATAAAAAAAG	CAAAAAAAAAATTTTTTTTAAAAATAAGAAACATAAAAAAAG,CAAAAAAAAAAATTTTTTAAAAAATAAGAAACATAAAAAAAG,CAAAAAAAAATTTTTTTTAAAAAATAAGAAACATAAAAAAAG,CAAAAAAAAAAAAAATTTAAAAAAATAAGAAACATAAAAAAAG	complex,complex,complex,snp	TTTTTTTTAAAAAATAAGAAACATAAAAAAAG	intron_variant	MODIFIER	Solyc05g009380.4	mRNA:Solyc05g009380.4.1	c.221+33_222-14delCTTTTTTTATGTTTCTTATTTTTTTAATTTTTTinsCTTTTTTTATGTTTCTTATTTTTTAAAAAAAA		2/2
SP1	SL4.0ch05	3584620	TAAAAAAAAAAGTATAG	TAAAAAAAAAAAGTATAG	ins	TAAAAAAAAAAAGTATAG	intron_variant	MODIFIER	Solyc05g009380.4	mRNA:Solyc05g009380.4.1	c.221+16_221+17insT		1/1
SP1	SL4.0ch05	3584864	G	A	snp	A	intron_variant	MODIFIER	Solyc05g009380.4	mRNA:Solyc05g009380.4.1	c.25-21C>T		0/1
SP1	SL4.0ch05	3584918	AGGAC	AGGGAC	ins	AGGGAC	intron_variant	MODIFIER	Solyc05g009380.4	mRNA:Solyc05g009380.4.1	c.25-78_25-77insC		1/1
SP1	SL4.0ch05	3584941	T	C	snp	C	intron_variant	MODIFIER	Solyc05g009380.4	mRNA:Solyc05g009380.4.1	c.25-98A>G		0/1
SP1	SL4.0ch05	3584956	GAA	AAA,AAG	snp,complex	AAA	intron_variant	MODIFIER	Solyc05g009380.4	mRNA:Solyc05g009380.4.1	c.25-113C>T		0/1
SP2	SL4.0ch05	3581793	G	C	snp	C	3_prime_UTR_variant	MODIFIER	Solyc05g009380.4	mRNA:Solyc05g009380.4.1	c.*85C>G		1/1
SP2	SL4.0ch05	3582258	C	T	snp	T	missense_variant	MODERATE	Solyc05g009380.4	mRNA:Solyc05g009380.4.1	c.619G>A	p.Gly207Arg	1/1
SP2	SL4.0ch05	3582286	CGGC	TGGT,TGGC	complex,snp	TGGC	synonymous_variant	LOW	Solyc05g009380.4	mRNA:Solyc05g009380.4.1	c.591G>A	p.Pro197Pro	1/1
SP2	SL4.0ch05	3582389	C	T	snp	T	intron_variant	MODIFIER	Solyc05g009380.4	mRNA:Solyc05g009380.4.1	c.510-22G>A		1/1
SP2	SL4.0ch05	3582434	T	C	snp	C	intron_variant	MODIFIER	Solyc05g009380.4	mRNA:Solyc05g009380.4.1	c.510-67A>G		1/1
SP2	SL4.0ch05	3582536	TAAAAAAAAACACAATAAATAT	TAAGAAAAACACAATAAATAT,TAAAAAAAACACAATAAATAT,TAAAAAAAAATACAATAAATAT	complex,del,snp	GAAAAACACAATAAATAT	intron_variant	MODIFIER	Solyc05g009380.4	mRNA:Solyc05g009380.4.1	c.509+105_509+123delATATTTATTGTGTTTTTTTinsATATTTATTGTGTTTTTC		1/1
SP2	SL4.0ch05	3582559	C	T	snp	T	intron_variant	MODIFIER	Solyc05g009380.4	mRNA:Solyc05g009380.4.1	c.509+103G>A		1/1
SP2	SL4.0ch05	3582583	T	C	snp	C	intron_variant	MODIFIER	Solyc05g009380.4	mRNA:Solyc05g009380.4.1	c.509+79A>G		1/1
SP2	SL4.0ch05	3582623	TAAAAAAAAGTAAGC	TAAAAAAAGTAAGC	del	TAAAAAAAGTAAGC	intron_variant	MODIFIER	Solyc05g009380.4	mRNA:Solyc05g009380.4.1	c.509+31delT		1/1
SP2	SL4.0ch05	3582956	A	G	snp	G	intron_variant	MODIFIER	Solyc05g009380.4	mRNA:Solyc05g009380.4.1	c.431-216T>C		1/1
SP2	SL4.0ch05	3583041	GAAATAAATAAATAAATAAATAAAAGG	GAAATAAATAAATAAATAAATAAATAAAAGG	ins	GAAATAAATAAATAAATAAATAAATAAAAGG	intron_variant	MODIFIER	Solyc05g009380.4	mRNA:Solyc05g009380.4.1	c.431-325_431-324insTTTA		1/1
SP2	SL4.0ch05	3583102	C	T	snp	T	intron_variant	MODIFIER	Solyc05g009380.4	mRNA:Solyc05g009380.4.1	c.431-362G>A		1/1
SP2	SL4.0ch05	3583205	T	C	snp	C	intron_variant	MODIFIER	Solyc05g009380.4	mRNA:Solyc05g009380.4.1	c.430+281A>G		1/1
SP2	SL4.0ch05	3583329	A	G	snp	G	intron_variant	MODIFIER	Solyc05g009380.4	mRNA:Solyc05g009380.4.1	c.430+157T>C		1/1
SP2	SL4.0ch05	3583418	CATAAAAAAATTTATATTTTC	TATAAAAAAATTTATATTTTC,TATAAAAAATTTATATTTTC	snp,complex	TATAAAAAAATTTATATTTTC	intron_variant	MODIFIER	Solyc05g009380.4	mRNA:Solyc05g009380.4.1	c.430+68G>A		1/1
SP2	SL4.0ch05	3583479	G	C	snp	C	splice_region_variant&intron_variant	LOW	Solyc05g009380.4	mRNA:Solyc05g009380.4.1	c.430+7C>G		1/1
SP2	SL4.0ch05	3583642	T	A	snp	A	intron_variant	MODIFIER	Solyc05g009380.4	mRNA:Solyc05g009380.4.1	c.302-28A>T		1/1
SP2	SL4.0ch05	3583730	A	G	snp	G	intron_variant	MODIFIER	Solyc05g009380.4	mRNA:Solyc05g009380.4.1	c.302-116T>C		1/1
SP2	SL4.0ch05	3583864	TAAAAAAAGCT	TAAAAAAAAGCT	ins	TAAAAAAAAGCT	intron_variant	MODIFIER	Solyc05g009380.4	mRNA:Solyc05g009380.4.1	c.302-258_302-257insT		1/1
SP2	SL4.0ch05	3584279	A	G	snp	G	intron_variant	MODIFIER	Solyc05g009380.4	mRNA:Solyc05g009380.4.1	c.301+210T>C		1/1
SP2	SL4.0ch05	3584367	ATTTTTTTATCTC	ATTTTTTTTATCTC	ins	ATTTTTTTTATCTC	intron_variant	MODIFIER	Solyc05g009380.4	mRNA:Solyc05g009380.4.1	c.301+114_301+115insA		1/1
SP2	SL4.0ch05	3584572	CAAAAAAAAAAAAAAATTAAAAAAATAAGAAACATAAAAAAAG	CAAAAAAAAAATTTTTTTTAAAAATAAGAAACATAAAAAAAG,CAAAAAAAAAAATTTTTTAAAAAATAAGAAACATAAAAAAAG,CAAAAAAAAATTTTTTTTAAAAAATAAGAAACATAAAAAAAG,CAAAAAAAAAAAAAATTTAAAAAAATAAGAAACATAAAAAAAG	complex,complex,complex,snp	TTTTTTTTAAAAAATAAGAAACATAAAAAAAG	intron_variant	MODIFIER	Solyc05g009380.4	mRNA:Solyc05g009380.4.1	c.221+33_222-14delCTTTTTTTATGTTTCTTATTTTTTTAATTTTTTinsCTTTTTTTATGTTTCTTATTTTTTAAAAAAAA		4/4
SP2	SL4.0ch05	3584620	TAAAAAAAAAAGTATAG	TAAAAAAAAAAAGTATAG	ins	TAAAAAAAAAAAGTATAG	intron_variant	MODIFIER	Solyc05g009380.4	mRNA:Solyc05g009380.4.1	c.221+16_221+17insT		1/1
SP2	SL4.0ch05	3584918	AGGAC	AGGGAC	ins	AGGGAC	intron_variant	MODIFIER	Solyc05g009380.4	mRNA:Solyc05g009380.4.1	c.25-78_25-77insC		1/1
SP3	SL4.0ch05	3581793	G	C	snp	C	3_prime_UTR_variant	MODIFIER	Solyc05g009380.4	mRNA:Solyc05g009380.4.1	c.*85C>G		1/1
SP3	SL4.0ch05	3582258	C	T	snp	T	missense_variant	MODERATE	Solyc05g009380.4	mRNA:Solyc05g009380.4.1	c.619G>A	p.Gly207Arg	1/1
SP3	SL4.0ch05	3582286	CGGC	TGGT,TGGC	complex,snp	TGGC	synonymous_variant	LOW	Solyc05g009380.4	mRNA:Solyc05g009380.4.1	c.591G>A	p.Pro197Pro	1/1
SP3	SL4.0ch05	3582384	G	T	snp	T	intron_variant	MODIFIER	Solyc05g009380.4	mRNA:Solyc05g009380.4.1	c.510-17C>A		1/1
SP3	SL4.0ch05	3582389	C	T	snp	T	intron_variant	MODIFIER	Solyc05g009380.4	mRNA:Solyc05g009380.4.1	c.510-22G>A		1/1
SP3	SL4.0ch05	3582434	T	C	snp	C	intron_variant	MODIFIER	Solyc05g009380.4	mRNA:Solyc05g009380.4.1	c.510-67A>G		1/1
SP3	SL4.0ch05	3582536	TAAAAAAAAACACAATAAATAT	TAAGAAAAACACAATAAATAT,TAAAAAAAACACAATAAATAT,TAAAAAAAAATACAATAAATAT	complex,del,snp	GAAAAACACAATAAATAT	intron_variant	MODIFIER	Solyc05g009380.4	mRNA:Solyc05g009380.4.1	c.509+105_509+123delATATTTATTGTGTTTTTTTinsATATTTATTGTGTTTTTC		2/2
SP3	SL4.0ch05	3583189	G	A	snp	A	intron_variant	MODIFIER	Solyc05g009380.4	mRNA:Solyc05g009380.4.1	c.430+297C>T		1/1
SP3	SL4.0ch05	3583198	T	A	snp	A	intron_variant	MODIFIER	Solyc05g009380.4	mRNA:Solyc05g009380.4.1	c.430+288A>T		1/1
SP3	SL4.0ch05	3583205	T	C	snp	C	intron_variant	MODIFIER	Solyc05g009380.4	mRNA:Solyc05g009380.4.1	c.430+281A>G		1/1
SP3	SL4.0ch05	3583730	A	G	snp	G	intron_variant	MODIFIER	Solyc05g009380.4	mRNA:Solyc05g009380.4.1	c.302-116T>C		1/1
SP3	SL4.0ch05	3583864	TAAAAAAAGCT	TAAAAAAAAGCT	ins	TAAAAAAAAGCT	intron_variant	MODIFIER	Solyc05g009380.4	mRNA:Solyc05g009380.4.1	c.302-258_302-257insT		1/1
SP3	SL4.0ch05	3584154	A	G	snp	G	intron_variant	MODIFIER	Solyc05g009380.4	mRNA:Solyc05g009380.4.1	c.301+335T>C		0/1
SP3	SL4.0ch05	3584279	A	G	snp	G	intron_variant	MODIFIER	Solyc05g009380.4	mRNA:Solyc05g009380.4.1	c.301+210T>C		1/1
SP3	SL4.0ch05	3584572	CAAAAAAAAAAAAAAATTAAAAAAATAAGAAACATAAAAAAAG	CAAAAAAAAAATTTTTTTTAAAAATAAGAAACATAAAAAAAG,CAAAAAAAAAAATTTTTTAAAAAATAAGAAACATAAAAAAAG,CAAAAAAAAATTTTTTTTAAAAAATAAGAAACATAAAAAAAG,CAAAAAAAAAAAAAATTTAAAAAAATAAGAAACATAAAAAAAG	complex,complex,complex,snp	TTTTTTTTAAAAAATAAGAAACATAAAAAAAG	intron_variant	MODIFIER	Solyc05g009380.4	mRNA:Solyc05g009380.4.1	c.221+33_222-14delCTTTTTTTATGTTTCTTATTTTTTTAATTTTTTinsCTTTTTTTATGTTTCTTATTTTTTAAAAAAAA		3/3
SP3	SL4.0ch05	3584620	TAAAAAAAAAAGTATAG	TAAAAAAAAAAAGTATAG	ins	TAAAAAAAAAAAGTATAG	intron_variant	MODIFIER	Solyc05g009380.4	mRNA:Solyc05g009380.4.1	c.221+16_221+17insT		1/1
SP3	SL4.0ch05	3584864	G	A	snp	A	intron_variant	MODIFIER	Solyc05g009380.4	mRNA:Solyc05g009380.4.1	c.25-21C>T		1/1
SP3	SL4.0ch05	3584918	AGGAC	AGGGAC	ins	AGGGAC	intron_variant	MODIFIER	Solyc05g009380.4	mRNA:Solyc05g009380.4.1	c.25-78_25-77insC		1/1
SP3	SL4.0ch05	3584941	T	C	snp	C	intron_variant	MODIFIER	Solyc05g009380.4	mRNA:Solyc05g009380.4.1	c.25-98A>G		1/1
SP3	SL4.0ch05	3584956	GAA	AAA,AAG	snp,complex	AAA	intron_variant	MODIFIER	Solyc05g009380.4	mRNA:Solyc05g009380.4.1	c.25-113C>T		1/1
SP4	SL4.0ch05	3581793	G	C	snp	C	3_prime_UTR_variant	MODIFIER	Solyc05g009380.4	mRNA:Solyc05g009380.4.1	c.*85C>G		1/1
SP4	SL4.0ch05	3581993	CTATTATTG	CTATTG	del	CTATTG	conservative_inframe_deletion	MODERATE	Solyc05g009380.4	mRNA:Solyc05g009380.4.1	c.877_879delAAT	p.Asn293del	1/1
SP4	SL4.0ch05	3582258	C	T	snp	T	missense_variant	MODERATE	Solyc05g009380.4	mRNA:Solyc05g009380.4.1	c.619G>A	p.Gly207Arg	1/1
SP4	SL4.0ch05	3582286	CGGC	TGGT,TGGC	complex,snp	TGGC	synonymous_variant	LOW	Solyc05g009380.4	mRNA:Solyc05g009380.4.1	c.591G>A	p.Pro197Pro	2/2
SP4	SL4.0ch05	3582389	C	T	snp	T	intron_variant	MODIFIER	Solyc05g009380.4	mRNA:Solyc05g009380.4.1	c.510-22G>A		1/1
SP4	SL4.0ch05	3582434	T	C	snp	C	intron_variant	MODIFIER	Solyc05g009380.4	mRNA:Solyc05g009380.4.1	c.510-67A>G		1/1
SP4	SL4.0ch05	3582536	TAAAAAAAAACACAATAAATAT	TAAGAAAAACACAATAAATAT,TAAAAAAAACACAATAAATAT,TAAAAAAAAATACAATAAATAT	complex,del,snp	GAAAAACACAATAAATAT	intron_variant	MODIFIER	Solyc05g009380.4	mRNA:Solyc05g009380.4.1	c.509+105_509+123delATATTTATTGTGTTTTTTTinsATATTTATTGTGTTTTTC		1/1
SP4	SL4.0ch05	3582559	C	T	snp	T	intron_variant	MODIFIER	Solyc05g009380.4	mRNA:Solyc05g009380.4.1	c.509+103G>A		1/1
SP4	SL4.0ch05	3582583	T	C	snp	C	intron_variant	MODIFIER	Solyc05g009380.4	mRNA:Solyc05g009380.4.1	c.509+79A>G		1/1
SP4	SL4.0ch05	3582623	TAAAAAAAAGTAAGC	TAAAAAAAGTAAGC	del	TAAAAAAAGTAAGC	intron_variant	MODIFIER	Solyc05g009380.4	mRNA:Solyc05g009380.4.1	c.509+31delT		1/1
SP4	SL4.0ch05	3582956	A	G	snp	G	intron_variant	MODIFIER	Solyc05g009380.4	mRNA:Solyc05g009380.4.1	c.431-216T>C		1/1
SP4	SL4.0ch05	3583102	C	T	snp	T	intron_variant	MODIFIER	Solyc05g009380.4	mRNA:Solyc05g009380.4.1	c.431-362G>A		1/1
SP4	SL4.0ch05	3583205	T	C	snp	C	intron_variant	MODIFIER	Solyc05g009380.4	mRNA:Solyc05g009380.4.1	c.430+281A>G		1/1
SP4	SL4.0ch05	3583329	A	G	snp	G	intron_variant	MODIFIER	Solyc05g009380.4	mRNA:Solyc05g009380.4.1	c.430+157T>C		1/1
SP4	SL4.0ch05	3583418	CATAAAAAAATTTATATTTTC	TATAAAAAAATTTATATTTTC,TATAAAAAATTTATATTTTC	snp,complex	TATAAAAAAATTTATATTTTC	intron_variant	MODIFIER	Solyc05g009380.4	mRNA:Solyc05g009380.4.1	c.430+68G>A		1/1
SP4	SL4.0ch05	3583625	T	G	snp	G	intron_variant	MODIFIER	Solyc05g009380.4	mRNA:Solyc05g009380.4.1	c.302-11A>C		1/1
SP4	SL4.0ch05	3583730	A	G	snp	G	intron_variant	MODIFIER	Solyc05g009380.4	mRNA:Solyc05g009380.4.1	c.302-116T>C		1/1
SP4	SL4.0ch05	3583864	TAAAAAAAGCT	TAAAAAAAAGCT	ins	TAAAAAAAAGCT	intron_variant	MODIFIER	Solyc05g009380.4	mRNA:Solyc05g009380.4.1	c.302-258_302-257insT		1/1
SP4	SL4.0ch05	3584044	GAAAAAAAAGGC	GAAAAAAAAAGGC	ins	GAAAAAAAAAGGC	intron_variant	MODIFIER	Solyc05g009380.4	mRNA:Solyc05g009380.4.1	c.301+436_301+437insT		1/1
SP4	SL4.0ch05	3584279	A	G	snp	G	intron_variant	MODIFIER	Solyc05g009380.4	mRNA:Solyc05g009380.4.1	c.301+210T>C		1/1
SP4	SL4.0ch05	3584302	A	C	snp	C	intron_variant	MODIFIER	Solyc05g009380.4	mRNA:Solyc05g009380.4.1	c.301+187T>G		1/1
SP4	SL4.0ch05	3584335	G	T	snp	T	intron_variant	MODIFIER	Solyc05g009380.4	mRNA:Solyc05g009380.4.1	c.301+154C>A		1/1
SP4	SL4.0ch05	3584572	CAAAAAAAAAAAAAAATTAAAAAAATAAGAAACATAAAAAAAG	CAAAAAAAAAATTTTTTTTAAAAATAAGAAACATAAAAAAAG,CAAAAAAAAAAATTTTTTAAAAAATAAGAAACATAAAAAAAG,CAAAAAAAAATTTTTTTTAAAAAATAAGAAACATAAAAAAAG,CAAAAAAAAAAAAAATTTAAAAAAATAAGAAACATAAAAAAAG	complex,complex,complex,snp	TTTTTTTTAAAAAATAAGAAACATAAAAAAAG	intron_variant	MODIFIER	Solyc05g009380.4	mRNA:Solyc05g009380.4.1	c.221+33_222-14delCTTTTTTTATGTTTCTTATTTTTTTAATTTTTTinsCTTTTTTTATGTTTCTTATTTTTTAAAAAAAA		3/3
SP4	SL4.0ch05	3584620	TAAAAAAAAAAGTATAG	TAAAAAAAAAAAGTATAG	ins	TAAAAAAAAAAAGTATAG	intron_variant	MODIFIER	Solyc05g009380.4	mRNA:Solyc05g009380.4.1	c.221+16_221+17insT		1/1
SP4	SL4.0ch05	3584918	AGGAC	AGGGAC	ins	AGGGAC	intron_variant	MODIFIER	Solyc05g009380.4	mRNA:Solyc05g009380.4.1	c.25-78_25-77insC		1/1
SLC1	SL4.0ch05	3582657	C	A	snp	A	splice_region_variant&intron_variant	LOW	Solyc05g009380.4	mRNA:Solyc05g009380.4.1	c.509+5G>T		0/1
SLC1	SL4.0ch05	3582741	CTATTTATTT	AAAAAAAAAA	complex	AAAAAAAAAA	splice_acceptor_variant&splice_region_variant&intron_variant	HIGH	Solyc05g009380.4	mRNA:Solyc05g009380.4.1	c.431-10_431-1delAAATAAATAGinsTTTTTTTTTT		0/1
SLC1	SL4.0ch05	3583864	TAAAAAAAGCT	TAAAAAAAAGCT	ins	TAAAAAAAAGCT	intron_variant	MODIFIER	Solyc05g009380.4	mRNA:Solyc05g009380.4.1	c.302-258_302-257insT		1/1
SLC1	SL4.0ch05	3584044	GAAAAAAAAGGC	GAAAAAAAAAGGC	ins	GAAAAAAAAAGGC	intron_variant	MODIFIER	Solyc05g009380.4	mRNA:Solyc05g009380.4.1	c.301+436_301+437insT		1/1
SLC1	SL4.0ch05	3584620	TAAAAAAAAAAGTATAG	TAAAAAAAAAAAGTATAG	ins	TAAAAAAAAAAAGTATAG	intron_variant	MODIFIER	Solyc05g009380.4	mRNA:Solyc05g009380.4.1	c.221+16_221+17insT		1/1
SLC1	SL4.0ch05	3584918	AGGAC	AGGGAC	ins	AGGGAC	intron_variant	MODIFIER	Solyc05g009380.4	mRNA:Solyc05g009380.4.1	c.25-78_25-77insC		1/1
SLC2	SL4.0ch05	3582258	C	T	snp	T	missense_variant	MODERATE	Solyc05g009380.4	mRNA:Solyc05g009380.4.1	c.619G>A	p.Gly207Arg	1/1
SLC2	SL4.0ch05	3582283	T	C	snp	C	synonymous_variant	LOW	Solyc05g009380.4	mRNA:Solyc05g009380.4.1	c.594A>G	p.Pro198Pro	1/1
SLC2	SL4.0ch05	3582295	C	T	snp	T	synonymous_variant	LOW	Solyc05g009380.4	mRNA:Solyc05g009380.4.1	c.582G>A	p.Arg194Arg	1/1
SLC2	SL4.0ch05	3582434	T	C	snp	C	intron_variant	MODIFIER	Solyc05g009380.4	mRNA:Solyc05g009380.4.1	c.510-67A>G		1/1
SLC2	SL4.0ch05	3582536	TAAAAAAAAACACAATAAATAT	TAAGAAAAACACAATAAATAT,TAAAAAAAACACAATAAATAT,TAAAAAAAAATACAATAAATAT	complex,del,snp	GAAAAACACAATAAATAT	intron_variant	MODIFIER	Solyc05g009380.4	mRNA:Solyc05g009380.4.1	c.509+105_509+123delATATTTATTGTGTTTTTTTinsATATTTATTGTGTTTTTC		1/1
SLC2	SL4.0ch05	3583864	TAAAAAAAGCT	TAAAAAAAAGCT	ins	TAAAAAAAAGCT	intron_variant	MODIFIER	Solyc05g009380.4	mRNA:Solyc05g009380.4.1	c.302-258_302-257insT		1/1
SLC2	SL4.0ch05	3584044	GAAAAAAAAGGC	GAAAAAAAAAGGC	ins	GAAAAAAAAAGGC	intron_variant	MODIFIER	Solyc05g009380.4	mRNA:Solyc05g009380.4.1	c.301+436_301+437insT		1/1
SLC2	SL4.0ch05	3584279	A	G	snp	G	intron_variant	MODIFIER	Solyc05g009380.4	mRNA:Solyc05g009380.4.1	c.301+210T>C		1/1
SLC2	SL4.0ch05	3584367	ATTTTTTTATCTC	ATTTTTTTTATCTC	ins	ATTTTTTTTATCTC	intron_variant	MODIFIER	Solyc05g009380.4	mRNA:Solyc05g009380.4.1	c.301+114_301+115insA		1/1
SLC2	SL4.0ch05	3584572	CAAAAAAAAAAAAAAATTAAAAAAATAAGAAACATAAAAAAAG	CAAAAAAAAAATTTTTTTTAAAAATAAGAAACATAAAAAAAG,CAAAAAAAAAAATTTTTTAAAAAATAAGAAACATAAAAAAAG,CAAAAAAAAATTTTTTTTAAAAAATAAGAAACATAAAAAAAG,CAAAAAAAAAAAAAATTTAAAAAAATAAGAAACATAAAAAAAG	complex,complex,complex,snp	TTTTTTTTAAAAAATAAGAAACATAAAAAAAG	intron_variant	MODIFIER	Solyc05g009380.4	mRNA:Solyc05g009380.4.1	c.221+33_222-14delCTTTTTTTATGTTTCTTATTTTTTTAATTTTTTinsCTTTTTTTATGTTTCTTATTTTTTAAAAAAAA		1/1
SLC2	SL4.0ch05	3584620	TAAAAAAAAAAGTATAG	TAAAAAAAAAAAGTATAG	ins	TAAAAAAAAAAAGTATAG	intron_variant	MODIFIER	Solyc05g009380.4	mRNA:Solyc05g009380.4.1	c.221+16_221+17insT		1/1
SLC2	SL4.0ch05	3584918	AGGAC	AGGGAC	ins	AGGGAC	intron_variant	MODIFIER	Solyc05g009380.4	mRNA:Solyc05g009380.4.1	c.25-78_25-77insC		1/1
SLC3	SL4.0ch05	3581793	G	C	snp	C	3_prime_UTR_variant	MODIFIER	Solyc05g009380.4	mRNA:Solyc05g009380.4.1	c.*85C>G		1/1
SLC3	SL4.0ch05	3582258	C	T	snp	T	missense_variant	MODERATE	Solyc05g009380.4	mRNA:Solyc05g009380.4.1	c.619G>A	p.Gly207Arg	1/1
SLC3	SL4.0ch05	3582286	CGGC	TGGT,TGGC	complex,snp	TGGC	synonymous_variant	LOW	Solyc05g009380.4	mRNA:Solyc05g009380.4.1	c.591G>A	p.Pro197Pro	1/1
SLC3	SL4.0ch05	3582384	G	T	snp	T	intron_variant	MODIFIER	Solyc05g009380.4	mRNA:Solyc05g009380.4.1	c.510-17C>A		1/1
SLC3	SL4.0ch05	3582389	C	T	snp	T	intron_variant	MODIFIER	Solyc05g009380.4	mRNA:Solyc05g009380.4.1	c.510-22G>A		1/1
SLC3	SL4.0ch05	3582434	T	C	snp	C	intron_variant	MODIFIER	Solyc05g009380.4	mRNA:Solyc05g009380.4.1	c.510-67A>G		1/1
SLC3	SL4.0ch05	3582712	A	C	snp	C	synonymous_variant	LOW	Solyc05g009380.4	mRNA:Solyc05g009380.4.1	c.459T>G	p.Ala153Ala	1/1
SLC3	SL4.0ch05	3582939	TAAC	AAAA	complex	AAAA	intron_variant	MODIFIER	Solyc05g009380.4	mRNA:Solyc05g009380.4.1	c.431-202_431-199delGTTAinsTTTT		0/1
SLC3	SL4.0ch05	3583189	G	A	snp	A	intron_variant	MODIFIER	Solyc05g009380.4	mRNA:Solyc05g009380.4.1	c.430+297C>T		1/1
SLC3	SL4.0ch05	3583198	T	A	snp	A	intron_variant	MODIFIER	Solyc05g009380.4	mRNA:Solyc05g009380.4.1	c.430+288A>T		1/1
SLC3	SL4.0ch05	3583205	T	C	snp	C	intron_variant	MODIFIER	Solyc05g009380.4	mRNA:Solyc05g009380.4.1	c.430+281A>G		1/1
SLC3	SL4.0ch05	3583730	A	G	snp	G	intron_variant	MODIFIER	Solyc05g009380.4	mRNA:Solyc05g009380.4.1	c.302-116T>C		1/1
SLC3	SL4.0ch05	3583731	GAT	AAA	complex	AAA	intron_variant	MODIFIER	Solyc05g009380.4	mRNA:Solyc05g009380.4.1	c.302-119_302-117delATCinsTTT		0/1
SLC3	SL4.0ch05	3583864	TAAAAAAAGCT	TAAAAAAAAGCT	ins	TAAAAAAAAGCT	intron_variant	MODIFIER	Solyc05g009380.4	mRNA:Solyc05g009380.4.1	c.302-258_302-257insT		1/1
SLC3	SL4.0ch05	3584279	A	G	snp	G	intron_variant	MODIFIER	Solyc05g009380.4	mRNA:Solyc05g009380.4.1	c.301+210T>C		1/1
SLC3	SL4.0ch05	3584572	CAAAAAAAAAAAAAAATTAAAAAAATAAGAAACATAAAAAAAG	CAAAAAAAAAATTTTTTTTAAAAATAAGAAACATAAAAAAAG,CAAAAAAAAAAATTTTTTAAAAAATAAGAAACATAAAAAAAG,CAAAAAAAAATTTTTTTTAAAAAATAAGAAACATAAAAAAAG,CAAAAAAAAAAAAAATTTAAAAAAATAAGAAACATAAAAAAAG	complex,complex,complex,snp	TTTTTTTTAAAAAATAAGAAACATAAAAAAAG	intron_variant	MODIFIER	Solyc05g009380.4	mRNA:Solyc05g009380.4.1	c.221+33_222-14delCTTTTTTTATGTTTCTTATTTTTTTAATTTTTTinsCTTTTTTTATGTTTCTTATTTTTTAAAAAAAA		1/1
SLC3	SL4.0ch05	3584620	TAAAAAAAAAAGTATAG	TAAAAAAAAAAAGTATAG	ins	TAAAAAAAAAAAGTATAG	intron_variant	MODIFIER	Solyc05g009380.4	mRNA:Solyc05g009380.4.1	c.221+16_221+17insT		1/1
SLC3	SL4.0ch05	3584864	G	A	snp	A	intron_variant	MODIFIER	Solyc05g009380.4	mRNA:Solyc05g009380.4.1	c.25-21C>T		1/1
SLC3	SL4.0ch05	3584918	AGGAC	AGGGAC	ins	AGGGAC	intron_variant	MODIFIER	Solyc05g009380.4	mRNA:Solyc05g009380.4.1	c.25-78_25-77insC		1/1
SLC3	SL4.0ch05	3584941	T	C	snp	C	intron_variant	MODIFIER	Solyc05g009380.4	mRNA:Solyc05g009380.4.1	c.25-98A>G		1/1
SLC3	SL4.0ch05	3584956	GAA	AAA,AAG	snp,complex	AAA	intron_variant	MODIFIER	Solyc05g009380.4	mRNA:Solyc05g009380.4.1	c.25-113C>T		2/2
SLC4	SL4.0ch05	3583864	TAAAAAAAGCT	TAAAAAAAAGCT	ins	TAAAAAAAAGCT	intron_variant	MODIFIER	Solyc05g009380.4	mRNA:Solyc05g009380.4.1	c.302-258_302-257insT		1/1
SLC4	SL4.0ch05	3584044	GAAAAAAAAGGC	GAAAAAAAAAGGC	ins	GAAAAAAAAAGGC	intron_variant	MODIFIER	Solyc05g009380.4	mRNA:Solyc05g009380.4.1	c.301+436_301+437insT		1/1
SLC4	SL4.0ch05	3584620	TAAAAAAAAAAGTATAG	TAAAAAAAAAAAGTATAG	ins	TAAAAAAAAAAAGTATAG	intron_variant	MODIFIER	Solyc05g009380.4	mRNA:Solyc05g009380.4.1	c.221+16_221+17insT		1/1
SLC4	SL4.0ch05	3584672	T	A	snp	A	missense_variant	MODERATE	Solyc05g009380.4	mRNA:Solyc05g009380.4.1	c.196A>T	p.Thr66Ser	0/1
SLC4	SL4.0ch05	3584918	AGGAC	AGGGAC	ins	AGGGAC	intron_variant	MODIFIER	Solyc05g009380.4	mRNA:Solyc05g009380.4.1	c.25-78_25-77insC		1/1

## Sheet: Ve1
Gene locus: Solyc09g005090, locus name: verticillium wilt disease resistance (ve1), trait: verticillium wilt disease resistance, reference: Kawchuk et al. (2001). Tomato Ve disease resistance genes encode cell surface-like receptors. Proceedings of the National Academy of Sciences, 98(11), 6511-6515.
Accesion	Chromosome	Position	Reference	Alternative	Variant type	Variant detected	Variant Location	Effect Category	Gene	Transcript	Nucleotide Change	Aminoacid Change	Het/Hom
SP1	SL4.0ch09	60098	T	C	snp	C	missense_variant	MODERATE	Solyc09g005090.1	mRNA:Solyc09g005090.1.1	c.1382T>C	p.Val461Ala	1/1
SP1	SL4.0ch09	61371	A	C	snp	C	synonymous_variant	LOW	Solyc09g005090.1	mRNA:Solyc09g005090.1.1	c.2655A>C	p.Ile885Ile	0/1
SP1	SL4.0ch09	61587	T	C	snp	C	synonymous_variant	LOW	Solyc09g005090.1	mRNA:Solyc09g005090.1.1	c.2871T>C	p.Ile957Ile	0/1
SP1	SL4.0ch09	61646	T	A	snp	A	missense_variant	MODERATE	Solyc09g005090.1	mRNA:Solyc09g005090.1.1	c.2930T>A	p.Leu977Gln	0/1
SP1	SL4.0ch09	61744	G	A	snp	A	missense_variant	MODERATE	Solyc09g005090.1	mRNA:Solyc09g005090.1.1	c.3028G>A	p.Glu1010Lys	0/1
SP1	SL4.0ch09	61770	C	T	snp	T	synonymous_variant	LOW	Solyc09g005090.1	mRNA:Solyc09g005090.1.1	c.3054C>T	p.Tyr1018Tyr	0/1
SP1	SL4.0ch09	61783	G	T	snp	T	missense_variant	MODERATE	Solyc09g005090.1	mRNA:Solyc09g005090.1.1	c.3067G>T	p.Ala1023Ser	0/1
SP1	SL4.0ch09	61840	C	T	snp	T	missense_variant	MODERATE	Solyc09g005090.1	mRNA:Solyc09g005090.1.1	c.3124C>T	p.His1042Tyr	0/1
SP1	SL4.0ch09	61856	T	A	snp	A	stop_gained	HIGH	Solyc09g005090.1	mRNA:Solyc09g005090.1.1	c.3140T>A	p.Leu1047*	0/1
SP2	SL4.0ch09	59920	C	G	snp	G	missense_variant	MODERATE	Solyc09g005090.1	mRNA:Solyc09g005090.1.1	c.1204C>G	p.His402Asp	0/1
SP2	SL4.0ch09	60098	T	C	snp	C	missense_variant	MODERATE	Solyc09g005090.1	mRNA:Solyc09g005090.1.1	c.1382T>C	p.Val461Ala	1/1
SP3	SL4.0ch09	60021	G	A	snp	A	synonymous_variant	LOW	Solyc09g005090.1	mRNA:Solyc09g005090.1.1	c.1305G>A	p.Gln435Gln	1/1
SP3	SL4.0ch09	60098	T	C	snp	C	missense_variant	MODERATE	Solyc09g005090.1	mRNA:Solyc09g005090.1.1	c.1382T>C	p.Val461Ala	1/1
SP3	SL4.0ch09	61836	T	C	snp	C	synonymous_variant	LOW	Solyc09g005090.1	mRNA:Solyc09g005090.1.1	c.3120T>C	p.Asp1040Asp	0/1
SP4	SL4.0ch09	60780	A	T	snp	T	synonymous_variant	LOW	Solyc09g005090.1	mRNA:Solyc09g005090.1.1	c.2064A>T	p.Thr688Thr	1/1
SP4	SL4.0ch09	60804	T	G	snp	G	stop_gained	HIGH	Solyc09g005090.1	mRNA:Solyc09g005090.1.1	c.2088T>G	p.Tyr696*	0/1
SP4	SL4.0ch09	61234	G	A	snp	A	missense_variant	MODERATE	Solyc09g005090.1	mRNA:Solyc09g005090.1.1	c.2518G>A	p.Glu840Lys	1/1
SP4	SL4.0ch09	61242	A	C	snp	C	missense_variant	MODERATE	Solyc09g005090.1	mRNA:Solyc09g005090.1.1	c.2526A>C	p.Leu842Phe	1/1
SP4	SL4.0ch09	61254	A	C	snp	C	missense_variant	MODERATE	Solyc09g005090.1	mRNA:Solyc09g005090.1.1	c.2538A>C	p.Lys846Asn	1/1
SP4	SL4.0ch09	61446	A	T	snp	T	synonymous_variant	LOW	Solyc09g005090.1	mRNA:Solyc09g005090.1.1	c.2730A>T	p.Pro910Pro	1/1
SP4	SL4.0ch09	61453	A	T	snp	T	missense_variant	MODERATE	Solyc09g005090.1	mRNA:Solyc09g005090.1.1	c.2737A>T	p.Ile913Phe	1/1
SP4	SL4.0ch09	61587	T	C	snp	C	synonymous_variant	LOW	Solyc09g005090.1	mRNA:Solyc09g005090.1.1	c.2871T>C	p.Ile957Ile	1/1
SP4	SL4.0ch09	61646	T	A	snp	A	missense_variant	MODERATE	Solyc09g005090.1	mRNA:Solyc09g005090.1.1	c.2930T>A	p.Leu977Gln	1/1
SP4	SL4.0ch09	61696	G	A	snp	A	missense_variant	MODERATE	Solyc09g005090.1	mRNA:Solyc09g005090.1.1	c.2980G>A	p.Glu994Lys	1/1
SP4	SL4.0ch09	61744	G	A	snp	A	missense_variant	MODERATE	Solyc09g005090.1	mRNA:Solyc09g005090.1.1	c.3028G>A	p.Glu1010Lys	1/1
SP4	SL4.0ch09	61770	C	T	snp	T	synonymous_variant	LOW	Solyc09g005090.1	mRNA:Solyc09g005090.1.1	c.3054C>T	p.Tyr1018Tyr	1/1
SP4	SL4.0ch09	61783	G	T	snp	T	missense_variant	MODERATE	Solyc09g005090.1	mRNA:Solyc09g005090.1.1	c.3067G>T	p.Ala1023Ser	1/1
SP4	SL4.0ch09	61840	C	T	snp	T	missense_variant	MODERATE	Solyc09g005090.1	mRNA:Solyc09g005090.1.1	c.3124C>T	p.His1042Tyr	1/1
SP4	SL4.0ch09	61856	T	A	snp	A	stop_gained	HIGH	Solyc09g005090.1	mRNA:Solyc09g005090.1.1	c.3140T>A	p.Leu1047*	1/1
SLC2	SL4.0ch09	58962	G	C	snp	C	synonymous_variant	LOW	Solyc09g005090.1	mRNA:Solyc09g005090.1.1	c.246G>C	p.Val82Val	1/1
SLC2	SL4.0ch09	59096	C	A	snp	A	missense_variant	MODERATE	Solyc09g005090.1	mRNA:Solyc09g005090.1.1	c.380C>A	p.Ala127Asp	1/1
SLC2	SL4.0ch09	59422	T	A	snp	A	missense_variant	MODERATE	Solyc09g005090.1	mRNA:Solyc09g005090.1.1	c.706T>A	p.Ser236Thr	1/1
SLC2	SL4.0ch09	59935	TCA	TA	del	TA	frameshift_variant	HIGH	Solyc09g005090.1	mRNA:Solyc09g005090.1.1	c.1220delC	p.Ser407fs	1/1
SLC2	SL4.0ch09	60604	G	A	snp	A	missense_variant	MODERATE	Solyc09g005090.1	mRNA:Solyc09g005090.1.1	c.1888G>A	p.Asp630Asn	1/1
SLC3	SL4.0ch09	59740	C	A	snp	A	missense_variant	MODERATE	Solyc09g005090.1	mRNA:Solyc09g005090.1.1	c.1024C>A	p.Leu342Ile	1/1
SLC3	SL4.0ch09	59982	C	A	snp	A	missense_variant	MODERATE	Solyc09g005090.1	mRNA:Solyc09g005090.1.1	c.1266C>A	p.Ser422Arg	1/1
SLC3	SL4.0ch09	60171	C	G	snp	G	synonymous_variant	LOW	Solyc09g005090.1	mRNA:Solyc09g005090.1.1	c.1455C>G	p.Leu485Leu	1/1
SLC3	SL4.0ch09	61744	G	A	snp	A	missense_variant	MODERATE	Solyc09g005090.1	mRNA:Solyc09g005090.1.1	c.3028G>A	p.Glu1010Lys	1/1
SLC4	SL4.0ch09	58962	G	C	snp	C	synonymous_variant	LOW	Solyc09g005090.1	mRNA:Solyc09g005090.1.1	c.246G>C	p.Val82Val	1/1
SLC4	SL4.0ch09	59096	C	A	snp	A	missense_variant	MODERATE	Solyc09g005090.1	mRNA:Solyc09g005090.1.1	c.380C>A	p.Ala127Asp	1/1
SLC4	SL4.0ch09	59422	T	A	snp	A	missense_variant	MODERATE	Solyc09g005090.1	mRNA:Solyc09g005090.1.1	c.706T>A	p.Ser236Thr	1/1
SLC4	SL4.0ch09	59549	C	G	snp	G	missense_variant	MODERATE	Solyc09g005090.1	mRNA:Solyc09g005090.1.1	c.833C>G	p.Thr278Arg	0/1
SLC4	SL4.0ch09	59935	TCA	TA	del	TA	frameshift_variant	HIGH	Solyc09g005090.1	mRNA:Solyc09g005090.1.1	c.1220delC	p.Ser407fs	1/1
SLC4	SL4.0ch09	60604	G	A	snp	A	missense_variant	MODERATE	Solyc09g005090.1	mRNA:Solyc09g005090.1.1	c.1888G>A	p.Asp630Asn	1/1

## Sheet: pfr
Gene locus: Solyc05g013280, locus name: Pseudomonas resistance (prf), trait: Pseudomonas resistance, reference: Salmeron et al. (1996). Tomato Prf is a member of the leucine-rich repeat class of plant disease resistance genes and lies embedded within the Pto kinase gene cluster. Cell, 86(1), 123-133.
Accesion	Chromosome	Position	Reference	Alternative	Variant type	Variant detected	Variant Location	Effect Category	Gene	Transcript	Nucleotide Change	Aminoacid Change	Het/Hom
SP1	SL4.0ch05	6454834	TAAAAAAAATCAT	TAAAAAAAAATCAT	ins	TAAAAAAAAATCAT	5_prime_UTR_variant	MODIFIER	Solyc05g013280.4	mRNA:Solyc05g013280.4.1	c.-101dupA		1/1
SP1	SL4.0ch05	6454948	G	A	snp	A	intron_variant	MODIFIER	Solyc05g013280.4	mRNA:Solyc05g013280.4.1	c.-43+48G>A		1/1
SP1	SL4.0ch05	6454994	TAAAATTTT	TAAATTTT	del	TAAATTTT	intron_variant	MODIFIER	Solyc05g013280.4	mRNA:Solyc05g013280.4.1	c.-43+98delA		1/1
SP1	SL4.0ch05	6455005	G	C	snp	C	intron_variant	MODIFIER	Solyc05g013280.4	mRNA:Solyc05g013280.4.1	c.-43+105G>C		1/1
SP1	SL4.0ch05	6455013	TCT	TT	del	TT	intron_variant	MODIFIER	Solyc05g013280.4	mRNA:Solyc05g013280.4.1	c.-43+114delC		1/1
SP1	SL4.0ch05	6455016	AAAAACCCTCCA	AAAGCCCCCTCCA	complex	GCCCCCTCCA	intron_variant	MODIFIER	Solyc05g013280.4	mRNA:Solyc05g013280.4.1	c.-43+119_-43+127delAACCCTCCAinsGCCCCCTCCA		1/1
SP1	SL4.0ch05	6455052	GAGTGTCCTA	GGGTGTCCTA	snp	GGGTGTCCTA	intron_variant	MODIFIER	Solyc05g013280.4	mRNA:Solyc05g013280.4.1	c.-43+153A>G		1/1
SP1	SL4.0ch05	6455151	A	C	snp	C	intron_variant	MODIFIER	Solyc05g013280.4	mRNA:Solyc05g013280.4.1	c.-43+251A>C		1/1
SP1	SL4.0ch05	6455232	C	A	snp	A	intron_variant	MODIFIER	Solyc05g013280.4	mRNA:Solyc05g013280.4.1	c.-43+332C>A		1/1
SP1	SL4.0ch05	6455355	T	C	snp	C	intron_variant	MODIFIER	Solyc05g013280.4	mRNA:Solyc05g013280.4.1	c.-43+455T>C		1/1
SP1	SL4.0ch05	6455365	C	T	snp	T	intron_variant	MODIFIER	Solyc05g013280.4	mRNA:Solyc05g013280.4.1	c.-43+465C>T		1/1
SP1	SL4.0ch05	6455366	C	A	snp	A	intron_variant	MODIFIER	Solyc05g013280.4	mRNA:Solyc05g013280.4.1	c.-43+466C>A		1/1
SP1	SL4.0ch05	6455424	T	C	snp	C	intron_variant	MODIFIER	Solyc05g013280.4	mRNA:Solyc05g013280.4.1	c.-43+524T>C		1/1
SP1	SL4.0ch05	6455498	C	T	snp	T	intron_variant	MODIFIER	Solyc05g013280.4	mRNA:Solyc05g013280.4.1	c.-43+598C>T		1/1
SP1	SL4.0ch05	6455592	A	T	snp	T	intron_variant	MODIFIER	Solyc05g013280.4	mRNA:Solyc05g013280.4.1	c.-43+692A>T		1/1
SP1	SL4.0ch05	6455800	T	A	snp	A	intron_variant	MODIFIER	Solyc05g013280.4	mRNA:Solyc05g013280.4.1	c.-43+900T>A		1/1
SP1	SL4.0ch05	6455839	A	G	snp	G	intron_variant	MODIFIER	Solyc05g013280.4	mRNA:Solyc05g013280.4.1	c.-43+939A>G		1/1
SP1	SL4.0ch05	6455894	TC	AA	complex	AA	intron_variant	MODIFIER	Solyc05g013280.4	mRNA:Solyc05g013280.4.1	c.-43+994_-43+995delTCinsAA		1/1
SP1	SL4.0ch05	6455906	A	C	snp	C	intron_variant	MODIFIER	Solyc05g013280.4	mRNA:Solyc05g013280.4.1	c.-43+1006A>C		1/1
SP1	SL4.0ch05	6455950	A	G	snp	G	intron_variant	MODIFIER	Solyc05g013280.4	mRNA:Solyc05g013280.4.1	c.-43+1050A>G		1/1
SP1	SL4.0ch05	6455966	ATTTTAG	ATTTTTAG	ins	ATTTTTAG	intron_variant	MODIFIER	Solyc05g013280.4	mRNA:Solyc05g013280.4.1	c.-43+1070_-43+1071insT		1/1
SP1	SL4.0ch05	6456014	AAATATA	GAGTATG,AAGTATG	complex,complex	GAGTATG	intron_variant	MODIFIER	Solyc05g013280.4	mRNA:Solyc05g013280.4.1	c.-43+1114_-43+1120delAAATATAinsGAGTATG		2/2
SP1	SL4.0ch05	6456081	A	T	snp	T	intron_variant	MODIFIER	Solyc05g013280.4	mRNA:Solyc05g013280.4.1	c.-43+1181A>T		1/1
SP1	SL4.0ch05	6456092	TTATA	ATATG	complex	ATATG	intron_variant	MODIFIER	Solyc05g013280.4	mRNA:Solyc05g013280.4.1	c.-43+1192_-43+1196delTTATAinsATATG		1/1
SP1	SL4.0ch05	6456124	T	A	snp	A	intron_variant	MODIFIER	Solyc05g013280.4	mRNA:Solyc05g013280.4.1	c.-43+1224T>A		1/1
SP1	SL4.0ch05	6456158	CAAAT	CAAAAA,CAAAC	complex,snp	AA	intron_variant	MODIFIER	Solyc05g013280.4	mRNA:Solyc05g013280.4.1	c.-43+1262delTinsAA		2/2
SP1	SL4.0ch05	6456169	G	T	snp	T	intron_variant	MODIFIER	Solyc05g013280.4	mRNA:Solyc05g013280.4.1	c.-43+1269G>T		1/1
SP1	SL4.0ch05	6456178	TTG	TTA,CTA	snp,complex	CTA	intron_variant	MODIFIER	Solyc05g013280.4	mRNA:Solyc05g013280.4.1	c.-43+1278_-43+1280delTTGinsCTA		2/2
SP1	SL4.0ch05	6456308	G	T	snp	T	intron_variant	MODIFIER	Solyc05g013280.4	mRNA:Solyc05g013280.4.1	c.-43+1408G>T		1/1
SP1	SL4.0ch05	6456435	A	G	snp	G	intron_variant	MODIFIER	Solyc05g013280.4	mRNA:Solyc05g013280.4.1	c.-43+1535A>G		1/1
SP1	SL4.0ch05	6456439	TAAAATG	TAAAAATG	ins	TAAAAATG	intron_variant	MODIFIER	Solyc05g013280.4	mRNA:Solyc05g013280.4.1	c.-43+1543_-43+1544insA		1/1
SP1	SL4.0ch05	6456458	CATTTAG	CTTTTTAG	complex	TTTTTAG	intron_variant	MODIFIER	Solyc05g013280.4	mRNA:Solyc05g013280.4.1	c.-43+1559_-43+1564delATTTAGinsTTTTTAG		1/1
SP1	SL4.0ch05	6456637	T	A	snp	A	intron_variant	MODIFIER	Solyc05g013280.4	mRNA:Solyc05g013280.4.1	c.-43+1737T>A		1/1
SP1	SL4.0ch05	6456699	A	G	snp	G	intron_variant	MODIFIER	Solyc05g013280.4	mRNA:Solyc05g013280.4.1	c.-42-1776A>G		1/1
SP1	SL4.0ch05	6456726	A	G	snp	G	intron_variant	MODIFIER	Solyc05g013280.4	mRNA:Solyc05g013280.4.1	c.-42-1749A>G		1/1
SP1	SL4.0ch05	6456763	G	A	snp	A	intron_variant	MODIFIER	Solyc05g013280.4	mRNA:Solyc05g013280.4.1	c.-42-1712G>A		1/1
SP1	SL4.0ch05	6456824	ACCCCCTTCGG	ACCCCCCTCGG,ACCCCCCCTCGG	snp,complex	ACCCCCCTCGG	intron_variant	MODIFIER	Solyc05g013280.4	mRNA:Solyc05g013280.4.1	c.-42-1645T>C		1/1
SP1	SL4.0ch05	6456859	A	G	snp	G	intron_variant	MODIFIER	Solyc05g013280.4	mRNA:Solyc05g013280.4.1	c.-42-1616A>G		1/1
SP1	SL4.0ch05	6456865	GAACCCCTA	GAACCCCCTA,GAACCCCCCTA,AAACCCCCCTA	ins,ins,complex	AAACCCCCCTA	intron_variant	MODIFIER	Solyc05g013280.4	mRNA:Solyc05g013280.4.1	c.-42-1610_-42-1602delGAACCCCTAinsAAACCCCCCTA		2/2
SP1	SL4.0ch05	6456966	A	G	snp	G	intron_variant	MODIFIER	Solyc05g013280.4	mRNA:Solyc05g013280.4.1	c.-42-1509A>G		1/1
SP1	SL4.0ch05	6457168	A	G	snp	G	intron_variant	MODIFIER	Solyc05g013280.4	mRNA:Solyc05g013280.4.1	c.-42-1307A>G		1/1
SP1	SL4.0ch05	6457264	A	C	snp	C	intron_variant	MODIFIER	Solyc05g013280.4	mRNA:Solyc05g013280.4.1	c.-42-1211A>C		1/1
SP1	SL4.0ch05	6457397	A	G	snp	G	intron_variant	MODIFIER	Solyc05g013280.4	mRNA:Solyc05g013280.4.1	c.-42-1078A>G		1/1
SP1	SL4.0ch05	6457404	T	A	snp	A	intron_variant	MODIFIER	Solyc05g013280.4	mRNA:Solyc05g013280.4.1	c.-42-1071T>A		1/1
SP1	SL4.0ch05	6457455	ACC	GCT	complex	GCT	intron_variant	MODIFIER	Solyc05g013280.4	mRNA:Solyc05g013280.4.1	c.-42-1020_-42-1018delACCinsGCT		1/1
SP1	SL4.0ch05	6457678	T	A	snp	A	intron_variant	MODIFIER	Solyc05g013280.4	mRNA:Solyc05g013280.4.1	c.-42-797T>A		1/1
SP1	SL4.0ch05	6457753	T	G	snp	G	intron_variant	MODIFIER	Solyc05g013280.4	mRNA:Solyc05g013280.4.1	c.-42-722T>G		1/1
SP1	SL4.0ch05	6457797	A	G	snp	G	intron_variant	MODIFIER	Solyc05g013280.4	mRNA:Solyc05g013280.4.1	c.-42-678A>G		1/1
SP1	SL4.0ch05	6457830	CAC	CC,CCC	del,snp	CC	intron_variant	MODIFIER	Solyc05g013280.4	mRNA:Solyc05g013280.4.1	c.-42-644delA		1/1
SP1	SL4.0ch05	6457890	TGA	TA	del	TA	intron_variant	MODIFIER	Solyc05g013280.4	mRNA:Solyc05g013280.4.1	c.-42-584delG		1/1
SP1	SL4.0ch05	6458094	T	C	snp	C	intron_variant	MODIFIER	Solyc05g013280.4	mRNA:Solyc05g013280.4.1	c.-42-381T>C		1/1
SP1	SL4.0ch05	6458132	G	C	snp	C	intron_variant	MODIFIER	Solyc05g013280.4	mRNA:Solyc05g013280.4.1	c.-42-343G>C		1/1
SP1	SL4.0ch05	6458140	T	A	snp	A	intron_variant	MODIFIER	Solyc05g013280.4	mRNA:Solyc05g013280.4.1	c.-42-335T>A		1/1
SP1	SL4.0ch05	6458149	GTT	GTA	snp	GTA	intron_variant	MODIFIER	Solyc05g013280.4	mRNA:Solyc05g013280.4.1	c.-42-324T>A		1/1
SP1	SL4.0ch05	6458166	G	C	snp	C	intron_variant	MODIFIER	Solyc05g013280.4	mRNA:Solyc05g013280.4.1	c.-42-309G>C		1/1
SP1	SL4.0ch05	6458318	TGAG	GGAA	complex	GGAA	intron_variant	MODIFIER	Solyc05g013280.4	mRNA:Solyc05g013280.4.1	c.-42-157_-42-154delTGAGinsGGAA		1/1
SP1	SL4.0ch05	6458330	A	G	snp	G	intron_variant	MODIFIER	Solyc05g013280.4	mRNA:Solyc05g013280.4.1	c.-42-145A>G		1/1
SP1	SL4.0ch05	6458382	T	C	snp	C	intron_variant	MODIFIER	Solyc05g013280.4	mRNA:Solyc05g013280.4.1	c.-42-93T>C		1/1
SP1	SL4.0ch05	6458395	A	C	snp	C	intron_variant	MODIFIER	Solyc05g013280.4	mRNA:Solyc05g013280.4.1	c.-42-80A>C		1/1
SP1	SL4.0ch05	6458682	G	A	snp	A	missense_variant	MODERATE	Solyc05g013280.4	mRNA:Solyc05g013280.4.1	c.166G>A		1/1
SP1	SL4.0ch05	6458799	G	T	snp	T	missense_variant	MODERATE	Solyc05g013280.4	mRNA:Solyc05g013280.4.1	c.283G>T		1/1
SP1	SL4.0ch05	6459162	A	G	snp	G	missense_variant	MODERATE	Solyc05g013280.4	mRNA:Solyc05g013280.4.1	c.646A>G		1/1
SP1	SL4.0ch05	6459179	G	T	snp	T	missense_variant	MODERATE	Solyc05g013280.4	mRNA:Solyc05g013280.4.1	c.663G>T		1/1
SP1	SL4.0ch05	6459220	T	A	snp	A	missense_variant	MODERATE	Solyc05g013280.4	mRNA:Solyc05g013280.4.1	c.704T>A		1/1
SP1	SL4.0ch05	6459284	G	A	snp	A	synonymous_variant	LOW	Solyc05g013280.4	mRNA:Solyc05g013280.4.1	c.768G>A		1/1
SP1	SL4.0ch05	6459686	G	A	snp	A	synonymous_variant	LOW	Solyc05g013280.4	mRNA:Solyc05g013280.4.1	c.1170G>A		1/1
SP1	SL4.0ch05	6459697	G	T	snp	T	missense_variant	MODERATE	Solyc05g013280.4	mRNA:Solyc05g013280.4.1	c.1181G>T		1/1
SP1	SL4.0ch05	6459878	A	G	snp	G	synonymous_variant	LOW	Solyc05g013280.4	mRNA:Solyc05g013280.4.1	c.1362A>G		1/1
SP1	SL4.0ch05	6459920	T	A	snp	A	synonymous_variant	LOW	Solyc05g013280.4	mRNA:Solyc05g013280.4.1	c.1404T>A		1/1
SP1	SL4.0ch05	6459997	T	G	snp	G	missense_variant	MODERATE	Solyc05g013280.4	mRNA:Solyc05g013280.4.1	c.1481T>G		1/1
SP1	SL4.0ch05	6460008	C	T	snp	T	missense_variant	MODERATE	Solyc05g013280.4	mRNA:Solyc05g013280.4.1	c.1492C>T		1/1
SP1	SL4.0ch05	6460031	A	G	snp	G	synonymous_variant	LOW	Solyc05g013280.4	mRNA:Solyc05g013280.4.1	c.1515A>G		1/1
SP1	SL4.0ch05	6460227	C	T	snp	T	synonymous_variant	LOW	Solyc05g013280.4	mRNA:Solyc05g013280.4.1	c.1711C>T		1/1
SP1	SL4.0ch05	6460377	AGGTGTA	AGTA	del	AGTA	disruptive_inframe_deletion	MODERATE	Solyc05g013280.4	mRNA:Solyc05g013280.4.1	c.1863_1865delGTG		1/1
SP1	SL4.0ch05	6460406	A	G	snp	G	synonymous_variant	LOW	Solyc05g013280.4	mRNA:Solyc05g013280.4.1	c.1890A>G		1/1
SP1	SL4.0ch05	6460604	A	G	snp	G	synonymous_variant	LOW	Solyc05g013280.4	mRNA:Solyc05g013280.4.1	c.2088A>G		1/1
SP1	SL4.0ch05	6461049	GTGCT	TTGCC,GTGCC	complex,snp	TTGCC	missense_variant	MODERATE	Solyc05g013280.4	mRNA:Solyc05g013280.4.1	c.2533_2537delGTGCTinsTTGCC		2/2
SP1	SL4.0ch05	6461096	C	A	snp	A	synonymous_variant	LOW	Solyc05g013280.4	mRNA:Solyc05g013280.4.1	c.2580C>A		1/1
SP1	SL4.0ch05	6461294	G	T	snp	T	missense_variant	MODERATE	Solyc05g013280.4	mRNA:Solyc05g013280.4.1	c.2778G>T		1/1
SP1	SL4.0ch05	6461690	G	T	snp	T	synonymous_variant	LOW	Solyc05g013280.4	mRNA:Solyc05g013280.4.1	c.3174G>T		1/1
SP1	SL4.0ch05	6461713	C	T	snp	T	missense_variant	MODERATE	Solyc05g013280.4	mRNA:Solyc05g013280.4.1	c.3197C>T		1/1
SP1	SL4.0ch05	6461751	A	T	snp	T	missense_variant	MODERATE	Solyc05g013280.4	mRNA:Solyc05g013280.4.1	c.3235A>T		1/1
SP1	SL4.0ch05	6461954	C	T	snp	T	synonymous_variant	LOW	Solyc05g013280.4	mRNA:Solyc05g013280.4.1	c.3438C>T		1/1
SP1	SL4.0ch05	6462029	G	C	snp	C	synonymous_variant	LOW	Solyc05g013280.4	mRNA:Solyc05g013280.4.1	c.3513G>C		1/1
SP1	SL4.0ch05	6462065	A	T	snp	T	synonymous_variant	LOW	Solyc05g013280.4	mRNA:Solyc05g013280.4.1	c.3549A>T		1/1
SP1	SL4.0ch05	6462081	C	T	snp	T	synonymous_variant	LOW	Solyc05g013280.4	mRNA:Solyc05g013280.4.1	c.3565C>T		1/1
SP1	SL4.0ch05	6462553	GTTTCTCTA	GTTTTCTCTA	ins	GTTTTCTCTA	frameshift_variant	HIGH	Solyc05g013280.4	mRNA:Solyc05g013280.4.1	c.4040dupT		1/1
SP1	SL4.0ch05	6462655	T	A	snp	A	3_prime_UTR_variant	MODIFIER	Solyc05g013280.4	mRNA:Solyc05g013280.4.1	c.*47T>A		1/1
SP1	SL4.0ch05	6462707	CTG	GTA	complex	GTA	3_prime_UTR_variant	MODIFIER	Solyc05g013280.4	mRNA:Solyc05g013280.4.1	c.*99_*101delCTGinsGTA		1/1
SP1	SL4.0ch05	6462737	G	A	snp	A	3_prime_UTR_variant	MODIFIER	Solyc05g013280.4	mRNA:Solyc05g013280.4.1	c.*129G>A		1/1
SP1	SL4.0ch05	6462811	C	T	snp	T	3_prime_UTR_variant	MODIFIER	Solyc05g013280.4	mRNA:Solyc05g013280.4.1	c.*203C>T		1/1
SP1	SL4.0ch05	6462820	G	A	snp	A	3_prime_UTR_variant	MODIFIER	Solyc05g013280.4	mRNA:Solyc05g013280.4.1	c.*212G>A		1/1
SP1	SL4.0ch05	6462972	A	G	snp	G	3_prime_UTR_variant	MODIFIER	Solyc05g013280.4	mRNA:Solyc05g013280.4.1	c.*251A>G		1/1
SP1	SL4.0ch05	6463044	C	A	snp	A	3_prime_UTR_variant	MODIFIER	Solyc05g013280.4	mRNA:Solyc05g013280.4.1	c.*323C>A		1/1
SP1	SL4.0ch05	6463166	CTTTCCC	CTTTTCCC	ins	CTTTTCCC	3_prime_UTR_variant	MODIFIER	Solyc05g013280.4	mRNA:Solyc05g013280.4.1	c.*448dupT		1/1
SP1	SL4.0ch05	6463370	G	T	snp	T	3_prime_UTR_variant	MODIFIER	Solyc05g013280.4	mRNA:Solyc05g013280.4.1	c.*649G>T		1/1
SP1	SL4.0ch05	6463416	T	C	snp	C	3_prime_UTR_variant	MODIFIER	Solyc05g013280.4	mRNA:Solyc05g013280.4.1	c.*695T>C		1/1
SP1	SL4.0ch05	6463442	G	A	snp	A	3_prime_UTR_variant	MODIFIER	Solyc05g013280.4	mRNA:Solyc05g013280.4.1	c.*721G>A		1/1
SP1	SL4.0ch05	6463473	A	G	snp	G	3_prime_UTR_variant	MODIFIER	Solyc05g013280.4	mRNA:Solyc05g013280.4.1	c.*752A>G		1/1
SP1	SL4.0ch05	6463742	G	A	snp	A	3_prime_UTR_variant	MODIFIER	Solyc05g013280.4	mRNA:Solyc05g013280.4.1	c.*1021G>A		1/1
SP1	SL4.0ch05	6463952	T	C	snp	C	3_prime_UTR_variant	MODIFIER	Solyc05g013280.4	mRNA:Solyc05g013280.4.1	c.*1231T>C		1/1
SP1	SL4.0ch05	6464138	G	A	snp	A	downstream_gene_variant	MODIFIER	Solyc05g013290.2	mRNA:Solyc05g013290.2.1	c.*2155C>T		1/1
SP1	SL4.0ch05	6464164	TAACACC	TACACC,TGCACC	del,complex	GCACC	downstream_gene_variant	MODIFIER	Solyc05g013290.2	mRNA:Solyc05g013290.2.1	c.*2123_*2128delGGTGTTinsGGTGC		2/2
SP1	SL4.0ch05	6464182	A	G	snp	G	downstream_gene_variant	MODIFIER	Solyc05g013290.2	mRNA:Solyc05g013290.2.1	c.*2111T>C		1/1
SP1	SL4.0ch05	6464262	T	C	snp	C	downstream_gene_variant	MODIFIER	Solyc05g013290.2	mRNA:Solyc05g013290.2.1	c.*2031A>G		1/1
SP1	SL4.0ch05	6464296	T	C	snp	C	downstream_gene_variant	MODIFIER	Solyc05g013290.2	mRNA:Solyc05g013290.2.1	c.*1997A>G		1/1
SP1	SL4.0ch05	6464322	CAT	CTTAT	ins	CTTAT	downstream_gene_variant	MODIFIER	Solyc05g013290.2	mRNA:Solyc05g013290.2.1	c.*1970_*1971insAA		1/1
SP1	SL4.0ch05	6464461	A	T	snp	T	downstream_gene_variant	MODIFIER	Solyc05g013290.2	mRNA:Solyc05g013290.2.1	c.*1832T>A		1/1
SP1	SL4.0ch05	6464490	A	G	snp	G	downstream_gene_variant	MODIFIER	Solyc05g013290.2	mRNA:Solyc05g013290.2.1	c.*1803T>C		1/1
SP1	SL4.0ch05	6464524	GGTCTG	TTTTTA	complex	TTTTTA	downstream_gene_variant	MODIFIER	Solyc05g013290.2	mRNA:Solyc05g013290.2.1	c.*1764_*1769delCAGACCinsTAAAAA		1/1
SP1	SL4.0ch05	6464552	ATC	ATCTTAAGTTTC	ins	ATCTTAAGTTTC	downstream_gene_variant	MODIFIER	Solyc05g013290.2	mRNA:Solyc05g013290.2.1	c.*1738_*1739insGAAACTTAA		0/1
SP1	SL4.0ch05	6464555	TAGTTTAA	TTAAGTTTCTAGCTTAA,TAGCTTAA	complex,snp	TAAGTTTCTAGCTTAA	downstream_gene_variant	MODIFIER	Solyc05g013290.2	mRNA:Solyc05g013290.2.1	c.*1731_*1737delTTAAACTinsTTAAGCTAGAAACTTA		1/2
SP1	SL4.0ch05	6464570	A	G	snp	G	downstream_gene_variant	MODIFIER	Solyc05g013290.2	mRNA:Solyc05g013290.2.1	c.*1723T>C		1/1
SP1	SL4.0ch05	6464576	C	T	snp	T	downstream_gene_variant	MODIFIER	Solyc05g013290.2	mRNA:Solyc05g013290.2.1	c.*1717G>A		1/1
SP1	SL4.0ch05	6464596	A	C	snp	C	3_prime_UTR_variant	MODIFIER	Solyc05g013280.4	mRNA:Solyc05g013280.4.1	c.*1399A>C		1/1
SP1	SL4.0ch05	6464636	T	G	snp	G	3_prime_UTR_variant	MODIFIER	Solyc05g013280.4	mRNA:Solyc05g013280.4.1	c.*1439T>G		1/1
SP1	SL4.0ch05	6464647	T	C	snp	C	3_prime_UTR_variant	MODIFIER	Solyc05g013280.4	mRNA:Solyc05g013280.4.1	c.*1450T>C		1/1
SP1	SL4.0ch05	6464702	A	C	snp	C	downstream_gene_variant	MODIFIER	Solyc05g013290.2	mRNA:Solyc05g013290.2.1	c.*1591T>G		1/1
SP1	SL4.0ch05	6464779	GAA	AAT	complex	AAT	downstream_gene_variant	MODIFIER	Solyc05g013290.2	mRNA:Solyc05g013290.2.1	c.*1512_*1514delTTCinsATT		1/1
SP1	SL4.0ch05	6464791	CTTTTATATAA	CTTTTTATATAA	ins	CTTTTTATATAA	downstream_gene_variant	MODIFIER	Solyc05g013290.2	mRNA:Solyc05g013290.2.1	c.*1497_*1498insA		1/1
SP1	SL4.0ch05	6464850	CAAAATG	CAAATG	del	CAAATG	downstream_gene_variant	MODIFIER	Solyc05g013290.2	mRNA:Solyc05g013290.2.1	c.*1439delT		1/1
SP1	SL4.0ch05	6464867	GAG	GAGACTGATGCAAG	ins	GAGACTGATGCAAG	downstream_gene_variant	MODIFIER	Solyc05g013290.2	mRNA:Solyc05g013290.2.1	c.*1423_*1424insCTTGCATCAGT		1/1
SP1	SL4.0ch05	6465007	A	T	snp	T	downstream_gene_variant	MODIFIER	Solyc05g013290.2	mRNA:Solyc05g013290.2.1	c.*1286T>A		1/1
SP1	SL4.0ch05	6465130	C	T	snp	T	downstream_gene_variant	MODIFIER	Solyc05g013290.2	mRNA:Solyc05g013290.2.1	c.*1163G>A		1/1
SP1	SL4.0ch05	6465137	A	G	snp	G	downstream_gene_variant	MODIFIER	Solyc05g013290.2	mRNA:Solyc05g013290.2.1	c.*1156T>C		1/1
SP1	SL4.0ch05	6465165	G	A	snp	A	downstream_gene_variant	MODIFIER	Solyc05g013290.2	mRNA:Solyc05g013290.2.1	c.*1128C>T		1/1
SP1	SL4.0ch05	6465173	ATTTTCA	ATTTTTCA	ins	ATTTTTCA	downstream_gene_variant	MODIFIER	Solyc05g013290.2	mRNA:Solyc05g013290.2.1	c.*1115_*1116insA		1/1
SP1	SL4.0ch05	6465186	ATTTTTTTTCTTCAC	ATTTTTTTCTTCAC	del	ATTTTTTTCTTCAC	downstream_gene_variant	MODIFIER	Solyc05g013290.2	mRNA:Solyc05g013290.2.1	c.*1099delA		1/1
SP1	SL4.0ch05	6465212	GAC	GACGCGAGAATAC	ins	GACGCGAGAATAC	downstream_gene_variant	MODIFIER	Solyc05g013290.2	mRNA:Solyc05g013290.2.1	c.*1078_*1079insGTATTCTCGC		1/1
SP1	SL4.0ch05	6465218	GCT	GCCT	ins	GCCT	downstream_gene_variant	MODIFIER	Solyc05g013290.2	mRNA:Solyc05g013290.2.1	c.*1073_*1074insG		1/1
SP1	SL4.0ch05	6465281	TCAAC	TCAACAAC	ins	TCAACAAC	3_prime_UTR_variant	MODIFIER	Solyc05g013280.4	mRNA:Solyc05g013280.4.1	c.*1501_*1503dupAAC		1/1
SP1	SL4.0ch05	6465309	T	A	snp	A	3_prime_UTR_variant	MODIFIER	Solyc05g013280.4	mRNA:Solyc05g013280.4.1	c.*1527T>A		1/1
SP1	SL4.0ch05	6465324	C	T	snp	T	3_prime_UTR_variant	MODIFIER	Solyc05g013280.4	mRNA:Solyc05g013280.4.1	c.*1542C>T		1/1
SP1	SL4.0ch05	6465392	G	C	snp	C	3_prime_UTR_variant	MODIFIER	Solyc05g013280.4	mRNA:Solyc05g013280.4.1	c.*1610G>C		1/1
SP1	SL4.0ch05	6465421	G	A	snp	A	3_prime_UTR_variant	MODIFIER	Solyc05g013280.4	mRNA:Solyc05g013280.4.1	c.*1639G>A		1/1
SP1	SL4.0ch05	6465429	A	T	snp	T	3_prime_UTR_variant	MODIFIER	Solyc05g013280.4	mRNA:Solyc05g013280.4.1	c.*1647A>T		1/1
SP1	SL4.0ch05	6465444	G	T	snp	T	3_prime_UTR_variant	MODIFIER	Solyc05g013280.4	mRNA:Solyc05g013280.4.1	c.*1662G>T		1/1
SP1	SL4.0ch05	6465452	G	A	snp	A	3_prime_UTR_variant	MODIFIER	Solyc05g013280.4	mRNA:Solyc05g013280.4.1	c.*1670G>A		1/1
SP2	SL4.0ch05	6454663	A	T	snp	T	5_prime_UTR_variant	MODIFIER	Solyc05g013280.4	mRNA:Solyc05g013280.4.1	c.-200A>T		1/1
SP2	SL4.0ch05	6454678	A	T	snp	T	5_prime_UTR_variant	MODIFIER	Solyc05g013280.4	mRNA:Solyc05g013280.4.1	c.-185A>T		1/1
SP2	SL4.0ch05	6454834	TAAAAAAAATCAT	TAAAAAAAAATCAT	ins	TAAAAAAAAATCAT	5_prime_UTR_variant	MODIFIER	Solyc05g013280.4	mRNA:Solyc05g013280.4.1	c.-101dupA		1/1
SP2	SL4.0ch05	6454948	G	A	snp	A	intron_variant	MODIFIER	Solyc05g013280.4	mRNA:Solyc05g013280.4.1	c.-43+48G>A		1/1
SP2	SL4.0ch05	6455051	C	A,G	snp,snp	A	intron_variant	MODIFIER	Solyc05g013280.4	mRNA:Solyc05g013280.4.1	c.-43+151C>A		0/1
SP2	SL4.0ch05	6455122	C	G	snp	G	intron_variant	MODIFIER	Solyc05g013280.4	mRNA:Solyc05g013280.4.1	c.-43+222C>G		1/1
SP2	SL4.0ch05	6455498	C	T	snp	T	intron_variant	MODIFIER	Solyc05g013280.4	mRNA:Solyc05g013280.4.1	c.-43+598C>T		1/1
SP2	SL4.0ch05	6455800	T	A	snp	A	intron_variant	MODIFIER	Solyc05g013280.4	mRNA:Solyc05g013280.4.1	c.-43+900T>A		1/1
SP2	SL4.0ch05	6455905	C	G	snp	G	intron_variant	MODIFIER	Solyc05g013280.4	mRNA:Solyc05g013280.4.1	c.-43+1005C>G		1/1
SP2	SL4.0ch05	6455977	A	T	snp	T	intron_variant	MODIFIER	Solyc05g013280.4	mRNA:Solyc05g013280.4.1	c.-43+1077A>T		1/1
SP2	SL4.0ch05	6456014	AAATATA	GAGTATG,AAGTATG	complex,complex	GAGTATG	intron_variant	MODIFIER	Solyc05g013280.4	mRNA:Solyc05g013280.4.1	c.-43+1114_-43+1120delAAATATAinsGAGTATG		1/1
SP2	SL4.0ch05	6456044	TGGGGGGCT	TGGGGGCT	del	TGGGGGCT	intron_variant	MODIFIER	Solyc05g013280.4	mRNA:Solyc05g013280.4.1	c.-43+1150delG		1/1
SP2	SL4.0ch05	6456081	A	T	snp	T	intron_variant	MODIFIER	Solyc05g013280.4	mRNA:Solyc05g013280.4.1	c.-43+1181A>T		1/1
SP2	SL4.0ch05	6456092	TTATA	ATATG	complex	ATATG	intron_variant	MODIFIER	Solyc05g013280.4	mRNA:Solyc05g013280.4.1	c.-43+1192_-43+1196delTTATAinsATATG		1/1
SP2	SL4.0ch05	6456107	A	G	snp	G	intron_variant	MODIFIER	Solyc05g013280.4	mRNA:Solyc05g013280.4.1	c.-43+1207A>G		1/1
SP2	SL4.0ch05	6456113	C	T	snp	T	intron_variant	MODIFIER	Solyc05g013280.4	mRNA:Solyc05g013280.4.1	c.-43+1213C>T		1/1
SP2	SL4.0ch05	6456124	T	A	snp	A	intron_variant	MODIFIER	Solyc05g013280.4	mRNA:Solyc05g013280.4.1	c.-43+1224T>A		1/1
SP2	SL4.0ch05	6456158	CAAAT	CAAAAA,CAAAC	complex,snp	AA	intron_variant	MODIFIER	Solyc05g013280.4	mRNA:Solyc05g013280.4.1	c.-43+1262delTinsAA		1/1
SP2	SL4.0ch05	6456169	G	T	snp	T	intron_variant	MODIFIER	Solyc05g013280.4	mRNA:Solyc05g013280.4.1	c.-43+1269G>T		1/1
SP2	SL4.0ch05	6456178	TTG	TTA,CTA	snp,complex	CTA	intron_variant	MODIFIER	Solyc05g013280.4	mRNA:Solyc05g013280.4.1	c.-43+1278_-43+1280delTTGinsCTA		1/1
SP2	SL4.0ch05	6456202	C	T	snp	T	intron_variant	MODIFIER	Solyc05g013280.4	mRNA:Solyc05g013280.4.1	c.-43+1302C>T		1/1
SP2	SL4.0ch05	6456224	A	G	snp	G	intron_variant	MODIFIER	Solyc05g013280.4	mRNA:Solyc05g013280.4.1	c.-43+1324A>G		1/1
SP2	SL4.0ch05	6456351	GT	TC	mnp	TC	intron_variant	MODIFIER	Solyc05g013280.4	mRNA:Solyc05g013280.4.1	c.-43+1451_-43+1452delGTinsTC		1/1
SP2	SL4.0ch05	6456392	T	C	snp	C	intron_variant	MODIFIER	Solyc05g013280.4	mRNA:Solyc05g013280.4.1	c.-43+1492T>C		1/1
SP2	SL4.0ch05	6456439	TAAAATG	TAAAAATG	ins	TAAAAATG	intron_variant	MODIFIER	Solyc05g013280.4	mRNA:Solyc05g013280.4.1	c.-43+1543_-43+1544insA		1/1
SP2	SL4.0ch05	6456458	CATTTAG	CTTTTTAG	complex	TTTTTAG	intron_variant	MODIFIER	Solyc05g013280.4	mRNA:Solyc05g013280.4.1	c.-43+1559_-43+1564delATTTAGinsTTTTTAG		1/1
SP2	SL4.0ch05	6456542	C	A	snp	A	intron_variant	MODIFIER	Solyc05g013280.4	mRNA:Solyc05g013280.4.1	c.-43+1642C>A		1/1
SP2	SL4.0ch05	6456580	GAAAAAAAAAGT	GAAAAAAAAAAGT	ins	GAAAAAAAAAAGT	intron_variant	MODIFIER	Solyc05g013280.4	mRNA:Solyc05g013280.4.1	c.-43+1SP1_-43+1690insA		1/1
SP2	SL4.0ch05	6456604	TGAGAGAAAC	TGAGAAAC	del	TGAGAAAC	intron_variant	MODIFIER	Solyc05g013280.4	mRNA:Solyc05g013280.4.1	c.-43+1709_-43+1710delGA		1/1
SP2	SL4.0ch05	6456637	T	A	snp	A	intron_variant	MODIFIER	Solyc05g013280.4	mRNA:Solyc05g013280.4.1	c.-43+1737T>A		1/1
SP2	SL4.0ch05	6456647	GTTTTTAC	GTTTTAC	del	GTTTTAC	intron_variant	MODIFIER	Solyc05g013280.4	mRNA:Solyc05g013280.4.1	c.-43+1752delT		1/1
SP2	SL4.0ch05	6456684	T	C	snp	C	intron_variant	MODIFIER	Solyc05g013280.4	mRNA:Solyc05g013280.4.1	c.-43+1784T>C		1/1
SP2	SL4.0ch05	6456824	ACCCCCTTCGG	ACCCCCCTCGG,ACCCCCCCTCGG	snp,complex	ACCCCCCTCGG	intron_variant	MODIFIER	Solyc05g013280.4	mRNA:Solyc05g013280.4.1	c.-42-1645T>C		1/1
SP2	SL4.0ch05	6456859	A	G	snp	G	intron_variant	MODIFIER	Solyc05g013280.4	mRNA:Solyc05g013280.4.1	c.-42-1616A>G		1/1
SP2	SL4.0ch05	6456865	GAACCCCTA	GAACCCCCTA,GAACCCCCCTA,AAACCCCCCTA	ins,ins,complex	AAACCCCCCTA	intron_variant	MODIFIER	Solyc05g013280.4	mRNA:Solyc05g013280.4.1	c.-42-1610_-42-1602delGAACCCCTAinsAAACCCCCCTA		2/2
SP2	SL4.0ch05	6457000	A	G	snp	G	intron_variant	MODIFIER	Solyc05g013280.4	mRNA:Solyc05g013280.4.1	c.-42-1475A>G		1/1
SP2	SL4.0ch05	6457168	A	G	snp	G	intron_variant	MODIFIER	Solyc05g013280.4	mRNA:Solyc05g013280.4.1	c.-42-1307A>G		1/1
SP2	SL4.0ch05	6457799	A	G	snp	G	intron_variant	MODIFIER	Solyc05g013280.4	mRNA:Solyc05g013280.4.1	c.-42-676A>G		1/1
SP2	SL4.0ch05	6458132	G	C	snp	C	intron_variant	MODIFIER	Solyc05g013280.4	mRNA:Solyc05g013280.4.1	c.-42-343G>C		1/1
SP2	SL4.0ch05	6458140	T	A	snp	A	intron_variant	MODIFIER	Solyc05g013280.4	mRNA:Solyc05g013280.4.1	c.-42-335T>A		1/1
SP2	SL4.0ch05	6458149	GTT	GTA	snp	GTA	intron_variant	MODIFIER	Solyc05g013280.4	mRNA:Solyc05g013280.4.1	c.-42-324T>A		1/1
SP2	SL4.0ch05	6458395	A	C	snp	C	intron_variant	MODIFIER	Solyc05g013280.4	mRNA:Solyc05g013280.4.1	c.-42-80A>C		1/1
SP2	SL4.0ch05	6458799	G	T	snp	T	missense_variant	MODERATE	Solyc05g013280.4	mRNA:Solyc05g013280.4.1	c.283G>T	p.Ala95Ser	1/1
SP2	SL4.0ch05	6459867	G	T	snp	T	missense_variant	MODERATE	Solyc05g013280.4	mRNA:Solyc05g013280.4.1	c.1351G>T	p.Ala451Ser	1/1
SP2	SL4.0ch05	6459878	A	G	snp	G	synonymous_variant	LOW	Solyc05g013280.4	mRNA:Solyc05g013280.4.1	c.1362A>G	p.Gln454Gln	1/1
SP2	SL4.0ch05	6460015	G	A	snp	A	missense_variant	MODERATE	Solyc05g013280.4	mRNA:Solyc05g013280.4.1	c.1499G>A	p.Arg500His	1/1
SP2	SL4.0ch05	6461713	C	T	snp	T	missense_variant	MODERATE	Solyc05g013280.4	mRNA:Solyc05g013280.4.1	c.3197C>T	p.Thr1066Ile	1/1
SP2	SL4.0ch05	6462553	GTTTCTCTA	GTTTTCTCTA	ins	GTTTTCTCTA	frameshift_variant	HIGH	Solyc05g013280.4	mRNA:Solyc05g013280.4.1	c.4040dupT	p.Ser1348fs	1/1
SP2	SL4.0ch05	6462655	T	A	snp	A	3_prime_UTR_variant	MODIFIER	Solyc05g013280.4	mRNA:Solyc05g013280.4.1	c.*47T>A		1/1
SP2	SL4.0ch05	6462808	T	C	snp	C	3_prime_UTR_variant	MODIFIER	Solyc05g013280.4	mRNA:Solyc05g013280.4.1	c.*200T>C		1/1
SP2	SL4.0ch05	6463166	CTTTCCC	CTTTTCCC	ins	CTTTTCCC	3_prime_UTR_variant	MODIFIER	Solyc05g013280.4	mRNA:Solyc05g013280.4.1	c.*448dupT		1/1
SP2	SL4.0ch05	6463370	G	T	snp	T	3_prime_UTR_variant	MODIFIER	Solyc05g013280.4	mRNA:Solyc05g013280.4.1	c.*649G>T		1/1
SP2	SL4.0ch05	6464164	TAACACC	TACACC,TGCACC	del,complex	GCACC	downstream_gene_variant	MODIFIER	Solyc05g013290.2	mRNA:Solyc05g013290.2.1	c.*2123_*2128delGGTGTTinsGGTGC		1/1
SP2	SL4.0ch05	6464322	CAT	CTTAT	ins	CTTAT	downstream_gene_variant	MODIFIER	Solyc05g013290.2	mRNA:Solyc05g013290.2.1	c.*1970_*1971insAA		1/1
SP2	SL4.0ch05	6464443	G	A	snp	A	downstream_gene_variant	MODIFIER	Solyc05g013290.2	mRNA:Solyc05g013290.2.1	c.*1850C>T		1/1
SP2	SL4.0ch05	6464791	CTTTTATATAA	CTTTTTATATAA	ins	CTTTTTATATAA	downstream_gene_variant	MODIFIER	Solyc05g013290.2	mRNA:Solyc05g013290.2.1	c.*1497_*1498insA		1/1
SP2	SL4.0ch05	6464886	A	G	snp	G	downstream_gene_variant	MODIFIER	Solyc05g013290.2	mRNA:Solyc05g013290.2.1	c.*1407T>C		0/1
SP2	SL4.0ch05	6465125	G	T	snp	T	downstream_gene_variant	MODIFIER	Solyc05g013290.2	mRNA:Solyc05g013290.2.1	c.*1168C>A		1/1
SP2	SL4.0ch05	6465173	ATTTTCA	ATTTTTCA	ins	ATTTTTCA	downstream_gene_variant	MODIFIER	Solyc05g013290.2	mRNA:Solyc05g013290.2.1	c.*1115_*1116insA		1/1
SP2	SL4.0ch05	6465218	GCT	GCCT	ins	GCCT	downstream_gene_variant	MODIFIER	Solyc05g013290.2	mRNA:Solyc05g013290.2.1	c.*1073_*1074insG		1/1
SP2	SL4.0ch05	6465281	TCAAC	TCAACAAC	ins	TCAACAAC	3_prime_UTR_variant	MODIFIER	Solyc05g013280.4	mRNA:Solyc05g013280.4.1	c.*1501_*1503dupAAC		1/1
SP2	SL4.0ch05	6465309	T	A	snp	A	3_prime_UTR_variant	MODIFIER	Solyc05g013280.4	mRNA:Solyc05g013280.4.1	c.*1527T>A		1/1
SP2	SL4.0ch05	6465324	C	T	snp	T	3_prime_UTR_variant	MODIFIER	Solyc05g013280.4	mRNA:Solyc05g013280.4.1	c.*1542C>T		1/1
SP2	SL4.0ch05	6465429	A	T	snp	T	3_prime_UTR_variant	MODIFIER	Solyc05g013280.4	mRNA:Solyc05g013280.4.1	c.*1647A>T		1/1
SP3	SL4.0ch05	6454710	A	G	snp	G	5_prime_UTR_variant	MODIFIER	Solyc05g013280.4	mRNA:Solyc05g013280.4.1	c.-153A>G		1/1
SP3	SL4.0ch05	6454834	TAAAAAAAATCAT	TAAAAAAAAATCAT	ins	TAAAAAAAAATCAT	5_prime_UTR_variant	MODIFIER	Solyc05g013280.4	mRNA:Solyc05g013280.4.1	c.-101dupA		1/1
SP3	SL4.0ch05	6454948	G	A	snp	A	intron_variant	MODIFIER	Solyc05g013280.4	mRNA:Solyc05g013280.4.1	c.-43+48G>A		1/1
SP3	SL4.0ch05	6454994	TAAAATTTT	TAAATTTT	del	TAAATTTT	intron_variant	MODIFIER	Solyc05g013280.4	mRNA:Solyc05g013280.4.1	c.-43+98delA		1/1
SP3	SL4.0ch05	6455013	TCT	TT	del	TT	intron_variant	MODIFIER	Solyc05g013280.4	mRNA:Solyc05g013280.4.1	c.-43+114delC		1/1
SP3	SL4.0ch05	6455016	AAAAACCCTCCA	AAAGCCCCCTCCA	complex	GCCCCCTCCA	intron_variant	MODIFIER	Solyc05g013280.4	mRNA:Solyc05g013280.4.1	c.-43+119_-43+127delAACCCTCCAinsGCCCCCTCCA		1/1
SP3	SL4.0ch05	6455052	GAGTGTCCTA	GGGTGTCCTA	snp	GGGTGTCCTA	intron_variant	MODIFIER	Solyc05g013280.4	mRNA:Solyc05g013280.4.1	c.-43+153A>G		1/1
SP3	SL4.0ch05	6455151	A	C	snp	C	intron_variant	MODIFIER	Solyc05g013280.4	mRNA:Solyc05g013280.4.1	c.-43+251A>C		1/1
SP3	SL4.0ch05	6455232	C	A	snp	A	intron_variant	MODIFIER	Solyc05g013280.4	mRNA:Solyc05g013280.4.1	c.-43+332C>A		1/1
SP3	SL4.0ch05	6455355	T	C	snp	C	intron_variant	MODIFIER	Solyc05g013280.4	mRNA:Solyc05g013280.4.1	c.-43+455T>C		0/1
SP3	SL4.0ch05	6455363	G	T	snp	T	intron_variant	MODIFIER	Solyc05g013280.4	mRNA:Solyc05g013280.4.1	c.-43+463G>T		0/1
SP3	SL4.0ch05	6455365	C	T	snp	T	intron_variant	MODIFIER	Solyc05g013280.4	mRNA:Solyc05g013280.4.1	c.-43+465C>T		0/1
SP3	SL4.0ch05	6455424	T	C	snp	C	intron_variant	MODIFIER	Solyc05g013280.4	mRNA:Solyc05g013280.4.1	c.-43+524T>C		1/1
SP3	SL4.0ch05	6455498	C	T	snp	T	intron_variant	MODIFIER	Solyc05g013280.4	mRNA:Solyc05g013280.4.1	c.-43+598C>T		1/1
SP3	SL4.0ch05	6455592	A	T	snp	T	intron_variant	MODIFIER	Solyc05g013280.4	mRNA:Solyc05g013280.4.1	c.-43+692A>T		1/1
SP3	SL4.0ch05	6455800	T	A	snp	A	intron_variant	MODIFIER	Solyc05g013280.4	mRNA:Solyc05g013280.4.1	c.-43+900T>A		1/1
SP3	SL4.0ch05	6455839	A	G	snp	G	intron_variant	MODIFIER	Solyc05g013280.4	mRNA:Solyc05g013280.4.1	c.-43+939A>G		1/1
SP3	SL4.0ch05	6455894	TC	AA	complex	AA	intron_variant	MODIFIER	Solyc05g013280.4	mRNA:Solyc05g013280.4.1	c.-43+994_-43+995delTCinsAA		1/1
SP3	SL4.0ch05	6455906	A	C	snp	C	intron_variant	MODIFIER	Solyc05g013280.4	mRNA:Solyc05g013280.4.1	c.-43+1006A>C		1/1
SP3	SL4.0ch05	6455950	A	G	snp	G	intron_variant	MODIFIER	Solyc05g013280.4	mRNA:Solyc05g013280.4.1	c.-43+1050A>G		1/1
SP3	SL4.0ch05	6455966	ATTTTAG	ATTTTTAG	ins	ATTTTTAG	intron_variant	MODIFIER	Solyc05g013280.4	mRNA:Solyc05g013280.4.1	c.-43+1070_-43+1071insT		1/1
SP3	SL4.0ch05	6456014	AAATATA	GAGTATG,AAGTATG	complex,complex	GAGTATG	intron_variant	MODIFIER	Solyc05g013280.4	mRNA:Solyc05g013280.4.1	c.-43+1114_-43+1120delAAATATAinsGAGTATG		2/2
SP3	SL4.0ch05	6456081	A	T	snp	T	intron_variant	MODIFIER	Solyc05g013280.4	mRNA:Solyc05g013280.4.1	c.-43+1181A>T		1/1
SP3	SL4.0ch05	6456092	TTATA	ATATG	complex	ATATG	intron_variant	MODIFIER	Solyc05g013280.4	mRNA:Solyc05g013280.4.1	c.-43+1192_-43+1196delTTATAinsATATG		1/1
SP3	SL4.0ch05	6456124	T	A	snp	A	intron_variant	MODIFIER	Solyc05g013280.4	mRNA:Solyc05g013280.4.1	c.-43+1224T>A		1/1
SP3	SL4.0ch05	6456158	CAAAT	CAAAAA,CAAAC	complex,snp	AA	intron_variant	MODIFIER	Solyc05g013280.4	mRNA:Solyc05g013280.4.1	c.-43+1262delTinsAA		2/2
SP3	SL4.0ch05	6456169	G	T	snp	T	intron_variant	MODIFIER	Solyc05g013280.4	mRNA:Solyc05g013280.4.1	c.-43+1269G>T		1/1
SP3	SL4.0ch05	6456178	TTG	TTA,CTA	snp,complex	CTA	intron_variant	MODIFIER	Solyc05g013280.4	mRNA:Solyc05g013280.4.1	c.-43+1278_-43+1280delTTGinsCTA		2/2
SP3	SL4.0ch05	6456308	G	T	snp	T	intron_variant	MODIFIER	Solyc05g013280.4	mRNA:Solyc05g013280.4.1	c.-43+1408G>T		1/1
SP3	SL4.0ch05	6456435	A	G	snp	G	intron_variant	MODIFIER	Solyc05g013280.4	mRNA:Solyc05g013280.4.1	c.-43+1535A>G		1/1
SP3	SL4.0ch05	6456439	TAAAATG	TAAAAATG	ins	TAAAAATG	intron_variant	MODIFIER	Solyc05g013280.4	mRNA:Solyc05g013280.4.1	c.-43+1543_-43+1544insA		1/1
SP3	SL4.0ch05	6456458	CATTTAG	CTTTTTAG	complex	TTTTTAG	intron_variant	MODIFIER	Solyc05g013280.4	mRNA:Solyc05g013280.4.1	c.-43+1559_-43+1564delATTTAGinsTTTTTAG		1/1
SP3	SL4.0ch05	6456637	T	A	snp	A	intron_variant	MODIFIER	Solyc05g013280.4	mRNA:Solyc05g013280.4.1	c.-43+1737T>A		1/1
SP3	SL4.0ch05	6456699	A	G	snp	G	intron_variant	MODIFIER	Solyc05g013280.4	mRNA:Solyc05g013280.4.1	c.-42-1776A>G		1/1
SP3	SL4.0ch05	6456726	A	G	snp	G	intron_variant	MODIFIER	Solyc05g013280.4	mRNA:Solyc05g013280.4.1	c.-42-1749A>G		1/1
SP3	SL4.0ch05	6456763	G	A	snp	A	intron_variant	MODIFIER	Solyc05g013280.4	mRNA:Solyc05g013280.4.1	c.-42-1712G>A		1/1
SP3	SL4.0ch05	6456824	ACCCCCTTCGG	ACCCCCCTCGG,ACCCCCCCTCGG	snp,complex	ACCCCCCTCGG	intron_variant	MODIFIER	Solyc05g013280.4	mRNA:Solyc05g013280.4.1	c.-42-1645T>C		1/1
SP3	SL4.0ch05	6456859	A	G	snp	G	intron_variant	MODIFIER	Solyc05g013280.4	mRNA:Solyc05g013280.4.1	c.-42-1616A>G		1/1
SP3	SL4.0ch05	6456865	GAACCCCTA	GAACCCCCTA,GAACCCCCCTA,AAACCCCCCTA	ins,ins,complex	AAACCCCCCTA	intron_variant	MODIFIER	Solyc05g013280.4	mRNA:Solyc05g013280.4.1	c.-42-1610_-42-1602delGAACCCCTAinsAAACCCCCCTA		2/2
SP3	SL4.0ch05	6456966	A	G	snp	G	intron_variant	MODIFIER	Solyc05g013280.4	mRNA:Solyc05g013280.4.1	c.-42-1509A>G		1/1
SP3	SL4.0ch05	6457168	A	G	snp	G	intron_variant	MODIFIER	Solyc05g013280.4	mRNA:Solyc05g013280.4.1	c.-42-1307A>G		1/1
SP3	SL4.0ch05	6457264	A	C	snp	C	intron_variant	MODIFIER	Solyc05g013280.4	mRNA:Solyc05g013280.4.1	c.-42-1211A>C		1/1
SP3	SL4.0ch05	6457289	T	C	snp	C	intron_variant	MODIFIER	Solyc05g013280.4	mRNA:Solyc05g013280.4.1	c.-42-1186T>C		1/1
SP3	SL4.0ch05	6457397	A	G	snp	G	intron_variant	MODIFIER	Solyc05g013280.4	mRNA:Solyc05g013280.4.1	c.-42-1078A>G		1/1
SP3	SL4.0ch05	6457404	T	A	snp	A	intron_variant	MODIFIER	Solyc05g013280.4	mRNA:Solyc05g013280.4.1	c.-42-1071T>A		1/1
SP3	SL4.0ch05	6457455	ACC	GCT	complex	GCT	intron_variant	MODIFIER	Solyc05g013280.4	mRNA:Solyc05g013280.4.1	c.-42-1020_-42-1018delACCinsGCT		1/1
SP3	SL4.0ch05	6457678	T	A	snp	A	intron_variant	MODIFIER	Solyc05g013280.4	mRNA:Solyc05g013280.4.1	c.-42-797T>A		1/1
SP3	SL4.0ch05	6457753	T	G	snp	G	intron_variant	MODIFIER	Solyc05g013280.4	mRNA:Solyc05g013280.4.1	c.-42-722T>G		1/1
SP3	SL4.0ch05	6457797	A	G	snp	G	intron_variant	MODIFIER	Solyc05g013280.4	mRNA:Solyc05g013280.4.1	c.-42-678A>G		1/1
SP3	SL4.0ch05	6457830	CAC	CC,CCC	del,snp	CC	intron_variant	MODIFIER	Solyc05g013280.4	mRNA:Solyc05g013280.4.1	c.-42-644delA		2/2
SP3	SL4.0ch05	6457890	TGA	TA	del	TA	intron_variant	MODIFIER	Solyc05g013280.4	mRNA:Solyc05g013280.4.1	c.-42-584delG		1/1
SP3	SL4.0ch05	6458094	T	C	snp	C	intron_variant	MODIFIER	Solyc05g013280.4	mRNA:Solyc05g013280.4.1	c.-42-381T>C		1/1
SP3	SL4.0ch05	6458132	G	C	snp	C	intron_variant	MODIFIER	Solyc05g013280.4	mRNA:Solyc05g013280.4.1	c.-42-343G>C		1/1
SP3	SL4.0ch05	6458140	T	A	snp	A	intron_variant	MODIFIER	Solyc05g013280.4	mRNA:Solyc05g013280.4.1	c.-42-335T>A		1/1
SP3	SL4.0ch05	6458149	GTT	GTA	snp	GTA	intron_variant	MODIFIER	Solyc05g013280.4	mRNA:Solyc05g013280.4.1	c.-42-324T>A		1/1
SP3	SL4.0ch05	6458166	G	C	snp	C	intron_variant	MODIFIER	Solyc05g013280.4	mRNA:Solyc05g013280.4.1	c.-42-309G>C		1/1
SP3	SL4.0ch05	6458318	TGAG	GGAA	complex	GGAA	intron_variant	MODIFIER	Solyc05g013280.4	mRNA:Solyc05g013280.4.1	c.-42-157_-42-154delTGAGinsGGAA		1/1
SP3	SL4.0ch05	6458382	T	C	snp	C	intron_variant	MODIFIER	Solyc05g013280.4	mRNA:Solyc05g013280.4.1	c.-42-93T>C		1/1
SP3	SL4.0ch05	6458395	A	C	snp	C	intron_variant	MODIFIER	Solyc05g013280.4	mRNA:Solyc05g013280.4.1	c.-42-80A>C		1/1
SP3	SL4.0ch05	6458682	G	A	snp	A	missense_variant	MODERATE	Solyc05g013280.4	mRNA:Solyc05g013280.4.1	c.166G>A	p.Val56Ile	1/1
SP3	SL4.0ch05	6458799	G	T	snp	T	missense_variant	MODERATE	Solyc05g013280.4	mRNA:Solyc05g013280.4.1	c.283G>T	p.Ala95Ser	1/1
SP3	SL4.0ch05	6459162	A	G	snp	G	missense_variant	MODERATE	Solyc05g013280.4	mRNA:Solyc05g013280.4.1	c.646A>G	p.Asn216Asp	1/1
SP3	SL4.0ch05	6459179	G	T	snp	T	missense_variant	MODERATE	Solyc05g013280.4	mRNA:Solyc05g013280.4.1	c.663G>T	p.Leu221Phe	1/1
SP3	SL4.0ch05	6459220	T	A	snp	A	missense_variant	MODERATE	Solyc05g013280.4	mRNA:Solyc05g013280.4.1	c.704T>A	p.Leu235Gln	1/1
SP3	SL4.0ch05	6459284	G	A	snp	A	synonymous_variant	LOW	Solyc05g013280.4	mRNA:Solyc05g013280.4.1	c.768G>A	p.Lys256Lys	1/1
SP3	SL4.0ch05	6459686	G	A	snp	A	synonymous_variant	LOW	Solyc05g013280.4	mRNA:Solyc05g013280.4.1	c.1170G>A	p.Ala390Ala	1/1
SP3	SL4.0ch05	6459697	G	T	snp	T	missense_variant	MODERATE	Solyc05g013280.4	mRNA:Solyc05g013280.4.1	c.1181G>T	p.Cys394Phe	1/1
SP3	SL4.0ch05	6459878	A	G	snp	G	synonymous_variant	LOW	Solyc05g013280.4	mRNA:Solyc05g013280.4.1	c.1362A>G	p.Gln454Gln	1/1
SP3	SL4.0ch05	6459920	T	A	snp	A	synonymous_variant	LOW	Solyc05g013280.4	mRNA:Solyc05g013280.4.1	c.1404T>A	p.Pro468Pro	1/1
SP3	SL4.0ch05	6459997	T	G	snp	G	missense_variant	MODERATE	Solyc05g013280.4	mRNA:Solyc05g013280.4.1	c.1481T>G	p.Phe494Cys	1/1
SP3	SL4.0ch05	6460008	C	T	snp	T	missense_variant	MODERATE	Solyc05g013280.4	mRNA:Solyc05g013280.4.1	c.1492C>T	p.Pro498Ser	1/1
SP3	SL4.0ch05	6460031	A	G	snp	G	synonymous_variant	LOW	Solyc05g013280.4	mRNA:Solyc05g013280.4.1	c.1515A>G	p.Ala505Ala	1/1
SP3	SL4.0ch05	6460227	C	T	snp	T	synonymous_variant	LOW	Solyc05g013280.4	mRNA:Solyc05g013280.4.1	c.1711C>T	p.Leu571Leu	1/1
SP3	SL4.0ch05	6460377	AGGTGTA	AGTA	del	AGTA	disruptive_inframe_deletion	MODERATE	Solyc05g013280.4	mRNA:Solyc05g013280.4.1	c.1863_1865delGTG	p.Arg621_Cys622delinsSer	1/1
SP3	SL4.0ch05	6460406	A	G	snp	G	synonymous_variant	LOW	Solyc05g013280.4	mRNA:Solyc05g013280.4.1	c.1890A>G	p.Gln630Gln	1/1
SP3	SL4.0ch05	6460416	G	A	snp	A	missense_variant	MODERATE	Solyc05g013280.4	mRNA:Solyc05g013280.4.1	c.1900G>A	p.Val634Met	1/1
SP3	SL4.0ch05	6460604	A	G	snp	G	synonymous_variant	LOW	Solyc05g013280.4	mRNA:Solyc05g013280.4.1	c.2088A>G	p.Glu696Glu	1/1
SP3	SL4.0ch05	6461049	GTGCT	TTGCC,GTGCC	complex,snp	TTGCC	missense_variant	MODERATE	Solyc05g013280.4	mRNA:Solyc05g013280.4.1	c.2533_2537delGTGCTinsTTGCC	p.ValLeu845LeuPro	1/1
SP3	SL4.0ch05	6461096	C	A	snp	A	synonymous_variant	LOW	Solyc05g013280.4	mRNA:Solyc05g013280.4.1	c.2580C>A	p.Ile860Ile	1/1
SP3	SL4.0ch05	6461690	G	T	snp	T	synonymous_variant	LOW	Solyc05g013280.4	mRNA:Solyc05g013280.4.1	c.3174G>T	p.Gly1058Gly	1/1
SP3	SL4.0ch05	6461713	C	T	snp	T	missense_variant	MODERATE	Solyc05g013280.4	mRNA:Solyc05g013280.4.1	c.3197C>T	p.Thr1066Ile	1/1
SP3	SL4.0ch05	6461751	A	T	snp	T	missense_variant	MODERATE	Solyc05g013280.4	mRNA:Solyc05g013280.4.1	c.3235A>T	p.Asn1079Tyr	1/1
SP3	SL4.0ch05	6462029	G	C	snp	C	synonymous_variant	LOW	Solyc05g013280.4	mRNA:Solyc05g013280.4.1	c.3513G>C	p.Val1171Val	1/1
SP3	SL4.0ch05	6462065	A	T	snp	T	synonymous_variant	LOW	Solyc05g013280.4	mRNA:Solyc05g013280.4.1	c.3549A>T	p.Gly1183Gly	1/1
SP3	SL4.0ch05	6462081	C	T	snp	T	synonymous_variant	LOW	Solyc05g013280.4	mRNA:Solyc05g013280.4.1	c.3565C>T	p.Leu1189Leu	1/1
SP3	SL4.0ch05	6462553	GTTTCTCTA	GTTTTCTCTA	ins	GTTTTCTCTA	frameshift_variant	HIGH	Solyc05g013280.4	mRNA:Solyc05g013280.4.1	c.4040dupT	p.Ser1348fs	1/1
SP3	SL4.0ch05	6462655	T	A	snp	A	3_prime_UTR_variant	MODIFIER	Solyc05g013280.4	mRNA:Solyc05g013280.4.1	c.*47T>A		1/1
SP3	SL4.0ch05	6462707	CTG	GTA	complex	GTA	3_prime_UTR_variant	MODIFIER	Solyc05g013280.4	mRNA:Solyc05g013280.4.1	c.*99_*101delCTGinsGTA		1/1
SP3	SL4.0ch05	6462737	G	A	snp	A	3_prime_UTR_variant	MODIFIER	Solyc05g013280.4	mRNA:Solyc05g013280.4.1	c.*129G>A		1/1
SP3	SL4.0ch05	6462811	C	T	snp	T	3_prime_UTR_variant	MODIFIER	Solyc05g013280.4	mRNA:Solyc05g013280.4.1	c.*203C>T		1/1
SP3	SL4.0ch05	6462820	G	A	snp	A	3_prime_UTR_variant	MODIFIER	Solyc05g013280.4	mRNA:Solyc05g013280.4.1	c.*212G>A		1/1
SP3	SL4.0ch05	6462972	A	G	snp	G	3_prime_UTR_variant	MODIFIER	Solyc05g013280.4	mRNA:Solyc05g013280.4.1	c.*251A>G		1/1
SP3	SL4.0ch05	6463044	C	A	snp	A	3_prime_UTR_variant	MODIFIER	Solyc05g013280.4	mRNA:Solyc05g013280.4.1	c.*323C>A		1/1
SP3	SL4.0ch05	6463166	CTTTCCC	CTTTTCCC	ins	CTTTTCCC	3_prime_UTR_variant	MODIFIER	Solyc05g013280.4	mRNA:Solyc05g013280.4.1	c.*448dupT		1/1
SP3	SL4.0ch05	6463370	G	T	snp	T	3_prime_UTR_variant	MODIFIER	Solyc05g013280.4	mRNA:Solyc05g013280.4.1	c.*649G>T		1/1
SP3	SL4.0ch05	6463416	T	C	snp	C	3_prime_UTR_variant	MODIFIER	Solyc05g013280.4	mRNA:Solyc05g013280.4.1	c.*695T>C		1/1
SP3	SL4.0ch05	6463442	G	A	snp	A	3_prime_UTR_variant	MODIFIER	Solyc05g013280.4	mRNA:Solyc05g013280.4.1	c.*721G>A		1/1
SP3	SL4.0ch05	6463473	A	G	snp	G	3_prime_UTR_variant	MODIFIER	Solyc05g013280.4	mRNA:Solyc05g013280.4.1	c.*752A>G		1/1
SP3	SL4.0ch05	6463742	G	A	snp	A	3_prime_UTR_variant	MODIFIER	Solyc05g013280.4	mRNA:Solyc05g013280.4.1	c.*1021G>A		1/1
SP3	SL4.0ch05	6463952	T	C	snp	C	3_prime_UTR_variant	MODIFIER	Solyc05g013280.4	mRNA:Solyc05g013280.4.1	c.*1231T>C		1/1
SP3	SL4.0ch05	6464138	G	A	snp	A	downstream_gene_variant	MODIFIER	Solyc05g013290.2	mRNA:Solyc05g013290.2.1	c.*2155C>T		1/1
SP3	SL4.0ch05	6464164	TAACACC	TACACC,TGCACC	del,complex	GCACC	downstream_gene_variant	MODIFIER	Solyc05g013290.2	mRNA:Solyc05g013290.2.1	c.*2123_*2128delGGTGTTinsGGTGC		2/2
SP3	SL4.0ch05	6464182	A	G	snp	G	downstream_gene_variant	MODIFIER	Solyc05g013290.2	mRNA:Solyc05g013290.2.1	c.*2111T>C		1/1
SP3	SL4.0ch05	6464262	T	C	snp	C	downstream_gene_variant	MODIFIER	Solyc05g013290.2	mRNA:Solyc05g013290.2.1	c.*2031A>G		1/1
SP3	SL4.0ch05	6464296	T	C	snp	C	downstream_gene_variant	MODIFIER	Solyc05g013290.2	mRNA:Solyc05g013290.2.1	c.*1997A>G		1/1
SP3	SL4.0ch05	6464322	CAT	CTTAT	ins	CTTAT	downstream_gene_variant	MODIFIER	Solyc05g013290.2	mRNA:Solyc05g013290.2.1	c.*1970_*1971insAA		1/1
SP3	SL4.0ch05	6464461	A	T	snp	T	downstream_gene_variant	MODIFIER	Solyc05g013290.2	mRNA:Solyc05g013290.2.1	c.*1832T>A		1/1
SP3	SL4.0ch05	6464490	A	G	snp	G	downstream_gene_variant	MODIFIER	Solyc05g013290.2	mRNA:Solyc05g013290.2.1	c.*1803T>C		1/1
SP3	SL4.0ch05	6464524	GGTCTG	TTTTTA	complex	TTTTTA	downstream_gene_variant	MODIFIER	Solyc05g013290.2	mRNA:Solyc05g013290.2.1	c.*1764_*1769delCAGACCinsTAAAAA		1/1
SP3	SL4.0ch05	6464552	ATC	ATCTTAAGTTTC	ins	ATCTTAAGTTTC	downstream_gene_variant	MODIFIER	Solyc05g013290.2	mRNA:Solyc05g013290.2.1	c.*1738_*1739insGAAACTTAA		1/1
SP3	SL4.0ch05	6464570	A	G	snp	G	downstream_gene_variant	MODIFIER	Solyc05g013290.2	mRNA:Solyc05g013290.2.1	c.*1723T>C		1/1
SP3	SL4.0ch05	6464576	C	T	snp	T	downstream_gene_variant	MODIFIER	Solyc05g013290.2	mRNA:Solyc05g013290.2.1	c.*1717G>A		1/1
SP3	SL4.0ch05	6464596	A	C	snp	C	3_prime_UTR_variant	MODIFIER	Solyc05g013280.4	mRNA:Solyc05g013280.4.1	c.*1399A>C		1/1
SP3	SL4.0ch05	6464636	T	G	snp	G	3_prime_UTR_variant	MODIFIER	Solyc05g013280.4	mRNA:Solyc05g013280.4.1	c.*1439T>G		1/1
SP3	SL4.0ch05	6464647	T	C	snp	C	3_prime_UTR_variant	MODIFIER	Solyc05g013280.4	mRNA:Solyc05g013280.4.1	c.*1450T>C		1/1
SP3	SL4.0ch05	6464702	A	C	snp	C	downstream_gene_variant	MODIFIER	Solyc05g013290.2	mRNA:Solyc05g013290.2.1	c.*1591T>G		1/1
SP3	SL4.0ch05	6464779	GAA	AAT	complex	AAT	downstream_gene_variant	MODIFIER	Solyc05g013290.2	mRNA:Solyc05g013290.2.1	c.*1512_*1514delTTCinsATT		1/1
SP3	SL4.0ch05	6464791	CTTTTATATAA	CTTTTTATATAA	ins	CTTTTTATATAA	downstream_gene_variant	MODIFIER	Solyc05g013290.2	mRNA:Solyc05g013290.2.1	c.*1497_*1498insA		1/1
SP3	SL4.0ch05	6464850	CAAAATG	CAAATG	del	CAAATG	downstream_gene_variant	MODIFIER	Solyc05g013290.2	mRNA:Solyc05g013290.2.1	c.*1439delT		1/1
SP3	SL4.0ch05	6464867	GAG	GAGACTGATGCAAG	ins	GAGACTGATGCAAG	downstream_gene_variant	MODIFIER	Solyc05g013290.2	mRNA:Solyc05g013290.2.1	c.*1423_*1424insCTTGCATCAGT		1/1
SP3	SL4.0ch05	6465007	A	T	snp	T	downstream_gene_variant	MODIFIER	Solyc05g013290.2	mRNA:Solyc05g013290.2.1	c.*1286T>A		1/1
SP3	SL4.0ch05	6465130	C	T	snp	T	downstream_gene_variant	MODIFIER	Solyc05g013290.2	mRNA:Solyc05g013290.2.1	c.*1163G>A		1/1
SP3	SL4.0ch05	6465137	A	G	snp	G	downstream_gene_variant	MODIFIER	Solyc05g013290.2	mRNA:Solyc05g013290.2.1	c.*1156T>C		1/1
SP3	SL4.0ch05	6465165	G	A	snp	A	downstream_gene_variant	MODIFIER	Solyc05g013290.2	mRNA:Solyc05g013290.2.1	c.*1128C>T		1/1
SP3	SL4.0ch05	6465173	ATTTTCA	ATTTTTCA	ins	ATTTTTCA	downstream_gene_variant	MODIFIER	Solyc05g013290.2	mRNA:Solyc05g013290.2.1	c.*1115_*1116insA		1/1
SP3	SL4.0ch05	6465186	ATTTTTTTTCTTCAC	ATTTTTTTCTTCAC	del	ATTTTTTTCTTCAC	downstream_gene_variant	MODIFIER	Solyc05g013290.2	mRNA:Solyc05g013290.2.1	c.*1099delA		1/1
SP3	SL4.0ch05	6465212	GAC	GACGCGAGAATAC	ins	GACGCGAGAATAC	downstream_gene_variant	MODIFIER	Solyc05g013290.2	mRNA:Solyc05g013290.2.1	c.*1078_*1079insGTATTCTCGC		1/1
SP3	SL4.0ch05	6465218	GCT	GCCT	ins	GCCT	downstream_gene_variant	MODIFIER	Solyc05g013290.2	mRNA:Solyc05g013290.2.1	c.*1073_*1074insG		1/1
SP3	SL4.0ch05	6465281	TCAAC	TCAACAAC	ins	TCAACAAC	3_prime_UTR_variant	MODIFIER	Solyc05g013280.4	mRNA:Solyc05g013280.4.1	c.*1501_*1503dupAAC		1/1
SP3	SL4.0ch05	6465309	T	A	snp	A	3_prime_UTR_variant	MODIFIER	Solyc05g013280.4	mRNA:Solyc05g013280.4.1	c.*1527T>A		1/1
SP3	SL4.0ch05	6465324	C	T	snp	T	3_prime_UTR_variant	MODIFIER	Solyc05g013280.4	mRNA:Solyc05g013280.4.1	c.*1542C>T		1/1
SP3	SL4.0ch05	6465392	G	C	snp	C	3_prime_UTR_variant	MODIFIER	Solyc05g013280.4	mRNA:Solyc05g013280.4.1	c.*1610G>C		1/1
SP3	SL4.0ch05	6465421	G	A	snp	A	3_prime_UTR_variant	MODIFIER	Solyc05g013280.4	mRNA:Solyc05g013280.4.1	c.*1639G>A		1/1
SP3	SL4.0ch05	6465429	A	T	snp	T	3_prime_UTR_variant	MODIFIER	Solyc05g013280.4	mRNA:Solyc05g013280.4.1	c.*1647A>T		1/1
SP3	SL4.0ch05	6465444	G	T	snp	T	3_prime_UTR_variant	MODIFIER	Solyc05g013280.4	mRNA:Solyc05g013280.4.1	c.*1662G>T		1/1
SP3	SL4.0ch05	6465452	G	A	snp	A	3_prime_UTR_variant	MODIFIER	Solyc05g013280.4	mRNA:Solyc05g013280.4.1	c.*1670G>A		1/1
SP4	SL4.0ch05	6454663	A	T	snp	T	5_prime_UTR_variant	MODIFIER	Solyc05g013280.4	mRNA:Solyc05g013280.4.1	c.-200A>T		1/1
SP4	SL4.0ch05	6454678	A	T	snp	T	5_prime_UTR_variant	MODIFIER	Solyc05g013280.4	mRNA:Solyc05g013280.4.1	c.-185A>T		1/1
SP4	SL4.0ch05	6454834	TAAAAAAAATCAT	TAAAAAAAAATCAT	ins	TAAAAAAAAATCAT	5_prime_UTR_variant	MODIFIER	Solyc05g013280.4	mRNA:Solyc05g013280.4.1	c.-101dupA		1/1
SP4	SL4.0ch05	6454948	G	A	snp	A	intron_variant	MODIFIER	Solyc05g013280.4	mRNA:Solyc05g013280.4.1	c.-43+48G>A		1/1
SP4	SL4.0ch05	6455051	C	A,G	snp,snp	A	intron_variant	MODIFIER	Solyc05g013280.4	mRNA:Solyc05g013280.4.1	c.-43+151C>A		1/2
SP4	SL4.0ch05	6455122	C	G	snp	G	intron_variant	MODIFIER	Solyc05g013280.4	mRNA:Solyc05g013280.4.1	c.-43+222C>G		1/1
SP4	SL4.0ch05	6455498	C	T	snp	T	intron_variant	MODIFIER	Solyc05g013280.4	mRNA:Solyc05g013280.4.1	c.-43+598C>T		1/1
SP4	SL4.0ch05	6455529	A	T	snp	T	intron_variant	MODIFIER	Solyc05g013280.4	mRNA:Solyc05g013280.4.1	c.-43+629A>T		1/1
SP4	SL4.0ch05	6455800	T	A	snp	A	intron_variant	MODIFIER	Solyc05g013280.4	mRNA:Solyc05g013280.4.1	c.-43+900T>A		1/1
SP4	SL4.0ch05	6455905	C	G	snp	G	intron_variant	MODIFIER	Solyc05g013280.4	mRNA:Solyc05g013280.4.1	c.-43+1005C>G		1/1
SP4	SL4.0ch05	6455977	A	T	snp	T	intron_variant	MODIFIER	Solyc05g013280.4	mRNA:Solyc05g013280.4.1	c.-43+1077A>T		1/1
SP4	SL4.0ch05	6456014	AAATATA	GAGTATG,AAGTATG	complex,complex	GAGTATG	intron_variant	MODIFIER	Solyc05g013280.4	mRNA:Solyc05g013280.4.1	c.-43+1114_-43+1120delAAATATAinsGAGTATG		1/1
SP4	SL4.0ch05	6456044	TGGGGGGCT	TGGGGGCT	del	TGGGGGCT	intron_variant	MODIFIER	Solyc05g013280.4	mRNA:Solyc05g013280.4.1	c.-43+1150delG		1/1
SP4	SL4.0ch05	6456081	A	T	snp	T	intron_variant	MODIFIER	Solyc05g013280.4	mRNA:Solyc05g013280.4.1	c.-43+1181A>T		1/1
SP4	SL4.0ch05	6456092	TTATA	ATATG	complex	ATATG	intron_variant	MODIFIER	Solyc05g013280.4	mRNA:Solyc05g013280.4.1	c.-43+1192_-43+1196delTTATAinsATATG		1/1
SP4	SL4.0ch05	6456107	A	G	snp	G	intron_variant	MODIFIER	Solyc05g013280.4	mRNA:Solyc05g013280.4.1	c.-43+1207A>G		1/1
SP4	SL4.0ch05	6456113	C	T	snp	T	intron_variant	MODIFIER	Solyc05g013280.4	mRNA:Solyc05g013280.4.1	c.-43+1213C>T		1/1
SP4	SL4.0ch05	6456124	T	A	snp	A	intron_variant	MODIFIER	Solyc05g013280.4	mRNA:Solyc05g013280.4.1	c.-43+1224T>A		1/1
SP4	SL4.0ch05	6456158	CAAAT	CAAAAA,CAAAC	complex,snp	AA	intron_variant	MODIFIER	Solyc05g013280.4	mRNA:Solyc05g013280.4.1	c.-43+1262delTinsAA		1/1
SP4	SL4.0ch05	6456169	G	T	snp	T	intron_variant	MODIFIER	Solyc05g013280.4	mRNA:Solyc05g013280.4.1	c.-43+1269G>T		1/1
SP4	SL4.0ch05	6456178	TTG	TTA,CTA	snp,complex	CTA	intron_variant	MODIFIER	Solyc05g013280.4	mRNA:Solyc05g013280.4.1	c.-43+1278_-43+1280delTTGinsCTA		1/1
SP4	SL4.0ch05	6456202	C	T	snp	T	intron_variant	MODIFIER	Solyc05g013280.4	mRNA:Solyc05g013280.4.1	c.-43+1302C>T		1/1
SP4	SL4.0ch05	6456224	A	G	snp	G	intron_variant	MODIFIER	Solyc05g013280.4	mRNA:Solyc05g013280.4.1	c.-43+1324A>G		1/1
SP4	SL4.0ch05	6456351	GT	TC	mnp	TC	intron_variant	MODIFIER	Solyc05g013280.4	mRNA:Solyc05g013280.4.1	c.-43+1451_-43+1452delGTinsTC		1/1
SP4	SL4.0ch05	6456392	T	C	snp	C	intron_variant	MODIFIER	Solyc05g013280.4	mRNA:Solyc05g013280.4.1	c.-43+1492T>C		1/1
SP4	SL4.0ch05	6456439	TAAAATG	TAAAAATG	ins	TAAAAATG	intron_variant	MODIFIER	Solyc05g013280.4	mRNA:Solyc05g013280.4.1	c.-43+1543_-43+1544insA		1/1
SP4	SL4.0ch05	6456458	CATTTAG	CTTTTTAG	complex	TTTTTAG	intron_variant	MODIFIER	Solyc05g013280.4	mRNA:Solyc05g013280.4.1	c.-43+1559_-43+1564delATTTAGinsTTTTTAG		1/1
SP4	SL4.0ch05	6456513	T	C	snp	C	intron_variant	MODIFIER	Solyc05g013280.4	mRNA:Solyc05g013280.4.1	c.-43+1613T>C		0/1
SP4	SL4.0ch05	6456542	C	A	snp	A	intron_variant	MODIFIER	Solyc05g013280.4	mRNA:Solyc05g013280.4.1	c.-43+1642C>A		1/1
SP4	SL4.0ch05	6456580	GAAAAAAAAAGT	GAAAAAAAAAAGT	ins	GAAAAAAAAAAGT	intron_variant	MODIFIER	Solyc05g013280.4	mRNA:Solyc05g013280.4.1	c.-43+1SP1_-43+1690insA		1/1
SP4	SL4.0ch05	6456604	TGAGAGAAAC	TGAGAAAC	del	TGAGAAAC	intron_variant	MODIFIER	Solyc05g013280.4	mRNA:Solyc05g013280.4.1	c.-43+1709_-43+1710delGA		1/1
SP4	SL4.0ch05	6456637	T	A	snp	A	intron_variant	MODIFIER	Solyc05g013280.4	mRNA:Solyc05g013280.4.1	c.-43+1737T>A		1/1
SP4	SL4.0ch05	6456647	GTTTTTAC	GTTTTAC	del	GTTTTAC	intron_variant	MODIFIER	Solyc05g013280.4	mRNA:Solyc05g013280.4.1	c.-43+1752delT		1/1
SP4	SL4.0ch05	6456684	T	C	snp	C	intron_variant	MODIFIER	Solyc05g013280.4	mRNA:Solyc05g013280.4.1	c.-43+1784T>C		1/1
SP4	SL4.0ch05	6456824	ACCCCCTTCGG	ACCCCCCTCGG,ACCCCCCCTCGG	snp,complex	ACCCCCCTCGG	intron_variant	MODIFIER	Solyc05g013280.4	mRNA:Solyc05g013280.4.1	c.-42-1645T>C		2/2
SP4	SL4.0ch05	6456859	A	G	snp	G	intron_variant	MODIFIER	Solyc05g013280.4	mRNA:Solyc05g013280.4.1	c.-42-1616A>G		1/1
SP4	SL4.0ch05	6456865	GAACCCCTA	GAACCCCCTA,GAACCCCCCTA,AAACCCCCCTA	ins,ins,complex	AAACCCCCCTA	intron_variant	MODIFIER	Solyc05g013280.4	mRNA:Solyc05g013280.4.1	c.-42-1610_-42-1602delGAACCCCTAinsAAACCCCCCTA		3/3
SP4	SL4.0ch05	6456903	C	G	snp	G	intron_variant	MODIFIER	Solyc05g013280.4	mRNA:Solyc05g013280.4.1	c.-42-1572C>G		1/1
SP4	SL4.0ch05	6457000	A	G	snp	G	intron_variant	MODIFIER	Solyc05g013280.4	mRNA:Solyc05g013280.4.1	c.-42-1475A>G		1/1
SP4	SL4.0ch05	6457168	A	G	snp	G	intron_variant	MODIFIER	Solyc05g013280.4	mRNA:Solyc05g013280.4.1	c.-42-1307A>G		1/1
SP4	SL4.0ch05	6457799	A	G	snp	G	intron_variant	MODIFIER	Solyc05g013280.4	mRNA:Solyc05g013280.4.1	c.-42-676A>G		1/1
SP4	SL4.0ch05	6457859	T	C	snp	C	intron_variant	MODIFIER	Solyc05g013280.4	mRNA:Solyc05g013280.4.1	c.-42-616T>C		0/1
SP4	SL4.0ch05	6458132	G	C	snp	C	intron_variant	MODIFIER	Solyc05g013280.4	mRNA:Solyc05g013280.4.1	c.-42-343G>C		1/1
SP4	SL4.0ch05	6458140	T	A	snp	A	intron_variant	MODIFIER	Solyc05g013280.4	mRNA:Solyc05g013280.4.1	c.-42-335T>A		1/1
SP4	SL4.0ch05	6458149	GTT	GTA	snp	GTA	intron_variant	MODIFIER	Solyc05g013280.4	mRNA:Solyc05g013280.4.1	c.-42-324T>A		1/1
SP4	SL4.0ch05	6458344	G	C	snp	C	intron_variant	MODIFIER	Solyc05g013280.4	mRNA:Solyc05g013280.4.1	c.-42-131G>C		1/1
SP4	SL4.0ch05	6458395	A	C	snp	C	intron_variant	MODIFIER	Solyc05g013280.4	mRNA:Solyc05g013280.4.1	c.-42-80A>C		1/1
SP4	SL4.0ch05	6458799	G	T	snp	T	missense_variant	MODERATE	Solyc05g013280.4	mRNA:Solyc05g013280.4.1	c.283G>T		1/1
SP4	SL4.0ch05	6459867	G	T	snp	T	missense_variant	MODERATE	Solyc05g013280.4	mRNA:Solyc05g013280.4.1	c.1351G>T		1/1
SP4	SL4.0ch05	6459878	A	G	snp	G	synonymous_variant	LOW	Solyc05g013280.4	mRNA:Solyc05g013280.4.1	c.1362A>G		1/1
SP4	SL4.0ch05	6460015	G	A	snp	A	missense_variant	MODERATE	Solyc05g013280.4	mRNA:Solyc05g013280.4.1	c.1499G>A		0/1
SP4	SL4.0ch05	6461713	C	T	snp	T	missense_variant	MODERATE	Solyc05g013280.4	mRNA:Solyc05g013280.4.1	c.3197C>T		1/1
SP4	SL4.0ch05	6462002	G	A	snp	A	synonymous_variant	LOW	Solyc05g013280.4	mRNA:Solyc05g013280.4.1	c.3486G>A		1/1
SP4	SL4.0ch05	6462553	GTTTCTCTA	GTTTTCTCTA	ins	GTTTTCTCTA	frameshift_variant	HIGH	Solyc05g013280.4	mRNA:Solyc05g013280.4.1	c.4040dupT		1/1
SP4	SL4.0ch05	6462655	T	A	snp	A	3_prime_UTR_variant	MODIFIER	Solyc05g013280.4	mRNA:Solyc05g013280.4.1	c.*47T>A		1/1
SP4	SL4.0ch05	6462808	T	C	snp	C	3_prime_UTR_variant	MODIFIER	Solyc05g013280.4	mRNA:Solyc05g013280.4.1	c.*200T>C		1/1
SP4	SL4.0ch05	6462859	CAAAAAAAAAGAACT	CAAAAAAAAAAGAACT	ins	CAAAAAAAAAAGAACT	downstream_gene_variant	MODIFIER	Solyc05g013290.2	mRNA:Solyc05g013290.2.1	c.*3424_*3425insT		1/1
SP4	SL4.0ch05	6463166	CTTTCCC	CTTTTCCC	ins	CTTTTCCC	3_prime_UTR_variant	MODIFIER	Solyc05g013280.4	mRNA:Solyc05g013280.4.1	c.*448dupT		1/1
SP4	SL4.0ch05	6463370	G	T	snp	T	3_prime_UTR_variant	MODIFIER	Solyc05g013280.4	mRNA:Solyc05g013280.4.1	c.*649G>T		1/1
SP4	SL4.0ch05	6464164	TAACACC	TACACC,TGCACC	del,complex	GCACC	downstream_gene_variant	MODIFIER	Solyc05g013290.2	mRNA:Solyc05g013290.2.1	c.*2123_*2128delGGTGTTinsGGTGC		1/1
SP4	SL4.0ch05	6464322	CAT	CTTAT	ins	CTTAT	downstream_gene_variant	MODIFIER	Solyc05g013290.2	mRNA:Solyc05g013290.2.1	c.*1970_*1971insAA		1/1
SP4	SL4.0ch05	6464535	T	C	snp	C	downstream_gene_variant	MODIFIER	Solyc05g013290.2	mRNA:Solyc05g013290.2.1	c.*1758A>G		0/1
SP4	SL4.0ch05	6464675	A	G	snp	G	3_prime_UTR_variant	MODIFIER	Solyc05g013280.4	mRNA:Solyc05g013280.4.1	c.*1478A>G		1/1
SP4	SL4.0ch05	6464791	CTTTTATATAA	CTTTTTATATAA	ins	CTTTTTATATAA	downstream_gene_variant	MODIFIER	Solyc05g013290.2	mRNA:Solyc05g013290.2.1	c.*1497_*1498insA		1/1
SP4	SL4.0ch05	6465173	ATTTTCA	ATTTTTCA	ins	ATTTTTCA	downstream_gene_variant	MODIFIER	Solyc05g013290.2	mRNA:Solyc05g013290.2.1	c.*1115_*1116insA		1/1
SP4	SL4.0ch05	6465218	GCT	GCCT	ins	GCCT	downstream_gene_variant	MODIFIER	Solyc05g013290.2	mRNA:Solyc05g013290.2.1	c.*1073_*1074insG		1/1
SP4	SL4.0ch05	6465281	TCAAC	TCAACAAC	ins	TCAACAAC	3_prime_UTR_variant	MODIFIER	Solyc05g013280.4	mRNA:Solyc05g013280.4.1	c.*1501_*1503dupAAC		1/1
SP4	SL4.0ch05	6465309	T	A	snp	A	3_prime_UTR_variant	MODIFIER	Solyc05g013280.4	mRNA:Solyc05g013280.4.1	c.*1527T>A		1/1
SP4	SL4.0ch05	6465429	A	T	snp	T	3_prime_UTR_variant	MODIFIER	Solyc05g013280.4	mRNA:Solyc05g013280.4.1	c.*1647A>T		1/1
SLC1	SL4.0ch05	6454663	A	T	snp	T	5_prime_UTR_variant	MODIFIER	Solyc05g013280.4	mRNA:Solyc05g013280.4.1	c.-200A>T		1/1
SLC1	SL4.0ch05	6454678	A	T	snp	T	5_prime_UTR_variant	MODIFIER	Solyc05g013280.4	mRNA:Solyc05g013280.4.1	c.-185A>T		1/1
SLC1	SL4.0ch05	6454834	TAAAAAAAATCAT	TAAAAAAAAATCAT	ins	TAAAAAAAAATCAT	5_prime_UTR_variant	MODIFIER	Solyc05g013280.4	mRNA:Solyc05g013280.4.1	c.-101dupA		1/1
SLC1	SL4.0ch05	6454948	G	A	snp	A	intron_variant	MODIFIER	Solyc05g013280.4	mRNA:Solyc05g013280.4.1	c.-43+48G>A		1/1
SLC1	SL4.0ch05	6455051	C	A,G	snp,snp	A	intron_variant	MODIFIER	Solyc05g013280.4	mRNA:Solyc05g013280.4.1	c.-43+151C>A		2/2
SLC1	SL4.0ch05	6455122	C	G	snp	G	intron_variant	MODIFIER	Solyc05g013280.4	mRNA:Solyc05g013280.4.1	c.-43+222C>G		1/1
SLC1	SL4.0ch05	6455498	C	T	snp	T	intron_variant	MODIFIER	Solyc05g013280.4	mRNA:Solyc05g013280.4.1	c.-43+598C>T		1/1
SLC1	SL4.0ch05	6455529	A	T	snp	T	intron_variant	MODIFIER	Solyc05g013280.4	mRNA:Solyc05g013280.4.1	c.-43+629A>T		1/1
SLC1	SL4.0ch05	6455800	T	A	snp	A	intron_variant	MODIFIER	Solyc05g013280.4	mRNA:Solyc05g013280.4.1	c.-43+900T>A		1/1
SLC1	SL4.0ch05	6455905	C	G	snp	G	intron_variant	MODIFIER	Solyc05g013280.4	mRNA:Solyc05g013280.4.1	c.-43+1005C>G		1/1
SLC1	SL4.0ch05	6455977	A	T	snp	T	intron_variant	MODIFIER	Solyc05g013280.4	mRNA:Solyc05g013280.4.1	c.-43+1077A>T		1/1
SLC1	SL4.0ch05	6456014	AAATATA	GAGTATG,AAGTATG	complex,complex	GAGTATG	intron_variant	MODIFIER	Solyc05g013280.4	mRNA:Solyc05g013280.4.1	c.-43+1114_-43+1120delAAATATAinsGAGTATG		1/1
SLC1	SL4.0ch05	6456044	TGGGGGGCT	TGGGGGCT	del	TGGGGGCT	intron_variant	MODIFIER	Solyc05g013280.4	mRNA:Solyc05g013280.4.1	c.-43+1150delG		1/1
SLC1	SL4.0ch05	6456081	A	T	snp	T	intron_variant	MODIFIER	Solyc05g013280.4	mRNA:Solyc05g013280.4.1	c.-43+1181A>T		1/1
SLC1	SL4.0ch05	6456092	TTATA	ATATG	complex	ATATG	intron_variant	MODIFIER	Solyc05g013280.4	mRNA:Solyc05g013280.4.1	c.-43+1192_-43+1196delTTATAinsATATG		1/1
SLC1	SL4.0ch05	6456107	A	G	snp	G	intron_variant	MODIFIER	Solyc05g013280.4	mRNA:Solyc05g013280.4.1	c.-43+1207A>G		1/1
SLC1	SL4.0ch05	6456113	C	T	snp	T	intron_variant	MODIFIER	Solyc05g013280.4	mRNA:Solyc05g013280.4.1	c.-43+1213C>T		1/1
SLC1	SL4.0ch05	6456124	T	A	snp	A	intron_variant	MODIFIER	Solyc05g013280.4	mRNA:Solyc05g013280.4.1	c.-43+1224T>A		1/1
SLC1	SL4.0ch05	6456158	CAAAT	CAAAAA,CAAAC	complex,snp	AA	intron_variant	MODIFIER	Solyc05g013280.4	mRNA:Solyc05g013280.4.1	c.-43+1262delTinsAA		1/1
SLC1	SL4.0ch05	6456169	G	T	snp	T	intron_variant	MODIFIER	Solyc05g013280.4	mRNA:Solyc05g013280.4.1	c.-43+1269G>T		1/1
SLC1	SL4.0ch05	6456178	TTG	TTA,CTA	snp,complex	CTA	intron_variant	MODIFIER	Solyc05g013280.4	mRNA:Solyc05g013280.4.1	c.-43+1278_-43+1280delTTGinsCTA		1/1
SLC1	SL4.0ch05	6456202	C	T	snp	T	intron_variant	MODIFIER	Solyc05g013280.4	mRNA:Solyc05g013280.4.1	c.-43+1302C>T		1/1
SLC1	SL4.0ch05	6456224	A	G	snp	G	intron_variant	MODIFIER	Solyc05g013280.4	mRNA:Solyc05g013280.4.1	c.-43+1324A>G		1/1
SLC1	SL4.0ch05	6456351	GT	TC	mnp	TC	intron_variant	MODIFIER	Solyc05g013280.4	mRNA:Solyc05g013280.4.1	c.-43+1451_-43+1452delGTinsTC		1/1
SLC1	SL4.0ch05	6456392	T	C	snp	C	intron_variant	MODIFIER	Solyc05g013280.4	mRNA:Solyc05g013280.4.1	c.-43+1492T>C		1/1
SLC1	SL4.0ch05	6456439	TAAAATG	TAAAAATG	ins	TAAAAATG	intron_variant	MODIFIER	Solyc05g013280.4	mRNA:Solyc05g013280.4.1	c.-43+1543_-43+1544insA		1/1
SLC1	SL4.0ch05	6456458	CATTTAG	CTTTTTAG	complex	TTTTTAG	intron_variant	MODIFIER	Solyc05g013280.4	mRNA:Solyc05g013280.4.1	c.-43+1559_-43+1564delATTTAGinsTTTTTAG		1/1
SLC1	SL4.0ch05	6456542	C	A	snp	A	intron_variant	MODIFIER	Solyc05g013280.4	mRNA:Solyc05g013280.4.1	c.-43+1642C>A		1/1
SLC1	SL4.0ch05	6456580	GAAAAAAAAAGT	GAAAAAAAAAAGT	ins	GAAAAAAAAAAGT	intron_variant	MODIFIER	Solyc05g013280.4	mRNA:Solyc05g013280.4.1	c.-43+1SP1_-43+1690insA		1/1
SLC1	SL4.0ch05	6456604	TGAGAGAAAC	TGAGAAAC	del	TGAGAAAC	intron_variant	MODIFIER	Solyc05g013280.4	mRNA:Solyc05g013280.4.1	c.-43+1709_-43+1710delGA		1/1
SLC1	SL4.0ch05	6456637	T	A	snp	A	intron_variant	MODIFIER	Solyc05g013280.4	mRNA:Solyc05g013280.4.1	c.-43+1737T>A		1/1
SLC1	SL4.0ch05	6456647	GTTTTTAC	GTTTTAC	del	GTTTTAC	intron_variant	MODIFIER	Solyc05g013280.4	mRNA:Solyc05g013280.4.1	c.-43+1752delT		1/1
SLC1	SL4.0ch05	6456684	T	C	snp	C	intron_variant	MODIFIER	Solyc05g013280.4	mRNA:Solyc05g013280.4.1	c.-43+1784T>C		1/1
SLC1	SL4.0ch05	6456824	ACCCCCTTCGG	ACCCCCCTCGG,ACCCCCCCTCGG	snp,complex	ACCCCCCTCGG	intron_variant	MODIFIER	Solyc05g013280.4	mRNA:Solyc05g013280.4.1	c.-42-1645T>C		2/2
SLC1	SL4.0ch05	6456859	A	G	snp	G	intron_variant	MODIFIER	Solyc05g013280.4	mRNA:Solyc05g013280.4.1	c.-42-1616A>G		1/1
SLC1	SL4.0ch05	6456865	GAACCCCTA	GAACCCCCTA,GAACCCCCCTA,AAACCCCCCTA	ins,ins,complex	AAACCCCCCTA	intron_variant	MODIFIER	Solyc05g013280.4	mRNA:Solyc05g013280.4.1	c.-42-1610_-42-1602delGAACCCCTAinsAAACCCCCCTA		3/3
SLC1	SL4.0ch05	6456903	C	G	snp	G	intron_variant	MODIFIER	Solyc05g013280.4	mRNA:Solyc05g013280.4.1	c.-42-1572C>G		1/1
SLC1	SL4.0ch05	6457000	A	G	snp	G	intron_variant	MODIFIER	Solyc05g013280.4	mRNA:Solyc05g013280.4.1	c.-42-1475A>G		1/1
SLC1	SL4.0ch05	6457168	A	G	snp	G	intron_variant	MODIFIER	Solyc05g013280.4	mRNA:Solyc05g013280.4.1	c.-42-1307A>G		1/1
SLC1	SL4.0ch05	6457799	A	G	snp	G	intron_variant	MODIFIER	Solyc05g013280.4	mRNA:Solyc05g013280.4.1	c.-42-676A>G		1/1
SLC1	SL4.0ch05	6458132	G	C	snp	C	intron_variant	MODIFIER	Solyc05g013280.4	mRNA:Solyc05g013280.4.1	c.-42-343G>C		1/1
SLC1	SL4.0ch05	6458140	T	A	snp	A	intron_variant	MODIFIER	Solyc05g013280.4	mRNA:Solyc05g013280.4.1	c.-42-335T>A		1/1
SLC1	SL4.0ch05	6458149	GTT	GTA	snp	GTA	intron_variant	MODIFIER	Solyc05g013280.4	mRNA:Solyc05g013280.4.1	c.-42-324T>A		1/1
SLC1	SL4.0ch05	6458344	G	C	snp	C	intron_variant	MODIFIER	Solyc05g013280.4	mRNA:Solyc05g013280.4.1	c.-42-131G>C		1/1
SLC1	SL4.0ch05	6458395	A	C	snp	C	intron_variant	MODIFIER	Solyc05g013280.4	mRNA:Solyc05g013280.4.1	c.-42-80A>C		1/1
SLC1	SL4.0ch05	6458799	G	T	snp	T	missense_variant	MODERATE	Solyc05g013280.4	mRNA:Solyc05g013280.4.1	c.283G>T		1/1
SLC1	SL4.0ch05	6459867	G	T	snp	T	missense_variant	MODERATE	Solyc05g013280.4	mRNA:Solyc05g013280.4.1	c.1351G>T		1/1
SLC1	SL4.0ch05	6459878	A	G	snp	G	synonymous_variant	LOW	Solyc05g013280.4	mRNA:Solyc05g013280.4.1	c.1362A>G		1/1
SLC1	SL4.0ch05	6460015	G	A	snp	A	missense_variant	MODERATE	Solyc05g013280.4	mRNA:Solyc05g013280.4.1	c.1499G>A		1/1
SLC1	SL4.0ch05	6461713	C	T	snp	T	missense_variant	MODERATE	Solyc05g013280.4	mRNA:Solyc05g013280.4.1	c.3197C>T		1/1
SLC1	SL4.0ch05	6462002	G	A	snp	A	synonymous_variant	LOW	Solyc05g013280.4	mRNA:Solyc05g013280.4.1	c.3486G>A		1/1
SLC1	SL4.0ch05	6462553	GTTTCTCTA	GTTTTCTCTA	ins	GTTTTCTCTA	frameshift_variant	HIGH	Solyc05g013280.4	mRNA:Solyc05g013280.4.1	c.4040dupT		1/1
SLC1	SL4.0ch05	6462655	T	A	snp	A	3_prime_UTR_variant	MODIFIER	Solyc05g013280.4	mRNA:Solyc05g013280.4.1	c.*47T>A		1/1
SLC1	SL4.0ch05	6462808	T	C	snp	C	3_prime_UTR_variant	MODIFIER	Solyc05g013280.4	mRNA:Solyc05g013280.4.1	c.*200T>C		1/1
SLC1	SL4.0ch05	6462859	CAAAAAAAAAGAACT	CAAAAAAAAAAGAACT	ins	CAAAAAAAAAAGAACT	downstream_gene_variant	MODIFIER	Solyc05g013290.2	mRNA:Solyc05g013290.2.1	c.*3424_*3425insT		1/1
SLC1	SL4.0ch05	6463166	CTTTCCC	CTTTTCCC	ins	CTTTTCCC	3_prime_UTR_variant	MODIFIER	Solyc05g013280.4	mRNA:Solyc05g013280.4.1	c.*448dupT		1/1
SLC1	SL4.0ch05	6463370	G	T	snp	T	3_prime_UTR_variant	MODIFIER	Solyc05g013280.4	mRNA:Solyc05g013280.4.1	c.*649G>T		1/1
SLC1	SL4.0ch05	6464164	TAACACC	TACACC,TGCACC	del,complex	GCACC	downstream_gene_variant	MODIFIER	Solyc05g013290.2	mRNA:Solyc05g013290.2.1	c.*2123_*2128delGGTGTTinsGGTGC		1/1
SLC1	SL4.0ch05	6464322	CAT	CTTAT	ins	CTTAT	downstream_gene_variant	MODIFIER	Solyc05g013290.2	mRNA:Solyc05g013290.2.1	c.*1970_*1971insAA		1/1
SLC1	SL4.0ch05	6464675	A	G	snp	G	3_prime_UTR_variant	MODIFIER	Solyc05g013280.4	mRNA:Solyc05g013280.4.1	c.*1478A>G		1/1
SLC1	SL4.0ch05	6464791	CTTTTATATAA	CTTTTTATATAA	ins	CTTTTTATATAA	downstream_gene_variant	MODIFIER	Solyc05g013290.2	mRNA:Solyc05g013290.2.1	c.*1497_*1498insA		1/1
SLC1	SL4.0ch05	6465115	T	A	snp	A	downstream_gene_variant	MODIFIER	Solyc05g013290.2	mRNA:Solyc05g013290.2.1	c.*1178A>T		0/1
SLC1	SL4.0ch05	6465173	ATTTTCA	ATTTTTCA	ins	ATTTTTCA	downstream_gene_variant	MODIFIER	Solyc05g013290.2	mRNA:Solyc05g013290.2.1	c.*1115_*1116insA		1/1
SLC1	SL4.0ch05	6465218	GCT	GCCT	ins	GCCT	downstream_gene_variant	MODIFIER	Solyc05g013290.2	mRNA:Solyc05g013290.2.1	c.*1073_*1074insG		1/1
SLC1	SL4.0ch05	6465281	TCAAC	TCAACAAC	ins	TCAACAAC	3_prime_UTR_variant	MODIFIER	Solyc05g013280.4	mRNA:Solyc05g013280.4.1	c.*1501_*1503dupAAC		1/1
SLC1	SL4.0ch05	6465309	T	A	snp	A	3_prime_UTR_variant	MODIFIER	Solyc05g013280.4	mRNA:Solyc05g013280.4.1	c.*1527T>A		1/1
SLC1	SL4.0ch05	6465429	A	T	snp	T	3_prime_UTR_variant	MODIFIER	Solyc05g013280.4	mRNA:Solyc05g013280.4.1	c.*1647A>T		1/1
SLC2	SL4.0ch05	6456439	TAAAATG	TAAAAATG	ins	TAAAAATG	intron_variant	MODIFIER	Solyc05g013280.4	mRNA:Solyc05g013280.4.1	c.-43+1543_-43+1544insA		1/1
SLC2	SL4.0ch05	6456865	GAACCCCTA	GAACCCCCTA,GAACCCCCCTA,AAACCCCCCTA	ins,ins,complex	AAACCCCCCTA	intron_variant	MODIFIER	Solyc05g013280.4	mRNA:Solyc05g013280.4.1	c.-42-1610_-42-1602delGAACCCCTAinsAAACCCCCCTA		1/1
SLC2	SL4.0ch05	6462553	GTTTCTCTA	GTTTTCTCTA	ins	GTTTTCTCTA	frameshift_variant	HIGH	Solyc05g013280.4	mRNA:Solyc05g013280.4.1	c.4040dupT		1/1
SLC2	SL4.0ch05	6462697	T	C	snp	C	3_prime_UTR_variant	MODIFIER	Solyc05g013280.4	mRNA:Solyc05g013280.4.1	c.*89T>C		0/1
SLC2	SL4.0ch05	6463166	CTTTCCC	CTTTTCCC	ins	CTTTTCCC	3_prime_UTR_variant	MODIFIER	Solyc05g013280.4	mRNA:Solyc05g013280.4.1	c.*448dupT		1/1
SLC2	SL4.0ch05	6463370	G	T	snp	T	3_prime_UTR_variant	MODIFIER	Solyc05g013280.4	mRNA:Solyc05g013280.4.1	c.*649G>T		1/1
SLC2	SL4.0ch05	6464164	TAACACC	TACACC,TGCACC	del,complex	GCACC	downstream_gene_variant	MODIFIER	Solyc05g013290.2	mRNA:Solyc05g013290.2.1	c.*2123_*2128delGGTGTTinsGGTGC		1/1
SLC2	SL4.0ch05	6464791	CTTTTATATAA	CTTTTTATATAA	ins	CTTTTTATATAA	downstream_gene_variant	MODIFIER	Solyc05g013290.2	mRNA:Solyc05g013290.2.1	c.*1497_*1498insA		1/1
SLC2	SL4.0ch05	6465218	GCT	GCCT	ins	GCCT	downstream_gene_variant	MODIFIER	Solyc05g013290.2	mRNA:Solyc05g013290.2.1	c.*1073_*1074insG		1/1
SLC3	SL4.0ch05	6456439	TAAAATG	TAAAAATG	ins	TAAAAATG	intron_variant	MODIFIER	Solyc05g013280.4	mRNA:Solyc05g013280.4.1	c.-43+1543_-43+1544insA		1/1
SLC3	SL4.0ch05	6456865	GAACCCCTA	GAACCCCCTA,GAACCCCCCTA,AAACCCCCCTA	ins,ins,complex	AAACCCCCCTA	intron_variant	MODIFIER	Solyc05g013280.4	mRNA:Solyc05g013280.4.1	c.-42-1610_-42-1602delGAACCCCTAinsAAACCCCCCTA		1/1
SLC3	SL4.0ch05	6458030	T	A	snp	A	intron_variant	MODIFIER	Solyc05g013280.4	mRNA:Solyc05g013280.4.1	c.-42-445T>A		0/1
SLC3	SL4.0ch05	6462553	GTTTCTCTA	GTTTTCTCTA	ins	GTTTTCTCTA	frameshift_variant	HIGH	Solyc05g013280.4	mRNA:Solyc05g013280.4.1	c.4040dupT	p.Ser1348fs	1/1
SLC3	SL4.0ch05	6463166	CTTTCCC	CTTTTCCC	ins	CTTTTCCC	3_prime_UTR_variant	MODIFIER	Solyc05g013280.4	mRNA:Solyc05g013280.4.1	c.*448dupT		1/1
SLC3	SL4.0ch05	6463370	G	T	snp	T	3_prime_UTR_variant	MODIFIER	Solyc05g013280.4	mRNA:Solyc05g013280.4.1	c.*649G>T		1/1
SLC3	SL4.0ch05	6464164	TAACACC	TACACC,TGCACC	del,complex	GCACC	downstream_gene_variant	MODIFIER	Solyc05g013290.2	mRNA:Solyc05g013290.2.1	c.*2123_*2128delGGTGTTinsGGTGC		1/1
SLC3	SL4.0ch05	6464285	T	C	snp	C	downstream_gene_variant	MODIFIER	Solyc05g013290.2	mRNA:Solyc05g013290.2.1	c.*2008A>G		0/1
SLC3	SL4.0ch05	6464791	CTTTTATATAA	CTTTTTATATAA	ins	CTTTTTATATAA	downstream_gene_variant	MODIFIER	Solyc05g013290.2	mRNA:Solyc05g013290.2.1	c.*1497_*1498insA		1/1
SLC3	SL4.0ch05	6465218	GCT	GCCT	ins	GCCT	downstream_gene_variant	MODIFIER	Solyc05g013290.2	mRNA:Solyc05g013290.2.1	c.*1073_*1074insG		1/1
SLC4	SL4.0ch05	6454834	TAAAAAAAATCAT	TAAAAAAAAATCAT	ins	TAAAAAAAAATCAT	5_prime_UTR_variant	MODIFIER	Solyc05g013280.4	mRNA:Solyc05g013280.4.1	c.-101dupA		1/1
SLC4	SL4.0ch05	6454948	G	A	snp	A	intron_variant	MODIFIER	Solyc05g013280.4	mRNA:Solyc05g013280.4.1	c.-43+48G>A		1/1
SLC4	SL4.0ch05	6456439	TAAAATG	TAAAAATG	ins	TAAAAATG	intron_variant	MODIFIER	Solyc05g013280.4	mRNA:Solyc05g013280.4.1	c.-43+1543_-43+1544insA		1/1
SLC4	SL4.0ch05	6456865	GAACCCCTA	GAACCCCCTA,GAACCCCCCTA,AAACCCCCCTA	ins,ins,complex	AAACCCCCCTA	intron_variant	MODIFIER	Solyc05g013280.4	mRNA:Solyc05g013280.4.1	c.-42-1610_-42-1602delGAACCCCTAinsAAACCCCCCTA		1/1
SLC4	SL4.0ch05	6457168	A	G	snp	G	intron_variant	MODIFIER	Solyc05g013280.4	mRNA:Solyc05g013280.4.1	c.-42-1307A>G		1/1
SLC4	SL4.0ch05	6457547	C	G	snp	G	intron_variant	MODIFIER	Solyc05g013280.4	mRNA:Solyc05g013280.4.1	c.-42-928C>G		1/1
SLC4	SL4.0ch05	6459491	TG	AA	complex	AA	stop_gained	HIGH	Solyc05g013280.4	mRNA:Solyc05g013280.4.1	c.975_976delTGinsAA		0/1
SLC4	SL4.0ch05	6462553	GTTTCTCTA	GTTTTCTCTA	ins	GTTTTCTCTA	frameshift_variant	HIGH	Solyc05g013280.4	mRNA:Solyc05g013280.4.1	c.4040dupT		1/1
SLC4	SL4.0ch05	6463166	CTTTCCC	CTTTTCCC	ins	CTTTTCCC	3_prime_UTR_variant	MODIFIER	Solyc05g013280.4	mRNA:Solyc05g013280.4.1	c.*448dupT		1/1
SLC4	SL4.0ch05	6463370	G	T	snp	T	3_prime_UTR_variant	MODIFIER	Solyc05g013280.4	mRNA:Solyc05g013280.4.1	c.*649G>T		1/1
SLC4	SL4.0ch05	6464164	TAACACC	TACACC,TGCACC	del,complex	GCACC	downstream_gene_variant	MODIFIER	Solyc05g013290.2	mRNA:Solyc05g013290.2.1	c.*2123_*2128delGGTGTTinsGGTGC		1/1
SLC4	SL4.0ch05	6464791	CTTTTATATAA	CTTTTTATATAA	ins	CTTTTTATATAA	downstream_gene_variant	MODIFIER	Solyc05g013290.2	mRNA:Solyc05g013290.2.1	c.*1497_*1498insA		1/1
SLC4	SL4.0ch05	6465218	GCT	GCCT	ins	GCCT	downstream_gene_variant	MODIFIER	Solyc05g013290.2	mRNA:Solyc05g013290.2.1	c.*1073_*1074insG		1/1
SLC4	SL4.0ch05	6465429	A	T	snp	T	3_prime_UTR_variant	MODIFIER	Solyc05g013280.4	mRNA:Solyc05g013280.4.1	c.*1647A>T		1/1

## Sheet: coi1
Gene locus: Solyc05g052620, locus name: Coronatine-insensitive 1 (coi-1), trait: Jasmonate signalling in Pseudomonas syringae response, reference: Katsir et al. (2008). COI1 is a critical component of a receptor for jasmonate and the bacterial virulence factor coronatine. Proceedings of the National Academy of Sciences, 105(19), 7100-7105.
Accesion	Chromosome	Position	Reference	Alternative	Variant type	Variant detected	Variant Location	Effect Category	Gene	Transcript	Nucleotide Change	Aminoacid Change	Het/Hom
SP1	SL4.0ch05	62215705	TTACAGATAAC	TC	del	TC	3_prime_UTR_variant	MODIFIER	Solyc05g052620.4	mRNA:Solyc05g052620.4.1	c.*187_*195delTTATCTGTA		1/1
SP1	SL4.0ch05	62218235	TGCAA	GGCAG,TGCAG	complex,snp	GGCAG	intron_variant	MODIFIER	Solyc05g052620.4	mRNA:Solyc05g052620.4.1	c.675-325_675-321delTTGCAinsCTGCC		1/2
SP1	SL4.0ch05	62218336	AACAG	AACAA	snp	AACAA	intron_variant	MODIFIER	Solyc05g052620.4	mRNA:Solyc05g052620.4.1	c.675-426C>T		0/1
SP1	SL4.0ch05	62218430	T	C	snp	C	intron_variant	MODIFIER	Solyc05g052620.4	mRNA:Solyc05g052620.4.1	c.675-516A>G		0/1
SP1	SL4.0ch05	62218607	ATG	ATTTG	ins	ATTTG	intron_variant	MODIFIER	Solyc05g052620.4	mRNA:Solyc05g052620.4.1	c.675-695_675-694insAA		1/1
SP1	SL4.0ch05	62219027	T	A	snp	A	intron_variant	MODIFIER	Solyc05g052620.4	mRNA:Solyc05g052620.4.1	c.675-1113A>T		1/1
SP1	SL4.0ch05	62219545	T	G	snp	G	intron_variant	MODIFIER	Solyc05g052620.4	mRNA:Solyc05g052620.4.1	c.674+1448A>C		0/1
SP1	SL4.0ch05	62219826	A	T	snp	T	intron_variant	MODIFIER	Solyc05g052620.4	mRNA:Solyc05g052620.4.1	c.674+1167T>A		1/1
SP1	SL4.0ch05	62220134	G	A	snp	A	intron_variant	MODIFIER	Solyc05g052620.4	mRNA:Solyc05g052620.4.1	c.674+859C>T		0/1
SP1	SL4.0ch05	62220167	G	T	snp	T	intron_variant	MODIFIER	Solyc05g052620.4	mRNA:Solyc05g052620.4.1	c.674+826C>A		0/1
SP1	SL4.0ch05	62220323	ACCCCCCAAG	ACCCCCAAG,ACCCCCCCAAG	del,ins	ACCCCCAAG	intron_variant	MODIFIER	Solyc05g052620.4	mRNA:Solyc05g052620.4.1	c.674+664delG		2/2
SP1	SL4.0ch05	62220837	CCTC	CCTCTC	ins	CCTCTC	intron_variant	MODIFIER	Solyc05g052620.4	mRNA:Solyc05g052620.4.1	c.674+152_674+153insGA		1/1
SP1	SL4.0ch05	62221067	A	G	snp	G	synonymous_variant	LOW	Solyc05g052620.4	mRNA:Solyc05g052620.4.1	c.600T>C	p.Val200Val	0/1
SP1	SL4.0ch05	62221340	A	G	snp	G	synonymous_variant	LOW	Solyc05g052620.4	mRNA:Solyc05g052620.4.1	c.327T>C	p.Asp109Asp	1/1
SP1	SL4.0ch05	62221615	G	C	snp	C	missense_variant	MODERATE	Solyc05g052620.4	mRNA:Solyc05g052620.4.1	c.52C>G	p.Gln18Glu	1/1
SP2	SL4.0ch05	62215791	TCA	TA	del	TA	3_prime_UTR_variant	MODIFIER	Solyc05g052620.4	mRNA:Solyc05g052620.4.1	c.*109delG		1/1
SP2	SL4.0ch05	62219666	GAAAAAAAAATCT	GAAAAAAAATCT	del	GAAAAAAAATCT	intron_variant	MODIFIER	Solyc05g052620.4	mRNA:Solyc05g052620.4.1	c.674+1318delT		1/1
SP2	SL4.0ch05	62219826	A	T	snp	T	intron_variant	MODIFIER	Solyc05g052620.4	mRNA:Solyc05g052620.4.1	c.674+1167T>A		1/1
SP2	SL4.0ch05	62219867	TTAAAAAAAAAATGC	TTAAAAAAAAAAATGC	ins	TTAAAAAAAAAAATGC	intron_variant	MODIFIER	Solyc05g052620.4	mRNA:Solyc05g052620.4.1	c.674+1114_674+1115insT		1/1
SP2	SL4.0ch05	62221084	T	C	snp	C	missense_variant	MODERATE	Solyc05g052620.4	mRNA:Solyc05g052620.4.1	c.583A>G	p.Asn195Asp	0/1
SP2	SL4.0ch05	62221340	A	G	snp	G	synonymous_variant	LOW	Solyc05g052620.4	mRNA:Solyc05g052620.4.1	c.327T>C	p.Asp109Asp	1/1
SP2	SL4.0ch05	62221615	G	C	snp	C	missense_variant	MODERATE	Solyc05g052620.4	mRNA:Solyc05g052620.4.1	c.52C>G	p.Gln18Glu	1/1
SP3	SL4.0ch05	62216807	T	A	snp	A	downstream_gene_variant	MODIFIER	Solyc05g052610.3	mRNA:Solyc05g052610.3.1	c.*3911T>A		1/1
SP3	SL4.0ch05	62217265	A	C	snp	C	downstream_gene_variant	MODIFIER	Solyc05g052610.3	mRNA:Solyc05g052610.3.1	c.*4369A>C		1/1
SP3	SL4.0ch05	62218235	TGCAA	GGCAG,TGCAG	complex,snp	GGCAG	intron_variant	MODIFIER	Solyc05g052620.4	mRNA:Solyc05g052620.4.1	c.675-325_675-321delTTGCAinsCTGCC		1/1
SP3	SL4.0ch05	62218336	AACAG	AACAA	snp	AACAA	intron_variant	MODIFIER	Solyc05g052620.4	mRNA:Solyc05g052620.4.1	c.675-426C>T		1/1
SP3	SL4.0ch05	62218605	G	A	snp	A	intron_variant	MODIFIER	Solyc05g052620.4	mRNA:Solyc05g052620.4.1	c.675-691C>T		0/1
SP3	SL4.0ch05	62218606	C	T	snp	T	intron_variant	MODIFIER	Solyc05g052620.4	mRNA:Solyc05g052620.4.1	c.675-692G>A		0/1
SP3	SL4.0ch05	62218607	ATG	ATTTG	ins	ATTTG	intron_variant	MODIFIER	Solyc05g052620.4	mRNA:Solyc05g052620.4.1	c.675-695_675-694insAA		1/1
SP3	SL4.0ch05	62218610	G	T	snp	T	intron_variant	MODIFIER	Solyc05g052620.4	mRNA:Solyc05g052620.4.1	c.675-696C>A		0/1
SP3	SL4.0ch05	62219027	T	A	snp	A	intron_variant	MODIFIER	Solyc05g052620.4	mRNA:Solyc05g052620.4.1	c.675-1113A>T		1/1
SP3	SL4.0ch05	62219826	A	T	snp	T	intron_variant	MODIFIER	Solyc05g052620.4	mRNA:Solyc05g052620.4.1	c.674+1167T>A		1/1
SP3	SL4.0ch05	62220323	ACCCCCCAAG	ACCCCCAAG,ACCCCCCCAAG	del,ins	ACCCCCAAG	intron_variant	MODIFIER	Solyc05g052620.4	mRNA:Solyc05g052620.4.1	c.674+664delG		1/1
SP3	SL4.0ch05	62220837	CCTC	CCTCTC	ins	CCTCTC	intron_variant	MODIFIER	Solyc05g052620.4	mRNA:Solyc05g052620.4.1	c.674+152_674+153insGA		1/1
SP3	SL4.0ch05	62220936	CAAAAAAAAAAACGAAACT	CAAAAAAAAAAAAACGAAACT	ins	CAAAAAAAAAAAAACGAAACT	intron_variant	MODIFIER	Solyc05g052620.4	mRNA:Solyc05g052620.4.1	c.674+45_674+46insTT		1/1
SP3	SL4.0ch05	62221340	A	G	snp	G	synonymous_variant	LOW	Solyc05g052620.4	mRNA:Solyc05g052620.4.1	c.327T>C	p.Asp109Asp	1/1
SP3	SL4.0ch05	62221615	G	C	snp	C	missense_variant	MODERATE	Solyc05g052620.4	mRNA:Solyc05g052620.4.1	c.52C>G	p.Gln18Glu	1/1
SP4	SL4.0ch05	62216110	C	T	snp	T	missense_variant	MODERATE	Solyc05g052620.4	mRNA:Solyc05g052620.4.1	c.1795G>A	p.Gly599Ser	0/1
SP4	SL4.0ch05	62216249	C	T	snp	T	synonymous_variant	LOW	Solyc05g052620.4	mRNA:Solyc05g052620.4.1	c.1656G>A	p.Glu552Glu	1/1
SP4	SL4.0ch05	62216788	A	T	snp	T	downstream_gene_variant	MODIFIER	Solyc05g052610.3	mRNA:Solyc05g052610.3.1	c.*3892A>T		1/1
SP4	SL4.0ch05	62217265	A	C	snp	C	downstream_gene_variant	MODIFIER	Solyc05g052610.3	mRNA:Solyc05g052610.3.1	c.*4369A>C		1/1
SP4	SL4.0ch05	62218029	A	C	snp	C	downstream_gene_variant	MODIFIER	Solyc05g052610.3	mRNA:Solyc05g052610.3.1	c.*5133A>C		1/1
SP4	SL4.0ch05	62218187	A	C	snp	C	intron_variant	MODIFIER	Solyc05g052620.4	mRNA:Solyc05g052620.4.1	c.675-273T>G		1/1
SP4	SL4.0ch05	62218235	TGCAA	GGCAG,TGCAG	complex,snp	GGCAG	intron_variant	MODIFIER	Solyc05g052620.4	mRNA:Solyc05g052620.4.1	c.675-325_675-321delTTGCAinsCTGCC		2/2
SP4	SL4.0ch05	62218272	TT	CC	complex	CC	intron_variant	MODIFIER	Solyc05g052620.4	mRNA:Solyc05g052620.4.1	c.675-359_675-358delAAinsGG		1/1
SP4	SL4.0ch05	62218607	ATG	ATTTG	ins	ATTTG	intron_variant	MODIFIER	Solyc05g052620.4	mRNA:Solyc05g052620.4.1	c.675-695_675-694insAA		1/1
SP4	SL4.0ch05	62218907	G	A	snp	A	intron_variant	MODIFIER	Solyc05g052620.4	mRNA:Solyc05g052620.4.1	c.675-993C>T		1/1
SP4	SL4.0ch05	62219027	T	A	snp	A	intron_variant	MODIFIER	Solyc05g052620.4	mRNA:Solyc05g052620.4.1	c.675-1113A>T		1/1
SP4	SL4.0ch05	62219085	A	G	snp	G	intron_variant	MODIFIER	Solyc05g052620.4	mRNA:Solyc05g052620.4.1	c.675-1171T>C		1/1
SP4	SL4.0ch05	62219826	A	T	snp	T	intron_variant	MODIFIER	Solyc05g052620.4	mRNA:Solyc05g052620.4.1	c.674+1167T>A		1/1
SP4	SL4.0ch05	62219867	TTAAAAAAAAAATGC	TTAAAAAAAAAAATGC	ins	TTAAAAAAAAAAATGC	intron_variant	MODIFIER	Solyc05g052620.4	mRNA:Solyc05g052620.4.1	c.674+1114_674+1115insT		1/1
SP4	SL4.0ch05	62220770	A	G	snp	G	intron_variant	MODIFIER	Solyc05g052620.4	mRNA:Solyc05g052620.4.1	c.674+223T>C		1/1
SP4	SL4.0ch05	62220914	A	G	snp	G	intron_variant	MODIFIER	Solyc05g052620.4	mRNA:Solyc05g052620.4.1	c.674+79T>C		1/1
SP4	SL4.0ch05	62220976	T	A	snp	A	intron_variant	MODIFIER	Solyc05g052620.4	mRNA:Solyc05g052620.4.1	c.674+17A>T		0/1
SP4	SL4.0ch05	62221615	G	C	snp	C	missense_variant	MODERATE	Solyc05g052620.4	mRNA:Solyc05g052620.4.1	c.52C>G	p.Gln18Glu	1/1
SLC1	SL4.0ch05	62216531	TGACAC	AGATCGGAAG	complex	AGATCGGAAG	frameshift_variant&missense_variant	HIGH	Solyc05g052620.4	mRNA:Solyc05g052620.4.1	c.1369_1374delGTGTCAinsCTTCCGATCT	p.Val457fs	0/1
SLC2	SL4.0ch05	62216515	C	A	snp	A	missense_variant	MODERATE	Solyc05g052620.4	mRNA:Solyc05g052620.4.1	c.1390G>T	p.Ala464Ser	0/1
SLC2	SL4.0ch05	62219396	C	T	snp	T	intron_variant	MODIFIER	Solyc05g052620.4	mRNA:Solyc05g052620.4.1	c.675-1482G>A		0/1
SLC2	SL4.0ch05	62219889	T	C	snp	C	intron_variant	MODIFIER	Solyc05g052620.4	mRNA:Solyc05g052620.4.1	c.674+1104A>G		0/1
SLC3	SL4.0ch05	62216330	G	T	snp	T	synonymous_variant	LOW	Solyc05g052620.4	mRNA:Solyc05g052620.4.1	c.1575C>A	p.Leu525Leu	0/1
SLC3	SL4.0ch05	62218195	A	G	snp	G	intron_variant	MODIFIER	Solyc05g052620.4	mRNA:Solyc05g052620.4.1	c.675-281T>C		0/1
SLC3	SL4.0ch05	62220976	T	A	snp	A	intron_variant	MODIFIER	Solyc05g052620.4	mRNA:Solyc05g052620.4.1	c.674+17A>T		0/1
SLC4	SL4.0ch05	62217668	C	T	snp	T	synonymous_variant	LOW	Solyc05g052620.4	mRNA:Solyc05g052620.4.1	c.921G>A	p.Glu307Glu	0/1
SLC4	SL4.0ch05	62219307	CCTC	CC	del	CC	intron_variant	MODIFIER	Solyc05g052620.4	mRNA:Solyc05g052620.4.1	c.675-1396_675-1395delGA		1/1
SLC4	SL4.0ch05	62219826	A	T	snp	T	intron_variant	MODIFIER	Solyc05g052620.4	mRNA:Solyc05g052620.4.1	c.674+1167T>A		1/1

## Sheet: cf2
Gene locus: solyc06g008300, locus name: Cladosporium fulvum resistance-2 (cf2), trait: Cladosporium fulvum resistance, reference: Dixon et al. (1996). The tomato Cf-2 disease resistance locus comprises two functional genes encoding leucine-rich repeat proteins. Cell, 84(3), 451-459. "
Accesion	Chromosome	Position	Reference	Alternative	Variant type	Variant detected	Variant Location	Effect Category	Gene	Transcript	Nucleotide Change	Aminoacid Change	Het/Hom
SP1	SL4.0ch06	2170717	T	G	snp	G	3_prime_UTR_variant	MODIFIER	Solyc06g008300.4	mRNA:Solyc06g008300.4.1	c.*19A>C		0/1
SP1	SL4.0ch06	2170722	ATTTGGTA	ATTGGTA	del	ATTGGTA	3_prime_UTR_variant	MODIFIER	Solyc06g008300.4	mRNA:Solyc06g008300.4.1	c.*11delA		0/1
SP1	SL4.0ch06	2170787	C	T	snp	T	synonymous_variant	LOW	Solyc06g008300.4	mRNA:Solyc06g008300.4.1	c.2874G>A	p.Arg958Arg	0/1
SP1	SL4.0ch06	2170799	A	G	snp	G	synonymous_variant	LOW	Solyc06g008300.4	mRNA:Solyc06g008300.4.1	c.2862T>C	p.Ile954Ile	0/1
SP1	SL4.0ch06	2170867	A	T	snp	T	missense_variant	MODERATE	Solyc06g008300.4	mRNA:Solyc06g008300.4.1	c.2794T>A	p.Phe932Ile	0/1
SP1	SL4.0ch06	2170892	C	A	snp	A	synonymous_variant	LOW	Solyc06g008300.4	mRNA:Solyc06g008300.4.1	c.2769G>T	p.Leu923Leu	0/1
SP1	SL4.0ch06	2170945	T	C	snp	C	missense_variant	MODERATE	Solyc06g008300.4	mRNA:Solyc06g008300.4.1	c.2716A>G	p.Lys906Glu	0/1
SP1	SL4.0ch06	2170954	T	C	snp	C	missense_variant	MODERATE	Solyc06g008300.4	mRNA:Solyc06g008300.4.1	c.2707A>G	p.Ser903Gly	0/1
SP1	SL4.0ch06	2170989	G	A	snp	A	missense_variant	MODERATE	Solyc06g008300.4	mRNA:Solyc06g008300.4.1	c.2672C>T	p.Thr891Ile	0/1
SP1	SL4.0ch06	2171079	CGG	ATG,CAT,TGG	mnp,mnp,snp	ATG	missense_variant	MODERATE	Solyc06g008300.4	mRNA:Solyc06g008300.4.1	c.2581_2582delCGinsAT	p.Arg861Ile	2/3
SP1	SL4.0ch06	2171134	G	A	snp	A	synonymous_variant	LOW	Solyc06g008300.4	mRNA:Solyc06g008300.4.1	c.2527C>T	p.Leu843Leu	0/1
SP1	SL4.0ch06	2171180	A	C,T	snp,snp	C	synonymous_variant	LOW	Solyc06g008300.4	mRNA:Solyc06g008300.4.1	c.2481T>G	p.Ser827Ser	2/2
SP1	SL4.0ch06	2171196	G	C	snp	C	missense_variant	MODERATE	Solyc06g008300.4	mRNA:Solyc06g008300.4.1	c.2465C>G	p.Ser822Trp	0/1
SP1	SL4.0ch06	2171213	CACTC	CACTA,CAGTA,TAGTA	snp,complex,complex	TAGTA	missense_variant	MODERATE	Solyc06g008300.4	mRNA:Solyc06g008300.4.1	c.2444_2448delGAGTGinsTACTA	p.ArgVal815IleLeu	2/2
SP1	SL4.0ch06	2171279	CACAC	TATAC,TACAG	complex,complex	TATAC	missense_variant	MODERATE	Solyc06g008300.4	mRNA:Solyc06g008300.4.1	c.2380_2382delGTGinsATA	p.Val794Ile	1/1
SP1	SL4.0ch06	2171291	T	A	snp	A	synonymous_variant	LOW	Solyc06g008300.4	mRNA:Solyc06g008300.4.1	c.2370A>T	p.Ile790Ile	1/1
SP1	SL4.0ch06	2171366	C	T	snp	T	synonymous_variant	LOW	Solyc06g008300.4	mRNA:Solyc06g008300.4.1	c.2295G>A	p.Leu765Leu	0/1
SP1	SL4.0ch06	2171431	TTTC	TATG,CATG	complex,complex	CATG	missense_variant	MODERATE	Solyc06g008300.4	mRNA:Solyc06g008300.4.1	c.2227_2230delGAAAinsCATG	p.GluArg743HisGly	1/1
SP1	SL4.0ch06	2171445	A	T	snp	T	missense_variant	MODERATE	Solyc06g008300.4	mRNA:Solyc06g008300.4.1	c.2216T>A	p.Val739Glu	1/1
SP1	SL4.0ch06	2171514	G	A	snp	A	missense_variant	MODERATE	Solyc06g008300.4	mRNA:Solyc06g008300.4.1	c.2147C>T	p.Ser716Leu	0/1
SP1	SL4.0ch06	2171544	C	T	snp	T	missense_variant	MODERATE	Solyc06g008300.4	mRNA:Solyc06g008300.4.1	c.2117G>A	p.Arg706Gln	0/1
SP1	SL4.0ch06	2171577	G	A	snp	A	missense_variant	MODERATE	Solyc06g008300.4	mRNA:Solyc06g008300.4.1	c.2084C>T	p.Ser695Leu	1/1
SP1	SL4.0ch06	2171722	A	G	snp	G	missense_variant	MODERATE	Solyc06g008300.4	mRNA:Solyc06g008300.4.1	c.1939T>C	p.Trp647Arg	1/1
SP1	SL4.0ch06	2171736	T	G	snp	G	missense_variant	MODERATE	Solyc06g008300.4	mRNA:Solyc06g008300.4.1	c.1925A>C	p.Glu642Ala	1/1
SP1	SL4.0ch06	2171814	T	G	snp	G	missense_variant	MODERATE	Solyc06g008300.4	mRNA:Solyc06g008300.4.1	c.1847A>C	p.Lys616Thr	0/1
SP1	SL4.0ch06	2171837	C	T	snp	T	synonymous_variant	LOW	Solyc06g008300.4	mRNA:Solyc06g008300.4.1	c.1824G>A	p.Gln608Gln	0/1
SP1	SL4.0ch06	2171876	T	C	snp	C	synonymous_variant	LOW	Solyc06g008300.4	mRNA:Solyc06g008300.4.1	c.1785A>G	p.Gly595Gly	0/1
SP1	SL4.0ch06	2171911	TTA	GTA,GTG	snp,complex	GTG	missense_variant	MODERATE	Solyc06g008300.4	mRNA:Solyc06g008300.4.1	c.1748_1750delTAAinsCAC	p.LeuLys583ProGln	1/1
SP1	SL4.0ch06	2171972	TG	CG,CA	snp,complex	CA	missense_variant	MODERATE	Solyc06g008300.4	mRNA:Solyc06g008300.4.1	c.1688_1689delCAinsTG	p.Ser563Leu	1/1
SP1	SL4.0ch06	2171982	AGAA	CGAA,TGAA,TGAC	snp,snp,complex	TGAC	missense_variant	MODERATE	Solyc06g008300.4	mRNA:Solyc06g008300.4.1	c.1676_1679delTTCTinsGTCA	p.LeuLeu559ArgGln	2/3
SP1	SL4.0ch06	2172028	A	G	snp	G	synonymous_variant	LOW	Solyc06g008300.4	mRNA:Solyc06g008300.4.1	c.1633T>C	p.Leu545Leu	1/1
SP1	SL4.0ch06	2172052	GTTCT	GTTCC,ATTCC	snp,complex	ATTCC	synonymous_variant	LOW	Solyc06g008300.4	mRNA:Solyc06g008300.4.1	c.1605_1609delAGAACinsGGAAT	p.538	1/1
SP1	SL4.0ch06	2172065	T	C	snp	C	synonymous_variant	LOW	Solyc06g008300.4	mRNA:Solyc06g008300.4.1	c.1596A>G	p.Leu532Leu	1/1
SP1	SL4.0ch06	2172180	T	G	snp	G	missense_variant	MODERATE	Solyc06g008300.4	mRNA:Solyc06g008300.4.1	c.1481A>C	p.Asn494Thr	0/1
SP1	SL4.0ch06	2172237	C	T	snp	T	missense_variant	MODERATE	Solyc06g008300.4	mRNA:Solyc06g008300.4.1	c.1424G>A	p.Gly475Asp	1/1
SP1	SL4.0ch06	2173307	T	A	snp	A	synonymous_variant	LOW	Solyc06g008300.4	mRNA:Solyc06g008300.4.1	c.408A>T	p.Pro136Pro	1/1
SP1	SL4.0ch06	2173342	C	T	snp	T	missense_variant	MODERATE	Solyc06g008300.4	mRNA:Solyc06g008300.4.1	c.373G>A	p.Asp125Asn	0/1
SP1	SL4.0ch06	2173352	A	C	snp	C	synonymous_variant	LOW	Solyc06g008300.4	mRNA:Solyc06g008300.4.1	c.363T>G	p.Leu121Leu	0/1
SP2	SL4.0ch06	2170346	C	T	snp	T	3_prime_UTR_variant	MODIFIER	Solyc06g008300.4	mRNA:Solyc06g008300.4.1	c.*206G>A		0/1
SP2	SL4.0ch06	2170381	A	T	snp	T	3_prime_UTR_variant	MODIFIER	Solyc06g008300.4	mRNA:Solyc06g008300.4.1	c.*171T>A		0/1
SP2	SL4.0ch06	2170410	CC	GA	mnp	GA	3_prime_UTR_variant	MODIFIER	Solyc06g008300.4	mRNA:Solyc06g008300.4.1	c.*141_*142delGGinsTC		0/1
SP2	SL4.0ch06	2170437	CAATC	CATC,CAAC	del,del	CATC	3_prime_UTR_variant	MODIFIER	Solyc06g008300.4	mRNA:Solyc06g008300.4.1	c.*113delT		0/2
SP2	SL4.0ch06	2170453	C	A	snp	A	3_prime_UTR_variant	MODIFIER	Solyc06g008300.4	mRNA:Solyc06g008300.4.1	c.*99G>T		0/1
SP2	SL4.0ch06	2170717	T	G	snp	G	3_prime_UTR_variant	MODIFIER	Solyc06g008300.4	mRNA:Solyc06g008300.4.1	c.*19A>C		0/1
SP2	SL4.0ch06	2170722	ATTTGGTA	ATTGGTA	del	ATTGGTA	3_prime_UTR_variant	MODIFIER	Solyc06g008300.4	mRNA:Solyc06g008300.4.1	c.*11delA		0/1
SP2	SL4.0ch06	2170740	A	T	snp	T	missense_variant	MODERATE	Solyc06g008300.4	mRNA:Solyc06g008300.4.1	c.2921T>A	p.Phe974Tyr	0/1
SP2	SL4.0ch06	2170787	C	T	snp	T	synonymous_variant	LOW	Solyc06g008300.4	mRNA:Solyc06g008300.4.1	c.2874G>A	p.Arg958Arg	0/1
SP2	SL4.0ch06	2170799	A	G	snp	G	synonymous_variant	LOW	Solyc06g008300.4	mRNA:Solyc06g008300.4.1	c.2862T>C	p.Ile954Ile	0/1
SP2	SL4.0ch06	2170867	A	T	snp	T	missense_variant	MODERATE	Solyc06g008300.4	mRNA:Solyc06g008300.4.1	c.2794T>A	p.Phe932Ile	0/1
SP2	SL4.0ch06	2170945	T	C	snp	C	missense_variant	MODERATE	Solyc06g008300.4	mRNA:Solyc06g008300.4.1	c.2716A>G	p.Lys906Glu	0/1
SP2	SL4.0ch06	2170954	T	C	snp	C	missense_variant	MODERATE	Solyc06g008300.4	mRNA:Solyc06g008300.4.1	c.2707A>G	p.Ser903Gly	1/1
SP2	SL4.0ch06	2170989	G	A	snp	A	missense_variant	MODERATE	Solyc06g008300.4	mRNA:Solyc06g008300.4.1	c.2672C>T	p.Thr891Ile	1/1
SP2	SL4.0ch06	2171029	GAT	GT	del	GT	frameshift_variant	HIGH	Solyc06g008300.4	mRNA:Solyc06g008300.4.1	c.2631delT	p.Pro878fs	GT
SP2	SL4.0ch06	2171079	CGG	ATG,CAT,TGG	mnp,mnp,snp	ATG	missense_variant	MODERATE	Solyc06g008300.4	mRNA:Solyc06g008300.4.1	c.2581_2582delCGinsAT	p.Arg861Ile	0/1
SP2	SL4.0ch06	2171134	G	A	snp	A	synonymous_variant	LOW	Solyc06g008300.4	mRNA:Solyc06g008300.4.1	c.2527C>T	p.Leu843Leu	1/1
SP2	SL4.0ch06	2171180	A	C,T	snp,snp	C	synonymous_variant	LOW	Solyc06g008300.4	mRNA:Solyc06g008300.4.1	c.2481T>G	p.Ser827Ser	1/2
SP2	SL4.0ch06	2171213	CACTC	CACTA,CAGTA,TAGTA	snp,complex,complex	TAGTA	missense_variant	MODERATE	Solyc06g008300.4	mRNA:Solyc06g008300.4.1	c.2444_2448delGAGTGinsTACTA	p.ArgVal815IleLeu	1/2
SP2	SL4.0ch06	2171232	AGT	AGA,TGA	snp,complex	TGA	missense_variant	MODERATE	Solyc06g008300.4	mRNA:Solyc06g008300.4.1	c.2427_2429delACTinsTCA	p.Leu810His	0/2
SP2	SL4.0ch06	2171279	CACAC	TATAC,TACAG	complex,complex	TATAC	missense_variant	MODERATE	Solyc06g008300.4	mRNA:Solyc06g008300.4.1	c.2380_2382delGTGinsATA	p.Val794Ile	1/2
SP2	SL4.0ch06	2171291	T	A	snp	A	synonymous_variant	LOW	Solyc06g008300.4	mRNA:Solyc06g008300.4.1	c.2370A>T	p.Ile790Ile	0/1
SP2	SL4.0ch06	2171366	C	T	snp	T	synonymous_variant	LOW	Solyc06g008300.4	mRNA:Solyc06g008300.4.1	c.2295G>A	p.Leu765Leu	0/1
SP2	SL4.0ch06	2171431	TTTC	TATG,CATG	complex,complex	CATG	missense_variant	MODERATE	Solyc06g008300.4	mRNA:Solyc06g008300.4.1	c.2227_2230delGAAAinsCATG	p.GluArg743HisGly	1/2
SP2	SL4.0ch06	2171445	A	T	snp	T	missense_variant	MODERATE	Solyc06g008300.4	mRNA:Solyc06g008300.4.1	c.2216T>A	p.Val739Glu	0/1
SP2	SL4.0ch06	2171650	T	C	snp	C	missense_variant	MODERATE	Solyc06g008300.4	mRNA:Solyc06g008300.4.1	c.2011A>G	p.Met671Val	0/1
SP2	SL4.0ch06	2171699	C	A	snp	A	missense_variant	MODERATE	Solyc06g008300.4	mRNA:Solyc06g008300.4.1	c.1962G>T	p.Lys654Asn	0/1
SP2	SL4.0ch06	2171722	A	G	snp	G	missense_variant	MODERATE	Solyc06g008300.4	mRNA:Solyc06g008300.4.1	c.1939T>C	p.Trp647Arg	1/1
SP2	SL4.0ch06	2171736	T	G	snp	G	missense_variant	MODERATE	Solyc06g008300.4	mRNA:Solyc06g008300.4.1	c.1925A>C	p.Glu642Ala	1/1
SP2	SL4.0ch06	2171773	A	C	snp	C	missense_variant	MODERATE	Solyc06g008300.4	mRNA:Solyc06g008300.4.1	c.1888T>G	p.Ser630Ala	1/1
SP2	SL4.0ch06	2171819	A	G	snp	G	synonymous_variant	LOW	Solyc06g008300.4	mRNA:Solyc06g008300.4.1	c.1842T>C	p.Asn614Asn	1/1
SP2	SL4.0ch06	2171839	G	C	snp	C	missense_variant	MODERATE	Solyc06g008300.4	mRNA:Solyc06g008300.4.1	c.1822C>G	p.Gln608Glu	0/1
SP2	SL4.0ch06	2171882	C	T	snp	T	synonymous_variant	LOW	Solyc06g008300.4	mRNA:Solyc06g008300.4.1	c.1779G>A	p.Leu593Leu	0/1
SP2	SL4.0ch06	2171911	TTA	GTA,GTG	snp,complex	GTG	missense_variant	MODERATE	Solyc06g008300.4	mRNA:Solyc06g008300.4.1	c.1748_1750delTAAinsCAC	p.LeuLys583ProGln	1/1
SP2	SL4.0ch06	2171927	G	A	snp	A	synonymous_variant	LOW	Solyc06g008300.4	mRNA:Solyc06g008300.4.1	c.1734C>T	p.Ser578Ser	0/1
SP2	SL4.0ch06	2171945	C	A	snp	A	missense_variant	MODERATE	Solyc06g008300.4	mRNA:Solyc06g008300.4.1	c.1716G>T	p.Glu572Asp	1/1
SP2	SL4.0ch06	2171972	TG	CG,CA	snp,complex	CA	missense_variant	MODERATE	Solyc06g008300.4	mRNA:Solyc06g008300.4.1	c.1688_1689delCAinsTG	p.Ser563Leu	1/1
SP2	SL4.0ch06	2171982	AGAA	CGAA,TGAA,TGAC	snp,snp,complex	TGAC	missense_variant	MODERATE	Solyc06g008300.4	mRNA:Solyc06g008300.4.1	c.1676_1679delTTCTinsGTCA	p.LeuLeu559ArgGln	1/1
SP2	SL4.0ch06	2171993	G	A	snp	A	synonymous_variant	LOW	Solyc06g008300.4	mRNA:Solyc06g008300.4.1	c.1668C>T	p.Ile556Ile	1/1
SP2	SL4.0ch06	2172010	G	A	snp	A	stop_gained	HIGH	Solyc06g008300.4	mRNA:Solyc06g008300.4.1	c.1651C>T	p.Gln551*	0/1
SP2	SL4.0ch06	2172028	A	G	snp	G	synonymous_variant	LOW	Solyc06g008300.4	mRNA:Solyc06g008300.4.1	c.1633T>C	p.Leu545Leu	1/1
SP2	SL4.0ch06	2172036	CTCGG	TTCGA	complex	TTCGA	missense_variant	MODERATE	Solyc06g008300.4	mRNA:Solyc06g008300.4.1	c.1621_1625delCCGAGinsTCGAA	p.ProArg541SerLys	1/1
SP2	SL4.0ch06	2172047	C	T	snp	T	synonymous_variant	LOW	Solyc06g008300.4	mRNA:Solyc06g008300.4.1	c.1614G>A	p.Leu538Leu	0/1
SP2	SL4.0ch06	2172052	GTTCT	GTTCC,ATTCC	snp,complex	ATTCC	synonymous_variant	LOW	Solyc06g008300.4	mRNA:Solyc06g008300.4.1	c.1605_1609delAGAACinsGGAAT	p.538	1/1
SP2	SL4.0ch06	2172065	T	C	snp	C	synonymous_variant	LOW	Solyc06g008300.4	mRNA:Solyc06g008300.4.1	c.1596A>G	p.Leu532Leu	1/1
SP2	SL4.0ch06	2172078	A	T	snp	T	missense_variant	MODERATE	Solyc06g008300.4	mRNA:Solyc06g008300.4.1	c.1583T>A	p.Phe528Tyr	1/1
SP2	SL4.0ch06	2172157	G	A	snp	A	missense_variant	MODERATE	Solyc06g008300.4	mRNA:Solyc06g008300.4.1	c.1504C>T	p.Pro502Ser	0/1
SP2	SL4.0ch06	2172184	C	T	snp	T	missense_variant	MODERATE	Solyc06g008300.4	mRNA:Solyc06g008300.4.1	c.1477G>A	p.Gly493Ser	0/1
SP2	SL4.0ch06	2172190	ATAGATT	ATAGATA,GTAGTTC	snp,complex	GTAGTTC	missense_variant	MODERATE	Solyc06g008300.4	mRNA:Solyc06g008300.4.1	c.1465_1471delAATCTATinsGAACTAC	p.AsnLeuTyr489GluLeuHis	1/1
SP2	SL4.0ch06	2172237	C	T	snp	T	missense_variant	MODERATE	Solyc06g008300.4	mRNA:Solyc06g008300.4.1	c.1424G>A	p.Gly475Asp	1/1
SP2	SL4.0ch06	2173297	C	T	snp	T	missense_variant	MODERATE	Solyc06g008300.4	mRNA:Solyc06g008300.4.1	c.418G>A	p.Gly140Ser	0/1
SP2	SL4.0ch06	2173307	T	A	snp	A	synonymous_variant	LOW	Solyc06g008300.4	mRNA:Solyc06g008300.4.1	c.408A>T	p.Pro136Pro	0/1
SP2	SL4.0ch06	2173334	G	T	snp	T	missense_variant	MODERATE	Solyc06g008300.4	mRNA:Solyc06g008300.4.1	c.381C>A	p.Asn127Lys	0/1
SP3	SL4.0ch06	2170717	T	G	snp	G	3_prime_UTR_variant	MODIFIER	Solyc06g008300.4	mRNA:Solyc06g008300.4.1	c.*19A>C		0/1
SP3	SL4.0ch06	2170722	ATTTGGTA	ATTGGTA	del	ATTGGTA	3_prime_UTR_variant	MODIFIER	Solyc06g008300.4	mRNA:Solyc06g008300.4.1	c.*11delA		0/1
SP3	SL4.0ch06	2170787	C	T	snp	T	synonymous_variant	LOW	Solyc06g008300.4	mRNA:Solyc06g008300.4.1	c.2874G>A	p.Arg958Arg	0/1
SP3	SL4.0ch06	2170799	A	G	snp	G	synonymous_variant	LOW	Solyc06g008300.4	mRNA:Solyc06g008300.4.1	c.2862T>C	p.Ile954Ile	0/1
SP3	SL4.0ch06	2170867	A	T	snp	T	missense_variant	MODERATE	Solyc06g008300.4	mRNA:Solyc06g008300.4.1	c.2794T>A	p.Phe932Ile	0/1
SP3	SL4.0ch06	2170945	T	C	snp	C	missense_variant	MODERATE	Solyc06g008300.4	mRNA:Solyc06g008300.4.1	c.2716A>G	p.Lys906Glu	0/1
SP3	SL4.0ch06	2170954	T	C	snp	C	missense_variant	MODERATE	Solyc06g008300.4	mRNA:Solyc06g008300.4.1	c.2707A>G	p.Ser903Gly	1/1
SP3	SL4.0ch06	2170989	G	A	snp	A	missense_variant	MODERATE	Solyc06g008300.4	mRNA:Solyc06g008300.4.1	c.2672C>T	p.Thr891Ile	1/1
SP3	SL4.0ch06	2171079	CGG	ATG,CAT,TGG	mnp,mnp,snp	ATG	missense_variant	MODERATE	Solyc06g008300.4	mRNA:Solyc06g008300.4.1	c.2581_2582delCGinsAT	p.Arg861Ile	0/1
SP3	SL4.0ch06	2171134	G	A	snp	A	synonymous_variant	LOW	Solyc06g008300.4	mRNA:Solyc06g008300.4.1	c.2527C>T	p.Leu843Leu	1/1
SP3	SL4.0ch06	2171180	A	C,T	snp,snp	C	synonymous_variant	LOW	Solyc06g008300.4	mRNA:Solyc06g008300.4.1	c.2481T>G	p.Ser827Ser	1/2
SP3	SL4.0ch06	2171213	CACTC	CACTA,CAGTA,TAGTA	snp,complex,complex	TAGTA	missense_variant	MODERATE	Solyc06g008300.4	mRNA:Solyc06g008300.4.1	c.2444_2448delGAGTGinsTACTA	p.ArgVal815IleLeu	1/3
SP3	SL4.0ch06	2171232	AGT	AGA,TGA	snp,complex	TGA	missense_variant	MODERATE	Solyc06g008300.4	mRNA:Solyc06g008300.4.1	c.2427_2429delACTinsTCA	p.Leu810His	0/1
SP3	SL4.0ch06	2171279	CACAC	TATAC,TACAG	complex,complex	TATAC	missense_variant	MODERATE	Solyc06g008300.4	mRNA:Solyc06g008300.4.1	c.2380_2382delGTGinsATA	p.Val794Ile	1/2
SP3	SL4.0ch06	2171291	T	A	snp	A	synonymous_variant	LOW	Solyc06g008300.4	mRNA:Solyc06g008300.4.1	c.2370A>T	p.Ile790Ile	0/1
SP3	SL4.0ch06	2171366	C	T	snp	T	synonymous_variant	LOW	Solyc06g008300.4	mRNA:Solyc06g008300.4.1	c.2295G>A	p.Leu765Leu	0/1
SP3	SL4.0ch06	2171431	TTTC	TATG,CATG	complex,complex	CATG	missense_variant	MODERATE	Solyc06g008300.4	mRNA:Solyc06g008300.4.1	c.2227_2230delGAAAinsCATG	p.GluArg743HisGly	0/1
SP3	SL4.0ch06	2171445	A	T	snp	T	missense_variant	MODERATE	Solyc06g008300.4	mRNA:Solyc06g008300.4.1	c.2216T>A	p.Val739Glu	0/1
SP3	SL4.0ch06	2171650	T	C	snp	C	missense_variant	MODERATE	Solyc06g008300.4	mRNA:Solyc06g008300.4.1	c.2011A>G	p.Met671Val	1/1
SP3	SL4.0ch06	2171722	A	G	snp	G	missense_variant	MODERATE	Solyc06g008300.4	mRNA:Solyc06g008300.4.1	c.1939T>C	p.Trp647Arg	1/1
SP3	SL4.0ch06	2171736	T	G	snp	G	missense_variant	MODERATE	Solyc06g008300.4	mRNA:Solyc06g008300.4.1	c.1925A>C	p.Glu642Ala	1/1
SP3	SL4.0ch06	2171773	A	C	snp	C	missense_variant	MODERATE	Solyc06g008300.4	mRNA:Solyc06g008300.4.1	c.1888T>G	p.Ser630Ala	0/1
SP3	SL4.0ch06	2171779	CAATGCTAAA	CA	del	CA	frameshift_variant	HIGH	Solyc06g008300.4	mRNA:Solyc06g008300.4.1	c.1873_1880delTTTAGCAT	p.Phe625fs	GT
SP3	SL4.0ch06	2171819	A	G	snp	G	synonymous_variant	LOW	Solyc06g008300.4	mRNA:Solyc06g008300.4.1	c.1842T>C	p.Asn614Asn	0/1
SP3	SL4.0ch06	2171911	TTA	GTA,GTG	snp,complex	GTG	missense_variant	MODERATE	Solyc06g008300.4	mRNA:Solyc06g008300.4.1	c.1748_1750delTAAinsCAC	p.LeuLys583ProGln	1/1
SP3	SL4.0ch06	2171945	C	A	snp	A	missense_variant	MODERATE	Solyc06g008300.4	mRNA:Solyc06g008300.4.1	c.1716G>T	p.Glu572Asp	0/1
SP3	SL4.0ch06	2171972	TG	CG,CA	snp,complex	CA	missense_variant	MODERATE	Solyc06g008300.4	mRNA:Solyc06g008300.4.1	c.1688_1689delCAinsTG	p.Ser563Leu	1/2
SP3	SL4.0ch06	2171982	AGAA	CGAA,TGAA,TGAC	snp,snp,complex	TGAC	missense_variant	MODERATE	Solyc06g008300.4	mRNA:Solyc06g008300.4.1	c.1676_1679delTTCTinsGTCA	p.LeuLeu559ArgGln	1/2
SP3	SL4.0ch06	2171993	G	A	snp	A	synonymous_variant	LOW	Solyc06g008300.4	mRNA:Solyc06g008300.4.1	c.1668C>T	p.Ile556Ile	0/1
SP3	SL4.0ch06	2172028	A	G	snp	G	synonymous_variant	LOW	Solyc06g008300.4	mRNA:Solyc06g008300.4.1	c.1633T>C	p.Leu545Leu	1/1
SP3	SL4.0ch06	2172036	CTCGG	TTCGA	complex	TTCGA	missense_variant	MODERATE	Solyc06g008300.4	mRNA:Solyc06g008300.4.1	c.1621_1625delCCGAGinsTCGAA	p.ProArg541SerLys	1/1
SP3	SL4.0ch06	2172052	GTTCT	GTTCC,ATTCC	snp,complex	ATTCC	synonymous_variant	LOW	Solyc06g008300.4	mRNA:Solyc06g008300.4.1	c.1605_1609delAGAACinsGGAAT	p.538	1/1
SP3	SL4.0ch06	2172065	T	C	snp	C	synonymous_variant	LOW	Solyc06g008300.4	mRNA:Solyc06g008300.4.1	c.1596A>G	p.Leu532Leu	1/1
SP3	SL4.0ch06	2172078	A	T	snp	T	missense_variant	MODERATE	Solyc06g008300.4	mRNA:Solyc06g008300.4.1	c.1583T>A	p.Phe528Tyr	1/1
SP3	SL4.0ch06	2172111	TT	CG	complex	CG	missense_variant	MODERATE	Solyc06g008300.4	mRNA:Solyc06g008300.4.1	c.1549_1550delAAinsCG	p.Asn517Arg	0/1
SP3	SL4.0ch06	2172143	GCCG	CCCC	complex	CCCC	missense_variant	MODERATE	Solyc06g008300.4	mRNA:Solyc06g008300.4.1	c.1515_1518delCGGCinsGGGG	p.Phe505Leu	0/1
SP3	SL4.0ch06	2172161	AAGTC	AGAGC	mnp	AGAGC	missense_variant	MODERATE	Solyc06g008300.4	mRNA:Solyc06g008300.4.1	c.1497_1499delACTinsCTC	p.Leu500Ser	0/1
SP3	SL4.0ch06	2172190	ATAGATT	ATAGATA,GTAGTTC	snp,complex	GTAGTTC	missense_variant	MODERATE	Solyc06g008300.4	mRNA:Solyc06g008300.4.1	c.1465_1471delAATCTATinsGAACTAC	p.AsnLeuTyr489GluLeuHis	1/1
SP3	SL4.0ch06	2172237	C	T	snp	T	missense_variant	MODERATE	Solyc06g008300.4	mRNA:Solyc06g008300.4.1	c.1424G>A	p.Gly475Asp	0/1
SP3	SL4.0ch06	2173256	ATTGT	ATTTGT	ins	ATTTGT	frameshift_variant	HIGH	Solyc06g008300.4	mRNA:Solyc06g008300.4.1	c.456_457insA	p.Asn153fs	GT
SP3	SL4.0ch06	2173297	C	T	snp	T	missense_variant	MODERATE	Solyc06g008300.4	mRNA:Solyc06g008300.4.1	c.418G>A	p.Gly140Ser	0/1
SP3	SL4.0ch06	2173307	T	A	snp	A	synonymous_variant	LOW	Solyc06g008300.4	mRNA:Solyc06g008300.4.1	c.408A>T	p.Pro136Pro	0/1
SP3	SL4.0ch06	2173334	G	T	snp	T	missense_variant	MODERATE	Solyc06g008300.4	mRNA:Solyc06g008300.4.1	c.381C>A	p.Asn127Lys	0/1
SP4	SL4.0ch06	2170954	T	C	snp	C	missense_variant	MODERATE	Solyc06g008300.4	mRNA:Solyc06g008300.4.1	c.2707A>G	p.Ser903Gly	1/1
SP4	SL4.0ch06	2170989	G	A	snp	A	missense_variant	MODERATE	Solyc06g008300.4	mRNA:Solyc06g008300.4.1	c.2672C>T	p.Thr891Ile	1/1
SP4	SL4.0ch06	2171029	GAT	GT	del	GT	frameshift_variant	HIGH	Solyc06g008300.4	mRNA:Solyc06g008300.4.1	c.2631delT	p.Pro878fs	GT
SP4	SL4.0ch06	2171079	CGG	ATG,CAT,TGG	mnp,mnp,snp	ATG	missense_variant	MODERATE	Solyc06g008300.4	mRNA:Solyc06g008300.4.1	c.2581_2582delCGinsAT	p.Arg861Ile	1/1
SP4	SL4.0ch06	2171134	G	A	snp	A	synonymous_variant	LOW	Solyc06g008300.4	mRNA:Solyc06g008300.4.1	c.2527C>T	p.Leu843Leu	1/1
SP4	SL4.0ch06	2171180	A	C,T	snp,snp	C	synonymous_variant	LOW	Solyc06g008300.4	mRNA:Solyc06g008300.4.1	c.2481T>G	p.Ser827Ser	1/1
SP4	SL4.0ch06	2171213	CACTC	CACTA,CAGTA,TAGTA	snp,complex,complex	TAGTA	missense_variant	MODERATE	Solyc06g008300.4	mRNA:Solyc06g008300.4.1	c.2444_2448delGAGTGinsTACTA	p.ArgVal815IleLeu	1/1
SP4	SL4.0ch06	2171232	AGT	AGA,TGA	snp,complex	TGA	missense_variant	MODERATE	Solyc06g008300.4	mRNA:Solyc06g008300.4.1	c.2427_2429delACTinsTCA	p.Leu810His	1/1
SP4	SL4.0ch06	2171279	CACAC	TATAC,TACAG	complex,complex	TATAC	missense_variant	MODERATE	Solyc06g008300.4	mRNA:Solyc06g008300.4.1	c.2380_2382delGTGinsATA	p.Val794Ile	2/2
SP4	SL4.0ch06	2171650	T	C	snp	C	missense_variant	MODERATE	Solyc06g008300.4	mRNA:Solyc06g008300.4.1	c.2011A>G	p.Met671Val	1/1
SP4	SL4.0ch06	2171722	A	G	snp	G	missense_variant	MODERATE	Solyc06g008300.4	mRNA:Solyc06g008300.4.1	c.1939T>C	p.Trp647Arg	1/1
SP4	SL4.0ch06	2171736	T	G	snp	G	missense_variant	MODERATE	Solyc06g008300.4	mRNA:Solyc06g008300.4.1	c.1925A>C	p.Glu642Ala	1/1
SP4	SL4.0ch06	2171773	A	C	snp	C	missense_variant	MODERATE	Solyc06g008300.4	mRNA:Solyc06g008300.4.1	c.1888T>G	p.Ser630Ala	1/1
SP4	SL4.0ch06	2171819	A	G	snp	G	synonymous_variant	LOW	Solyc06g008300.4	mRNA:Solyc06g008300.4.1	c.1842T>C	p.Asn614Asn	1/1
SP4	SL4.0ch06	2171911	TTA	GTA,GTG	snp,complex	GTG	missense_variant	MODERATE	Solyc06g008300.4	mRNA:Solyc06g008300.4.1	c.1748_1750delTAAinsCAC	p.LeuLys583ProGln	1/1
SP4	SL4.0ch06	2171945	C	A	snp	A	missense_variant	MODERATE	Solyc06g008300.4	mRNA:Solyc06g008300.4.1	c.1716G>T	p.Glu572Asp	1/1
SP4	SL4.0ch06	2171972	TG	CG,CA	snp,complex	CA	missense_variant	MODERATE	Solyc06g008300.4	mRNA:Solyc06g008300.4.1	c.1688_1689delCAinsTG	p.Ser563Leu	1/1
SP4	SL4.0ch06	2171982	AGAA	CGAA,TGAA,TGAC	snp,snp,complex	TGAC	missense_variant	MODERATE	Solyc06g008300.4	mRNA:Solyc06g008300.4.1	c.1676_1679delTTCTinsGTCA	p.LeuLeu559ArgGln	1/1
SP4	SL4.0ch06	2171993	G	A	snp	A	synonymous_variant	LOW	Solyc06g008300.4	mRNA:Solyc06g008300.4.1	c.1668C>T	p.Ile556Ile	1/1
SP4	SL4.0ch06	2172028	A	G	snp	G	synonymous_variant	LOW	Solyc06g008300.4	mRNA:Solyc06g008300.4.1	c.1633T>C	p.Leu545Leu	1/1
SP4	SL4.0ch06	2172036	CTCGG	TTCGA	complex	TTCGA	missense_variant	MODERATE	Solyc06g008300.4	mRNA:Solyc06g008300.4.1	c.1621_1625delCCGAGinsTCGAA	p.ProArg541SerLys	1/1
SP4	SL4.0ch06	2172052	GTTCT	GTTCC,ATTCC	snp,complex	ATTCC	synonymous_variant	LOW	Solyc06g008300.4	mRNA:Solyc06g008300.4.1	c.1605_1609delAGAACinsGGAAT	p.538	1/1
SP4	SL4.0ch06	2172065	T	C	snp	C	synonymous_variant	LOW	Solyc06g008300.4	mRNA:Solyc06g008300.4.1	c.1596A>G	p.Leu532Leu	1/1
SP4	SL4.0ch06	2172078	A	T	snp	T	missense_variant	MODERATE	Solyc06g008300.4	mRNA:Solyc06g008300.4.1	c.1583T>A	p.Phe528Tyr	1/1
SP4	SL4.0ch06	2172190	ATAGATT	ATAGATA,GTAGTTC	snp,complex	GTAGTTC	missense_variant	MODERATE	Solyc06g008300.4	mRNA:Solyc06g008300.4.1	c.1465_1471delAATCTATinsGAACTAC	p.AsnLeuTyr489GluLeuHis	1/1
SP4	SL4.0ch06	2172237	C	T	snp	T	missense_variant	MODERATE	Solyc06g008300.4	mRNA:Solyc06g008300.4.1	c.1424G>A	p.Gly475Asp	1/1
SP4	SL4.0ch06	2173307	T	A	snp	A	synonymous_variant	LOW	Solyc06g008300.4	mRNA:Solyc06g008300.4.1	c.408A>T	p.Pro136Pro	1/1
SCL1	SL4.0ch06	2170954	T	C	snp	C	missense_variant	MODERATE	Solyc06g008300.4	mRNA:Solyc06g008300.4.1	c.2707A>G	p.Ser903Gly	1/1
SCL1	SL4.0ch06	2170989	G	A	snp	A	missense_variant	MODERATE	Solyc06g008300.4	mRNA:Solyc06g008300.4.1	c.2672C>T	p.Thr891Ile	1/1
SCL1	SL4.0ch06	2171029	GAT	GT	del	GT	frameshift_variant	HIGH	Solyc06g008300.4	mRNA:Solyc06g008300.4.1	c.2631delT	p.Pro878fs	1/1
SCL1	SL4.0ch06	2171079	CGG	ATG,CAT,TGG	mnp,mnp,snp	ATG	missense_variant	MODERATE	Solyc06g008300.4	mRNA:Solyc06g008300.4.1	c.2581_2582delCGinsAT	p.Arg861Ile	1/1
SCL1	SL4.0ch06	2171134	G	A	snp	A	synonymous_variant	LOW	Solyc06g008300.4	mRNA:Solyc06g008300.4.1	c.2527C>T	p.Leu843Leu	1/1
SCL1	SL4.0ch06	2171180	A	C,T	snp,snp	C	synonymous_variant	LOW	Solyc06g008300.4	mRNA:Solyc06g008300.4.1	c.2481T>G	p.Ser827Ser	1/1
SCL1	SL4.0ch06	2171213	CACTC	CACTA,CAGTA,TAGTA	snp,complex,complex	TAGTA	missense_variant	MODERATE	Solyc06g008300.4	mRNA:Solyc06g008300.4.1	c.2444_2448delGAGTGinsTACTA	p.ArgVal815IleLeu	1/1
SCL1	SL4.0ch06	2171232	AGT	AGA,TGA	snp,complex	TGA	missense_variant	MODERATE	Solyc06g008300.4	mRNA:Solyc06g008300.4.1	c.2427_2429delACTinsTCA	p.Leu810His	1/1
SCL1	SL4.0ch06	2171279	CACAC	TATAC,TACAG	complex,complex	TATAC	missense_variant	MODERATE	Solyc06g008300.4	mRNA:Solyc06g008300.4.1	c.2380_2382delGTGinsATA	p.Val794Ile	2/2
SCL1	SL4.0ch06	2171650	T	C	snp	C	missense_variant	MODERATE	Solyc06g008300.4	mRNA:Solyc06g008300.4.1	c.2011A>G	p.Met671Val	1/1
SCL1	SL4.0ch06	2171722	A	G	snp	G	missense_variant	MODERATE	Solyc06g008300.4	mRNA:Solyc06g008300.4.1	c.1939T>C	p.Trp647Arg	1/1
SCL1	SL4.0ch06	2171736	T	G	snp	G	missense_variant	MODERATE	Solyc06g008300.4	mRNA:Solyc06g008300.4.1	c.1925A>C	p.Glu642Ala	1/1
SCL1	SL4.0ch06	2171773	A	C	snp	C	missense_variant	MODERATE	Solyc06g008300.4	mRNA:Solyc06g008300.4.1	c.1888T>G	p.Ser630Ala	1/1
SCL1	SL4.0ch06	2171819	A	G	snp	G	synonymous_variant	LOW	Solyc06g008300.4	mRNA:Solyc06g008300.4.1	c.1842T>C	p.Asn614Asn	0/1
SCL1	SL4.0ch06	2171911	TTA	GTA,GTG	snp,complex	GTG	missense_variant	MODERATE	Solyc06g008300.4	mRNA:Solyc06g008300.4.1	c.1748_1750delTAAinsCAC	p.LeuLys583ProGln	1/1
SCL1	SL4.0ch06	2171945	C	A	snp	A	missense_variant	MODERATE	Solyc06g008300.4	mRNA:Solyc06g008300.4.1	c.1716G>T	p.Glu572Asp	1/1
SCL1	SL4.0ch06	2171972	TG	CG,CA	snp,complex	CA	missense_variant	MODERATE	Solyc06g008300.4	mRNA:Solyc06g008300.4.1	c.1688_1689delCAinsTG	p.Ser563Leu	1/1
SCL1	SL4.0ch06	2171982	AGAA	CGAA,TGAA,TGAC	snp,snp,complex	TGAC	missense_variant	MODERATE	Solyc06g008300.4	mRNA:Solyc06g008300.4.1	c.1676_1679delTTCTinsGTCA	p.LeuLeu559ArgGln	1/1
SCL1	SL4.0ch06	2171993	G	A	snp	A	synonymous_variant	LOW	Solyc06g008300.4	mRNA:Solyc06g008300.4.1	c.1668C>T	p.Ile556Ile	1/1
SCL1	SL4.0ch06	2172028	A	G	snp	G	synonymous_variant	LOW	Solyc06g008300.4	mRNA:Solyc06g008300.4.1	c.1633T>C	p.Leu545Leu	1/1
SCL1	SL4.0ch06	2172036	CTCGG	TTCGA	complex	TTCGA	missense_variant	MODERATE	Solyc06g008300.4	mRNA:Solyc06g008300.4.1	c.1621_1625delCCGAGinsTCGAA	p.ProArg541SerLys	1/1
SCL1	SL4.0ch06	2172052	GTTCT	GTTCC,ATTCC	snp,complex	ATTCC	synonymous_variant	LOW	Solyc06g008300.4	mRNA:Solyc06g008300.4.1	c.1605_1609delAGAACinsGGAAT	p.538	1/1
SCL1	SL4.0ch06	2172065	T	C	snp	C	synonymous_variant	LOW	Solyc06g008300.4	mRNA:Solyc06g008300.4.1	c.1596A>G	p.Leu532Leu	1/1
SCL1	SL4.0ch06	2172078	A	T	snp	T	missense_variant	MODERATE	Solyc06g008300.4	mRNA:Solyc06g008300.4.1	c.1583T>A	p.Phe528Tyr	1/1
SCL1	SL4.0ch06	2172190	ATAGATT	ATAGATA,GTAGTTC	snp,complex	GTAGTTC	missense_variant	MODERATE	Solyc06g008300.4	mRNA:Solyc06g008300.4.1	c.1465_1471delAATCTATinsGAACTAC	p.AsnLeuTyr489GluLeuHis	1/1
SCL1	SL4.0ch06	2172237	C	T	snp	T	missense_variant	MODERATE	Solyc06g008300.4	mRNA:Solyc06g008300.4.1	c.1424G>A	p.Gly475Asp	0/1
SCL1	SL4.0ch06	2173297	C	T	snp	T	missense_variant	MODERATE	Solyc06g008300.4	mRNA:Solyc06g008300.4.1	c.418G>A	p.Gly140Ser	1/1
SCL1	SL4.0ch06	2173307	T	A	snp	A	synonymous_variant	LOW	Solyc06g008300.4	mRNA:Solyc06g008300.4.1	c.408A>T	p.Pro136Pro	1/1
SLC2	SL4.0ch06	2170717	T	G	snp	G	3_prime_UTR_variant	MODIFIER	Solyc06g008300.4	mRNA:Solyc06g008300.4.1	c.*19A>C		0/1
SLC2	SL4.0ch06	2170722	ATTTGGTA	ATTGGTA	del	ATTGGTA	3_prime_UTR_variant	MODIFIER	Solyc06g008300.4	mRNA:Solyc06g008300.4.1	c.*11delA		0/1
SLC2	SL4.0ch06	2170787	C	T	snp	T	synonymous_variant	LOW	Solyc06g008300.4	mRNA:Solyc06g008300.4.1	c.2874G>A	p.Arg958Arg	0/1
SLC2	SL4.0ch06	2170799	A	G	snp	G	synonymous_variant	LOW	Solyc06g008300.4	mRNA:Solyc06g008300.4.1	c.2862T>C	p.Ile954Ile	0/1
SLC2	SL4.0ch06	2170867	A	T	snp	T	missense_variant	MODERATE	Solyc06g008300.4	mRNA:Solyc06g008300.4.1	c.2794T>A	p.Phe932Ile	0/1
SLC2	SL4.0ch06	2170945	T	C	snp	C	missense_variant	MODERATE	Solyc06g008300.4	mRNA:Solyc06g008300.4.1	c.2716A>G	p.Lys906Glu	0/1
SLC2	SL4.0ch06	2170954	T	C	snp	C	missense_variant	MODERATE	Solyc06g008300.4	mRNA:Solyc06g008300.4.1	c.2707A>G	p.Ser903Gly	0/1
SLC2	SL4.0ch06	2170989	G	A	snp	A	missense_variant	MODERATE	Solyc06g008300.4	mRNA:Solyc06g008300.4.1	c.2672C>T	p.Thr891Ile	0/1
SLC2	SL4.0ch06	2171026	C	T	snp	T	missense_variant	MODERATE	Solyc06g008300.4	mRNA:Solyc06g008300.4.1	c.2635G>A	p.Val879Ile	0/1
SLC2	SL4.0ch06	2171129	A	G	snp	G	synonymous_variant	LOW	Solyc06g008300.4	mRNA:Solyc06g008300.4.1	c.2532T>C	p.Asn844Asn	0/1
SLC2	SL4.0ch06	2171134	G	A	snp	A	synonymous_variant	LOW	Solyc06g008300.4	mRNA:Solyc06g008300.4.1	c.2527C>T	p.Leu843Leu	0/1
SLC2	SL4.0ch06	2171180	A	C,T	snp,snp	C	synonymous_variant	LOW	Solyc06g008300.4	mRNA:Solyc06g008300.4.1	c.2481T>G	p.Ser827Ser	0/2
SLC2	SL4.0ch06	2171213	CACTC	CACTA,CAGTA,TAGTA	snp,complex,complex	TAGTA	missense_variant	MODERATE	Solyc06g008300.4	mRNA:Solyc06g008300.4.1	c.2444_2448delGAGTGinsTACTA	p.ArgVal815IleLeu	0/2
SLC2	SL4.0ch06	2171279	CACAC	TATAC,TACAG	complex,complex	TATAC	missense_variant	MODERATE	Solyc06g008300.4	mRNA:Solyc06g008300.4.1	c.2380_2382delGTGinsATA	p.Val794Ile	0/1
SLC2	SL4.0ch06	2171291	T	A	snp	A	synonymous_variant	LOW	Solyc06g008300.4	mRNA:Solyc06g008300.4.1	c.2370A>T	p.Ile790Ile	0/1
SLC2	SL4.0ch06	2171366	C	T	snp	T	synonymous_variant	LOW	Solyc06g008300.4	mRNA:Solyc06g008300.4.1	c.2295G>A	p.Leu765Leu	0/1
SLC2	SL4.0ch06	2171431	TTTC	TATG,CATG	complex,complex	CATG	missense_variant	MODERATE	Solyc06g008300.4	mRNA:Solyc06g008300.4.1	c.2227_2230delGAAAinsCATG	p.GluArg743HisGly	0/1
SLC2	SL4.0ch06	2171445	A	T	snp	T	missense_variant	MODERATE	Solyc06g008300.4	mRNA:Solyc06g008300.4.1	c.2216T>A	p.Val739Glu	0/1
SLC2	SL4.0ch06	2171650	T	C	snp	C	missense_variant	MODERATE	Solyc06g008300.4	mRNA:Solyc06g008300.4.1	c.2011A>G	p.Met671Val	0/1
SLC2	SL4.0ch06	2171722	A	G	snp	G	missense_variant	MODERATE	Solyc06g008300.4	mRNA:Solyc06g008300.4.1	c.1939T>C	p.Trp647Arg	1/1
SLC2	SL4.0ch06	2171736	T	G	snp	G	missense_variant	MODERATE	Solyc06g008300.4	mRNA:Solyc06g008300.4.1	c.1925A>C	p.Glu642Ala	1/1
SLC2	SL4.0ch06	2171773	A	C	snp	C	missense_variant	MODERATE	Solyc06g008300.4	mRNA:Solyc06g008300.4.1	c.1888T>G	p.Ser630Ala	0/1
SLC2	SL4.0ch06	2171819	A	G	snp	G	synonymous_variant	LOW	Solyc06g008300.4	mRNA:Solyc06g008300.4.1	c.1842T>C	p.Asn614Asn	0/1
SLC2	SL4.0ch06	2171839	G	C	snp	C	missense_variant	MODERATE	Solyc06g008300.4	mRNA:Solyc06g008300.4.1	c.1822C>G	p.Gln608Glu	0/1
SLC2	SL4.0ch06	2171911	TTA	GTA,GTG	snp,complex	GTG	missense_variant	MODERATE	Solyc06g008300.4	mRNA:Solyc06g008300.4.1	c.1748_1750delTAAinsCAC	p.LeuLys583ProGln	1/2
SLC2	SL4.0ch06	2171945	C	A	snp	A	missense_variant	MODERATE	Solyc06g008300.4	mRNA:Solyc06g008300.4.1	c.1716G>T	p.Glu572Asp	0/1
SLC2	SL4.0ch06	2171972	TG	CG,CA	snp,complex	CA	missense_variant	MODERATE	Solyc06g008300.4	mRNA:Solyc06g008300.4.1	c.1688_1689delCAinsTG	p.Ser563Leu	1/2
SLC2	SL4.0ch06	2171982	AGAA	CGAA,TGAA,TGAC	snp,snp,complex	TGAC	missense_variant	MODERATE	Solyc06g008300.4	mRNA:Solyc06g008300.4.1	c.1676_1679delTTCTinsGTCA	p.LeuLeu559ArgGln	1/2
SLC2	SL4.0ch06	2171993	G	A	snp	A	synonymous_variant	LOW	Solyc06g008300.4	mRNA:Solyc06g008300.4.1	c.1668C>T	p.Ile556Ile	0/1
SLC2	SL4.0ch06	2172028	A	G	snp	G	synonymous_variant	LOW	Solyc06g008300.4	mRNA:Solyc06g008300.4.1	c.1633T>C	p.Leu545Leu	1/1
SLC2	SL4.0ch06	2172036	CTCGG	TTCGA	complex	TTCGA	missense_variant	MODERATE	Solyc06g008300.4	mRNA:Solyc06g008300.4.1	c.1621_1625delCCGAGinsTCGAA	p.ProArg541SerLys	1/1
SLC2	SL4.0ch06	2172052	GTTCT	GTTCC,ATTCC	snp,complex	ATTCC	synonymous_variant	LOW	Solyc06g008300.4	mRNA:Solyc06g008300.4.1	c.1605_1609delAGAACinsGGAAT	p.538	1/2
SLC2	SL4.0ch06	2172065	T	C	snp	C	synonymous_variant	LOW	Solyc06g008300.4	mRNA:Solyc06g008300.4.1	c.1596A>G	p.Leu532Leu	1/1
SLC2	SL4.0ch06	2172078	A	T	snp	T	missense_variant	MODERATE	Solyc06g008300.4	mRNA:Solyc06g008300.4.1	c.1583T>A	p.Phe528Tyr	1/1
SLC2	SL4.0ch06	2172111	TT	CG	complex	CG	missense_variant	MODERATE	Solyc06g008300.4	mRNA:Solyc06g008300.4.1	c.1549_1550delAAinsCG	p.Asn517Arg	0/1
SLC2	SL4.0ch06	2172174	G	T	snp	T	missense_variant	MODERATE	Solyc06g008300.4	mRNA:Solyc06g008300.4.1	c.1487C>A	p.Ser496Tyr	1/1
SLC2	SL4.0ch06	2172190	ATAGATT	ATAGATA,GTAGTTC	snp,complex	GTAGTTC	missense_variant	MODERATE	Solyc06g008300.4	mRNA:Solyc06g008300.4.1	c.1465_1471delAATCTATinsGAACTAC	p.AsnLeuTyr489GluLeuHis	2/2
SLC2	SL4.0ch06	2173307	T	A	snp	A	synonymous_variant	LOW	Solyc06g008300.4	mRNA:Solyc06g008300.4.1	c.408A>T	p.Pro136Pro	0/1
SLC2	SL4.0ch06	2173334	G	T	snp	T	missense_variant	MODERATE	Solyc06g008300.4	mRNA:Solyc06g008300.4.1	c.381C>A	p.Asn127Lys	0/1
SLC4	SL4.0ch06	2170954	T	C	snp	C	missense_variant	MODERATE	Solyc06g008300.4	mRNA:Solyc06g008300.4.1	c.2707A>G	p.Ser903Gly	1/1
SLC4	SL4.0ch06	2170989	G	A	snp	A	missense_variant	MODERATE	Solyc06g008300.4	mRNA:Solyc06g008300.4.1	c.2672C>T	p.Thr891Ile	1/1
SLC4	SL4.0ch06	2171029	GAT	GT	del	GT	frameshift_variant	HIGH	Solyc06g008300.4	mRNA:Solyc06g008300.4.1	c.2631delT	p.Pro878fs	GT
SLC4	SL4.0ch06	2171079	CGG	ATG,CAT,TGG	mnp,mnp,snp	ATG	missense_variant	MODERATE	Solyc06g008300.4	mRNA:Solyc06g008300.4.1	c.2581_2582delCGinsAT	p.Arg861Ile	1/1
SLC4	SL4.0ch06	2171134	G	A	snp	A	synonymous_variant	LOW	Solyc06g008300.4	mRNA:Solyc06g008300.4.1	c.2527C>T	p.Leu843Leu	1/1
SLC4	SL4.0ch06	2171180	A	C,T	snp,snp	C	synonymous_variant	LOW	Solyc06g008300.4	mRNA:Solyc06g008300.4.1	c.2481T>G	p.Ser827Ser	1/1
SLC4	SL4.0ch06	2171213	CACTC	CACTA,CAGTA,TAGTA	snp,complex,complex	TAGTA	missense_variant	MODERATE	Solyc06g008300.4	mRNA:Solyc06g008300.4.1	c.2444_2448delGAGTGinsTACTA	p.ArgVal815IleLeu	1/1
SLC4	SL4.0ch06	2171232	AGT	AGA,TGA	snp,complex	TGA	missense_variant	MODERATE	Solyc06g008300.4	mRNA:Solyc06g008300.4.1	c.2427_2429delACTinsTCA	p.Leu810His	1/1
SLC4	SL4.0ch06	2171279	CACAC	TATAC,TACAG	complex,complex	TATAC	missense_variant	MODERATE	Solyc06g008300.4	mRNA:Solyc06g008300.4.1	c.2380_2382delGTGinsATA	p.Val794Ile	2/2
SLC4	SL4.0ch06	2171650	T	C	snp	C	missense_variant	MODERATE	Solyc06g008300.4	mRNA:Solyc06g008300.4.1	c.2011A>G	p.Met671Val	1/1
SLC4	SL4.0ch06	2171722	A	G	snp	G	missense_variant	MODERATE	Solyc06g008300.4	mRNA:Solyc06g008300.4.1	c.1939T>C	p.Trp647Arg	1/1
SLC4	SL4.0ch06	2171736	T	G	snp	G	missense_variant	MODERATE	Solyc06g008300.4	mRNA:Solyc06g008300.4.1	c.1925A>C	p.Glu642Ala	1/1
SLC4	SL4.0ch06	2171773	A	C	snp	C	missense_variant	MODERATE	Solyc06g008300.4	mRNA:Solyc06g008300.4.1	c.1888T>G	p.Ser630Ala	1/1
SLC4	SL4.0ch06	2171819	A	G	snp	G	synonymous_variant	LOW	Solyc06g008300.4	mRNA:Solyc06g008300.4.1	c.1842T>C	p.Asn614Asn	1/1
SLC4	SL4.0ch06	2171911	TTA	GTA,GTG	snp,complex	GTG	missense_variant	MODERATE	Solyc06g008300.4	mRNA:Solyc06g008300.4.1	c.1748_1750delTAAinsCAC	p.LeuLys583ProGln	1/1
SLC4	SL4.0ch06	2171945	C	A	snp	A	missense_variant	MODERATE	Solyc06g008300.4	mRNA:Solyc06g008300.4.1	c.1716G>T	p.Glu572Asp	1/1
SLC4	SL4.0ch06	2171972	TG	CG,CA	snp,complex	CA	missense_variant	MODERATE	Solyc06g008300.4	mRNA:Solyc06g008300.4.1	c.1688_1689delCAinsTG	p.Ser563Leu	1/1
SLC4	SL4.0ch06	2171982	AGAA	CGAA,TGAA,TGAC	snp,snp,complex	TGAC	missense_variant	MODERATE	Solyc06g008300.4	mRNA:Solyc06g008300.4.1	c.1676_1679delTTCTinsGTCA	p.LeuLeu559ArgGln	1/1
SLC4	SL4.0ch06	2171993	G	A	snp	A	synonymous_variant	LOW	Solyc06g008300.4	mRNA:Solyc06g008300.4.1	c.1668C>T	p.Ile556Ile	1/1
SLC4	SL4.0ch06	2172028	A	G	snp	G	synonymous_variant	LOW	Solyc06g008300.4	mRNA:Solyc06g008300.4.1	c.1633T>C	p.Leu545Leu	1/1
SLC4	SL4.0ch06	2172036	CTCGG	TTCGA	complex	TTCGA	missense_variant	MODERATE	Solyc06g008300.4	mRNA:Solyc06g008300.4.1	c.1621_1625delCCGAGinsTCGAA	p.ProArg541SerLys	1/1
SLC4	SL4.0ch06	2172052	GTTCT	GTTCC,ATTCC	snp,complex	ATTCC	synonymous_variant	LOW	Solyc06g008300.4	mRNA:Solyc06g008300.4.1	c.1605_1609delAGAACinsGGAAT	p.538	1/1
SLC4	SL4.0ch06	2172065	T	C	snp	C	synonymous_variant	LOW	Solyc06g008300.4	mRNA:Solyc06g008300.4.1	c.1596A>G	p.Leu532Leu	1/1
SLC4	SL4.0ch06	2172078	A	T	snp	T	missense_variant	MODERATE	Solyc06g008300.4	mRNA:Solyc06g008300.4.1	c.1583T>A	p.Phe528Tyr	1/1
SLC4	SL4.0ch06	2172190	ATAGATT	ATAGATA,GTAGTTC	snp,complex	GTAGTTC	missense_variant	MODERATE	Solyc06g008300.4	mRNA:Solyc06g008300.4.1	c.1465_1471delAATCTATinsGAACTAC	p.AsnLeuTyr489GluLeuHis	1/1
SLC4	SL4.0ch06	2172237	C	T	snp	T	missense_variant	MODERATE	Solyc06g008300.4	mRNA:Solyc06g008300.4.1	c.1424G>A	p.Gly475Asp	1/1
SLC4	SL4.0ch06	2173297	C	T	snp	T	missense_variant	MODERATE	Solyc06g008300.4	mRNA:Solyc06g008300.4.1	c.418G>A	p.Gly140Ser	1/1
SLC4	SL4.0ch06	2173307	T	A	snp	A	synonymous_variant	LOW	Solyc06g008300.4	mRNA:Solyc06g008300.4.1	c.408A>T	p.Pro136Pro	1/1

[truncated: 4 more sheets: bsr4, Lin5, asc, Sw5]
